# Supplementary material for: 2-Fluoro­benzyl (Z)-2-(5-chloro-2-oxoindolin-3-yl­idene)hydrazine-1-carbodi­thio­ate dimethyl sulfoxide monosolvate
Source: IUCrdata. 2025 Oct 3;10(Pt 10):x250849. doi: 10.1107/S2414314625008491 (PMC12598888; doi:10.1107/S2414314625008491)
Supplement: Supplementary file 1 [file x-10-x250849-sup1.cif]

##############################################################################
#                                                                            #
# This CIF contains the data for a data article accepted for                 #
# publication in IUCrData. It conforms to the requirements of                #
# Notes for Authors for IUCrData, and has been                               #
# peer reviewed under the auspices of IUCrData.                              #
#                                                                            #
# Full details of the Crystallographic Information File format               #
# are given in the paper "The Crystallographic Information File (CIF):       #
# a New Standard Archive File for Crystallography" by S. R. Hall, F. H.      #
# Allen and I. D. Brown [Acta Cryst. (1991), A47, 655-685].                  #
#                                                                            #
# The current version of the core CIF dictionary is obtainable from          #
# ftp://ftp.iucr.org/pub/cif_core.dic.                                       #
#                                                                            #
# Software is freely available for graphical display of the structure(s)     #
# in this CIF. For information consult the CIF software page                 #
# http://www.iucr.org/resources/cif/software.                                #
#                                                                            #
# This file may be used for bona fide research purposes within the           #
# scientific community so long as proper attribution is given to the data    # 
# article from which it was obtained.                                        #
#                                                                            #
##############################################################################
data_I
_audit_creation_method
;
Olex2 1.5
(compiled 2024.02.16 svn.r378c4104 for OlexSys, GUI svn.r6928)
;
_chemical_name_systematic
;\
2-Fluorobenzyl (<i>Z</i>)-2-(5-chloro-2-oxoindolin-3-ylidene)\
hydrazine-1-carbodithioate dimethyl sulfoxide monosolvate
;
_chemical_name_common     ?
_chemical_formula_moiety     'C16 H11 Cl F N3 O S2, C2 H6 O S'
_chemical_formula_sum     'C18 H17 Cl F N3 O2 S3'
_chemical_formula_iupac     'C16 H11 Cl F N3 O S2, C2 H6 O S'
_chemical_formula_weight     457.97
_chemical_melting_point     ?
_space_group_crystal_system     monoclinic
_space_group_name_H-M_alt     'P 1 21/c 1'
_space_group_name_Hall     '-P 2ybc'
loop_
    _space_group_symop_operation_xyz
    'x, y, z'
    '-x, y+1/2, -z+1/2'
    '-x, -y, -z'
    'x, -y-1/2, z-1/2'
_cell_length_a     22.7322(9)
_cell_length_b     4.72526(18)
_cell_length_c     18.8781(6)
_cell_angle_alpha     90
_cell_angle_beta     95.690(3)
_cell_angle_gamma     90
_cell_volume     2017.81(13)
_cell_formula_units_Z     4
_cell_measurement_reflns_used     8236
_cell_measurement_theta_min     2.2770
_cell_measurement_theta_max     28.7390
_cell_measurement_temperature     100
_exptl_crystal_description     needle
_exptl_crystal_colour     yellow
_exptl_crystal_size_max     0.35
_exptl_crystal_size_mid     0.02
_exptl_crystal_size_min     0.01
_exptl_crystal_density_diffrn     1.508
_exptl_crystal_density_meas     ?
_exptl_crystal_density_method     ?
_exptl_crystal_F_000     944
_exptl_absorpt_coefficient_mu     0.529
_exptl_absorpt_correction_type     multi-scan
_exptl_absorpt_process_details
;
(CrysAlis PRO; (Rigaku OD, 2023)
;
_exptl_absorpt_correction_T_min     0.32397
_exptl_absorpt_correction_T_max     1.00000
_diffrn_ambient_temperature     100
_diffrn_source     'Rotating Anode'
_diffrn_radiation_type     'Mo K\a'
_diffrn_radiation_wavelength     0.71073
_diffrn_radiation_monochromator     'Rigaku Osmic Confocal Optical System'
_diffrn_measurement_device_type     'Rigaku XtaLAB P200K'
_diffrn_measurement_device     'AFC11: Quarter \c 4 circle'
_diffrn_measurement_method     'shutterless scans'
_diffrn_detector     'hybrid photon counting detector'
_diffrn_measurement_specimen_support     Loop
_diffrn_detector_area_resol_mean     5.8140
_diffrn_reflns_number     31534
_diffrn_reflns_av_R_equivalents     0.1321
_diffrn_reflns_av_unetI/netI     0.1109
_diffrn_reflns_theta_min     2.264
_diffrn_reflns_theta_max     29.220
_diffrn_reflns_theta_full     25.242
_diffrn_measured_fraction_theta_max     0.894
_diffrn_measured_fraction_theta_full     0.999
_diffrn_reflns_limit_h_min     -31
_diffrn_reflns_limit_h_max     30
_diffrn_reflns_limit_k_min     -6
_diffrn_reflns_limit_k_max     6
_diffrn_reflns_limit_l_min     -24
_diffrn_reflns_limit_l_max     25
_diffrn_radiation_probe     x-ray
_refine_special_details
;
Hydrogen atoms on N1 and N4 were located from the F~map~ and refined
 isotropically with N---H distance restrained.
The DMSO solvate in the asymmetric unit is positioned outside the cell to
 clearly show discrete hydrogen bonding interaction between O21 and N1
The N-bound H atoms were located in a difference map and refined
isotropically subject to a distance restraint. The C-bound H atoms were
located geometrically (C---H = 0.95--0.99 \%A) and refined as riding atoms.
The constraint <i>U</i>~iso~(H) = 1.2<i>U</i>~eq~(phenyl or methylene C) or
1.5<i>U</i>~eq~(methyl C) was applied in all cases.
;
_reflns_number_total     4903
_reflns_number_gt     2962
_reflns_threshold_expression     'I > 2\s(I)'
_refine_ls_structure_factor_coef     Fsqd
_refine_ls_matrix_type     full
_refine_ls_R_factor_all     0.1350
_refine_ls_R_factor_gt     0.0721
_refine_ls_wR_factor_gt     0.1276
_refine_ls_wR_factor_ref     0.1486
_refine_ls_goodness_of_fit_ref     1.017
_refine_ls_restrained_S_all     1.017
_refine_ls_number_reflns     4903
_refine_ls_number_parameters     263
_refine_ls_number_restraints     2
_refine_ls_hydrogen_treatment     mixed
_refine_ls_weighting_scheme     calc
_refine_ls_weighting_details
              'w=1/[\s^2^(Fo^2^)+(0.0512P)^2^+4.1991P] where P=(Fo^2^+2Fc^2^)/3'
_atom_sites_solution_hydrogens     mixed
_atom_sites_solution_primary     dual
_atom_sites_solution_secondary     ?
_refine_ls_shift/su_max     0.000
_refine_ls_shift/su_mean     0.000
_refine_diff_density_max     0.669
_refine_diff_density_min     -0.609
_refine_ls_extinction_method     none
_refine_ls_extinction_coef     .
loop_
    _atom_type_symbol
    _atom_type_description
    _atom_type_scat_dispersion_real
    _atom_type_scat_dispersion_imag
    _atom_type_scat_source
    'C' 'C' 0.0033 0.0016
                         'International Tables Vol C Tables 4.2.6.8 and 6.1.1.4'
    'H' 'H' 0.0000 0.0000
                         'International Tables Vol C Tables 4.2.6.8 and 6.1.1.4'
    'Cl' 'Cl' 0.1484 0.1585
                         'International Tables Vol C Tables 4.2.6.8 and 6.1.1.4'
    'F' 'F' 0.0171 0.0103
                         'International Tables Vol C Tables 4.2.6.8 and 6.1.1.4'
    'N' 'N' 0.0061 0.0033
                         'International Tables Vol C Tables 4.2.6.8 and 6.1.1.4'
    'O' 'O' 0.0106 0.0060
                         'International Tables Vol C Tables 4.2.6.8 and 6.1.1.4'
    'S' 'S' 0.1246 0.1234
                         'International Tables Vol C Tables 4.2.6.8 and 6.1.1.4'
_computing_data_collection
;
CrysAlis PRO 1.171.43.109a (Rigaku OD, 2023)
;
_computing_cell_refinement
;
CrysAlis PRO 1.171.43.109a (Rigaku OD, 2023)
;
_computing_data_reduction
;
CrysAlis PRO 1.171.43.109a (Rigaku OD, 2023)
;
_computing_structure_solution
;
<i>SHELXT2018/2</i> (Sheldrick, 2015a)
;
_computing_structure_refinement
;
<i>SHELXL2019/3</i> (Sheldrick, 2015b)
;
_computing_molecular_graphics
;
Mercury (Macrae <i>et al.</i>,  2020)
;
_computing_publication_material
;
enCIFer (Allen <i>et al.</i>,  2004)
publCIF (Westrip, 2010)
Olex2 1.5 (Dolomanov <i>et al.</i>,  2009)
;
loop_
    _atom_site_type_symbol
    _atom_site_label
    _atom_site_fract_x
    _atom_site_fract_y
    _atom_site_fract_z
    _atom_site_U_iso_or_equiv
    _atom_site_adp_type
    _atom_site_calc_flag
    _atom_site_occupancy
    _atom_site_disorder_assembly
    _atom_site_disorder_group
    Cl Cl6 0.16950(4) 1.1289(2) 0.46870(5) 0.0295(3) Uani d 1 . .
    S S10 0.27118(4) -0.1842(2) 0.11690(5) 0.0227(2) Uani d 1 . .
    S S11 0.17063(4) 0.0822(2) 0.18841(5) 0.0221(2) Uani d 1 . .
    F F13 0.06348(11) 0.2730(6) 0.04236(12) 0.0380(6) Uani d 1 . .
    O O2 0.39363(11) 0.3792(6) 0.26762(12) 0.0207(6) Uani d 1 . .
    N N1 0.38425(13) 0.7436(7) 0.34837(15) 0.0189(7) Uani d 1 . .
    H H1 0.4256(11) 0.791(12) 0.361(3) 0.073(18) Uiso d 1 . .
    N N3 0.26014(13) 0.3703(7) 0.26647(14) 0.0186(7) Uani d 1 . .
    N N4 0.28239(13) 0.1886(7) 0.22016(15) 0.0178(7) Uani d 1 . .
    H H4 0.3246(9) 0.180(10) 0.218(2) 0.043(13) Uiso d 1 . .
    C C2 0.36404(15) 0.5343(8) 0.30279(18) 0.0169(8) Uani d 1 . .
    C C3 0.29790(16) 0.5261(8) 0.30428(18) 0.0166(8) Uani d 1 . .
    C C5 0.23135(16) 0.8183(8) 0.38204(18) 0.0202(8) Uani d 1 . .
    H H5 0.194712 0.734549 0.364798 0.024 Uiso calc 1 . .
    C C6 0.23440(16) 1.0262(9) 0.43396(18) 0.0228(9) Uani d 1 . .
    C C7 0.28730(17) 1.1543(8) 0.45932(18) 0.0213(9) Uani d 1 . .
    H H7 0.287629 1.296018 0.495051 0.026 Uiso calc 1 . .
    C C8 0.33970(17) 1.0761(8) 0.43270(18) 0.0204(8) Uani d 1 . .
    H H8 0.376092 1.164404 0.449018 0.025 Uiso calc 1 . .
    C C9 0.33718(16) 0.8657(8) 0.38168(18) 0.0180(8) Uani d 1 . .
    C C4 0.28394(16) 0.7369(8) 0.35610(17) 0.0174(8) Uani d 1 . .
    C C10 0.24498(16) 0.0307(8) 0.17534(18) 0.0187(8) Uani d 1 . .
    C C11 0.13311(17) -0.1415(9) 0.11935(19) 0.0243(9) Uani d 1 . .
    H H11A 0.143520 -0.083799 0.071737 0.029 Uiso calc 1 . .
    H H11B 0.144229 -0.342351 0.127333 0.029 Uiso calc 1 . .
    C C12 0.06787(16) -0.0994(9) 0.12501(19) 0.0220(9) Uani d 1 . .
    C C13 0.03534(17) 0.1027(9) 0.08605(19) 0.0258(9) Uani d 1 . .
    C C14 -0.02408(18) 0.1457(10) 0.0900(2) 0.0325(10) Uani d 1 . .
    H H14 -0.045051 0.285628 0.061553 0.039 Uiso calc 1 . .
    C C15 -0.05252(19) -0.0197(10) 0.1365(2) 0.0366(11) Uani d 1 . .
    H H15 -0.093438 0.007759 0.140623 0.044 Uiso calc 1 . .
    C C16 -0.0218(2) -0.2235(10) 0.1766(2) 0.0368(11) Uani d 1 . .
    H H16 -0.041683 -0.337315 0.208217 0.044 Uiso calc 1 . .
    C C17 0.03795(18) -0.2645(9) 0.1714(2) 0.0299(10) Uani d 1 . .
    H H17 0.058766 -0.405945 0.199507 0.036 Uiso calc 1 . .
    S S21 0.50398(4) 1.2715(2) 0.39061(4) 0.0183(2) Uani d 1 . .
    O O21 0.49915(11) 0.9503(6) 0.38890(13) 0.0223(6) Uani d 1 . .
    C C21 0.56233(17) 1.3495(9) 0.45825(18) 0.0247(9) Uani d 1 . .
    H H21A 0.550478 1.293115 0.504730 0.037 Uiso calc 1 . .
    H H21B 0.570580 1.553093 0.458431 0.037 Uiso calc 1 . .
    H H21C 0.597955 1.245142 0.448706 0.037 Uiso calc 1 . .
    C C22 0.54195(17) 1.3726(9) 0.31624(18) 0.0220(9) Uani d 1 . .
    H H22A 0.578537 1.262801 0.316345 0.033 Uiso calc 1 . .
    H H22B 0.551476 1.574700 0.319444 0.033 Uiso calc 1 . .
    H H22C 0.516682 1.335640 0.272074 0.033 Uiso calc 1 . .
loop_
    _atom_site_aniso_label
    _atom_site_aniso_U_11
    _atom_site_aniso_U_22
    _atom_site_aniso_U_33
    _atom_site_aniso_U_12
    _atom_site_aniso_U_13
    _atom_site_aniso_U_23
    Cl6 0.0265(5) 0.0366(6) 0.0274(5) 0.0067(5) 0.0128(4) -0.0034(5)
    S10 0.0261(5) 0.0255(6) 0.0178(4) 0.0005(4) 0.0079(4) -0.0039(4)
    S11 0.0210(5) 0.0266(6) 0.0192(4) -0.0012(4) 0.0048(4) -0.0054(4)
    F13 0.0392(14) 0.0445(16) 0.0311(13) 0.0032(13) 0.0083(11) 0.0046(12)
    O2 0.0227(14) 0.0226(15) 0.0181(12) 0.0011(12) 0.0090(11) -0.0017(11)
    N1 0.0170(16) 0.0208(18) 0.0196(15) -0.0008(14) 0.0050(13) -0.0001(14)
    N3 0.0243(17) 0.0199(18) 0.0127(14) 0.0041(14) 0.0070(12) 0.0024(13)
    N4 0.0189(16) 0.0200(18) 0.0153(14) -0.0009(14) 0.0051(12) -0.0022(13)
    C2 0.0185(18) 0.019(2) 0.0137(16) -0.0007(16) 0.0042(14) 0.0047(15)
    C3 0.0180(18) 0.018(2) 0.0138(16) -0.0020(16) 0.0038(14) 0.0029(15)
    C5 0.0192(19) 0.025(2) 0.0162(17) 0.0000(17) 0.0031(14) 0.0034(16)
    C6 0.023(2) 0.032(2) 0.0154(17) 0.0073(18) 0.0087(15) 0.0057(17)
    C7 0.029(2) 0.019(2) 0.0164(17) 0.0038(17) 0.0059(16) -0.0003(16)
    C8 0.023(2) 0.020(2) 0.0173(17) -0.0012(17) 0.0002(15) -0.0002(16)
    C9 0.0196(18) 0.020(2) 0.0155(16) 0.0027(16) 0.0048(14) 0.0047(15)
    C4 0.0219(19) 0.019(2) 0.0121(16) 0.0009(17) 0.0030(14) 0.0009(16)
    C10 0.0205(19) 0.021(2) 0.0147(17) 0.0006(17) 0.0033(15) 0.0039(16)
    C11 0.026(2) 0.027(2) 0.0210(18) -0.0011(18) 0.0052(16) -0.0052(18)
    C12 0.0223(19) 0.026(2) 0.0174(17) -0.0011(18) 0.0023(15) -0.0068(17)
    C13 0.027(2) 0.031(2) 0.0196(18) -0.0062(19) 0.0051(16) -0.0062(18)
    C14 0.026(2) 0.039(3) 0.031(2) 0.004(2) -0.0011(18) -0.012(2)
    C15 0.023(2) 0.043(3) 0.045(3) -0.005(2) 0.009(2) -0.019(2)
    C16 0.037(3) 0.034(3) 0.043(3) -0.005(2) 0.020(2) -0.010(2)
    C17 0.034(2) 0.028(2) 0.029(2) -0.003(2) 0.0106(18) -0.0062(19)
    S21 0.0184(5) 0.0213(5) 0.0159(4) 0.0001(4) 0.0058(4) -0.0007(4)
    O21 0.0230(14) 0.0213(15) 0.0232(13) -0.0031(12) 0.0057(11) -0.0011(12)
    C21 0.026(2) 0.032(3) 0.0156(17) -0.0019(19) 0.0012(16) -0.0007(17)
    C22 0.026(2) 0.027(2) 0.0153(17) -0.0025(18) 0.0092(15) -0.0015(17)
_geom_special_details
;
 All esds (except the esd in the dihedral angle between two l.s. planes)
 are estimated using the full covariance matrix.  The cell esds are taken
 into account individually in the estimation of esds in distances, angles
 and torsion angles; correlations between esds in cell parameters are only
 used when they are defined by crystal symmetry.  An approximate (isotropic)
 treatment of cell esds is used for estimating esds involving l.s. planes.
;
loop_
    _geom_bond_atom_site_label_1
    _geom_bond_atom_site_label_2
    _geom_bond_site_symmetry_2
    _geom_bond_distance
    _geom_bond_publ_flag
    Cl6 C6 . 1.742(4) ?
    S10 C10 . 1.653(4) ?
    S11 C10 . 1.749(4) ?
    S11 C11 . 1.823(4) ?
    F13 C13 . 1.357(4) ?
    O2 C2 . 1.232(4) ?
    N1 H1 . 0.974(19) ?
    N1 C2 . 1.360(5) ?
    N1 C9 . 1.417(4) ?
    N3 N4 . 1.358(4) ?
    N3 C3 . 1.291(5) ?
    N4 H4 . 0.964(19) ?
    N4 C10 . 1.362(5) ?
    C2 C3 . 1.507(5) ?
    C3 C4 . 1.453(5) ?
    C5 H5 . 0.9500 ?
    C5 C6 . 1.384(5) ?
    C5 C4 . 1.390(5) ?
    C6 C7 . 1.388(5) ?
    C7 H7 . 0.9500 ?
    C7 C8 . 1.388(5) ?
    C8 H8 . 0.9500 ?
    C8 C9 . 1.381(5) ?
    C9 C4 . 1.397(5) ?
    C11 H11A . 0.9900 ?
    C11 H11B . 0.9900 ?
    C11 C12 . 1.511(5) ?
    C12 C13 . 1.376(6) ?
    C12 C17 . 1.398(5) ?
    C13 C14 . 1.375(5) ?
    C14 H14 . 0.9500 ?
    C14 C15 . 1.382(6) ?
    C15 H15 . 0.9500 ?
    C15 C16 . 1.373(7) ?
    C16 H16 . 0.9500 ?
    C16 C17 . 1.385(6) ?
    C17 H17 . 0.9500 ?
    S21 O21 . 1.522(3) ?
    S21 C21 . 1.786(4) ?
    S21 C22 . 1.785(3) ?
    C21 H21A . 0.9800 ?
    C21 H21B . 0.9800 ?
    C21 H21C . 0.9800 ?
    C22 H22A . 0.9800 ?
    C22 H22B . 0.9800 ?
    C22 H22C . 0.9800 ?
loop_
    _geom_angle_atom_site_label_1
    _geom_angle_atom_site_label_2
    _geom_angle_atom_site_label_3
    _geom_angle_site_symmetry_1
    _geom_angle_site_symmetry_3
    _geom_angle
    _geom_angle_publ_flag
    C10 S11 C11 . . 102.02(17) ?
    C2 N1 H1 . . 126(3) ?
    C2 N1 C9 . . 110.8(3) ?
    C9 N1 H1 . . 123(3) ?
    C3 N3 N4 . . 116.5(3) ?
    N3 N4 H4 . . 119(3) ?
    N3 N4 C10 . . 119.8(3) ?
    C10 N4 H4 . . 121(3) ?
    O2 C2 N1 . . 127.2(3) ?
    O2 C2 C3 . . 126.4(3) ?
    N1 C2 C3 . . 106.4(3) ?
    N3 C3 C2 . . 127.9(3) ?
    N3 C3 C4 . . 125.8(3) ?
    C4 C3 C2 . . 106.3(3) ?
    C6 C5 H5 . . 121.3 ?
    C6 C5 C4 . . 117.5(3) ?
    C4 C5 H5 . . 121.3 ?
    C5 C6 Cl6 . . 118.6(3) ?
    C5 C6 C7 . . 122.3(3) ?
    C7 C6 Cl6 . . 119.1(3) ?
    C6 C7 H7 . . 119.9 ?
    C8 C7 C6 . . 120.3(3) ?
    C8 C7 H7 . . 119.9 ?
    C7 C8 H8 . . 121.1 ?
    C9 C8 C7 . . 117.8(4) ?
    C9 C8 H8 . . 121.1 ?
    C8 C9 N1 . . 128.4(3) ?
    C8 C9 C4 . . 122.0(3) ?
    C4 C9 N1 . . 109.6(3) ?
    C5 C4 C3 . . 132.8(3) ?
    C5 C4 C9 . . 120.2(3) ?
    C9 C4 C3 . . 107.0(3) ?
    S10 C10 S11 . . 126.6(2) ?
    N4 C10 S10 . . 120.5(3) ?
    N4 C10 S11 . . 112.9(3) ?
    S11 C11 H11A . . 110.7 ?
    S11 C11 H11B . . 110.7 ?
    H11A C11 H11B . . 108.8 ?
    C12 C11 S11 . . 105.4(3) ?
    C12 C11 H11A . . 110.7 ?
    C12 C11 H11B . . 110.7 ?
    C13 C12 C11 . . 122.2(4) ?
    C13 C12 C17 . . 116.9(4) ?
    C17 C12 C11 . . 120.9(4) ?
    F13 C13 C12 . . 118.4(3) ?
    F13 C13 C14 . . 118.1(4) ?
    C14 C13 C12 . . 123.5(4) ?
    C13 C14 H14 . . 120.8 ?
    C13 C14 C15 . . 118.4(4) ?
    C15 C14 H14 . . 120.8 ?
    C14 C15 H15 . . 119.9 ?
    C16 C15 C14 . . 120.2(4) ?
    C16 C15 H15 . . 119.9 ?
    C15 C16 H16 . . 119.8 ?
    C15 C16 C17 . . 120.5(4) ?
    C17 C16 H16 . . 119.8 ?
    C12 C17 H17 . . 119.7 ?
    C16 C17 C12 . . 120.5(4) ?
    C16 C17 H17 . . 119.7 ?
    O21 S21 C21 . . 105.54(18) ?
    O21 S21 C22 . . 106.83(17) ?
    C22 S21 C21 . . 97.15(18) ?
    S21 C21 H21A . . 109.5 ?
    S21 C21 H21B . . 109.5 ?
    S21 C21 H21C . . 109.5 ?
    H21A C21 H21B . . 109.5 ?
    H21A C21 H21C . . 109.5 ?
    H21B C21 H21C . . 109.5 ?
    S21 C22 H22A . . 109.5 ?
    S21 C22 H22B . . 109.5 ?
    S21 C22 H22C . . 109.5 ?
    H22A C22 H22B . . 109.5 ?
    H22A C22 H22C . . 109.5 ?
    H22B C22 H22C . . 109.5 ?
loop_
    _geom_torsion_atom_site_label_1
    _geom_torsion_atom_site_label_2
    _geom_torsion_atom_site_label_3
    _geom_torsion_atom_site_label_4
    _geom_torsion_site_symmetry_1
    _geom_torsion_site_symmetry_2
    _geom_torsion_site_symmetry_3
    _geom_torsion_site_symmetry_4
    _geom_torsion
    _geom_torsion_publ_flag
    Cl6 C6 C7 C8 . . . . 179.9(3) ?
    S11 C11 C12 C13 . . . . 91.9(4) ?
    S11 C11 C12 C17 . . . . -87.3(4) ?
    F13 C13 C14 C15 . . . . -177.5(4) ?
    O2 C2 C3 N3 . . . . -4.6(6) ?
    O2 C2 C3 C4 . . . . 176.9(3) ?
    N1 C2 C3 N3 . . . . 176.1(3) ?
    N1 C2 C3 C4 . . . . -2.4(4) ?
    N1 C9 C4 C3 . . . . -0.3(4) ?
    N1 C9 C4 C5 . . . . 178.8(3) ?
    N3 N4 C10 S10 . . . . 178.1(3) ?
    N3 N4 C10 S11 . . . . -2.5(4) ?
    N3 C3 C4 C5 . . . . 4.1(6) ?
    N3 C3 C4 C9 . . . . -176.9(3) ?
    N4 N3 C3 C2 . . . . 0.8(5) ?
    N4 N3 C3 C4 . . . . 179.0(3) ?
    C2 N1 C9 C8 . . . . 177.7(4) ?
    C2 N1 C9 C4 . . . . -1.3(4) ?
    C2 C3 C4 C5 . . . . -177.4(4) ?
    C2 C3 C4 C9 . . . . 1.6(4) ?
    C3 N3 N4 C10 . . . . -175.8(3) ?
    C5 C6 C7 C8 . . . . 0.1(6) ?
    C6 C5 C4 C3 . . . . 178.1(4) ?
    C6 C5 C4 C9 . . . . -0.8(5) ?
    C6 C7 C8 C9 . . . . -1.1(5) ?
    C7 C8 C9 N1 . . . . -177.7(3) ?
    C7 C8 C9 C4 . . . . 1.2(5) ?
    C8 C9 C4 C3 . . . . -179.4(3) ?
    C8 C9 C4 C5 . . . . -0.2(5) ?
    C9 N1 C2 O2 . . . . -177.0(3) ?
    C9 N1 C2 C3 . . . . 2.3(4) ?
    C4 C5 C6 Cl6 . . . . -178.9(3) ?
    C4 C5 C6 C7 . . . . 0.9(5) ?
    C10 S11 C11 C12 . . . . -177.7(3) ?
    C11 S11 C10 S10 . . . . -3.0(3) ?
    C11 S11 C10 N4 . . . . 177.6(3) ?
    C11 C12 C13 F13 . . . . -1.4(5) ?
    C11 C12 C13 C14 . . . . 179.9(4) ?
    C11 C12 C17 C16 . . . . 179.6(4) ?
    C12 C13 C14 C15 . . . . 1.1(6) ?
    C13 C12 C17 C16 . . . . 0.4(6) ?
    C13 C14 C15 C16 . . . . -0.8(6) ?
    C14 C15 C16 C17 . . . . 0.4(7) ?
    C15 C16 C17 C12 . . . . -0.2(6) ?
    C17 C12 C13 F13 . . . . 177.8(3) ?
    C17 C12 C13 C14 . . . . -0.8(6) ?
loop_
    _geom_hbond_atom_site_label_D
    _geom_hbond_atom_site_label_H
    _geom_hbond_atom_site_label_A
    _geom_hbond_site_symmetry_A
    _geom_hbond_distance_DH
    _geom_hbond_distance_HA
    _geom_hbond_distance_DA
    _geom_hbond_angle_DHA
    _geom_hbond_publ_flag
    N1 H1 O21 . 0.974(19) 1.86(2) 2.822(4) 169(5) yes
    N4 H4 O2 . 0.964(19) 1.98(3) 2.749(4) 135(4) yes
    C7 H7 S10 4_576 0.95 2.99 3.933(4) 170 yes
_shelx_space_group_comment
;
The symmetry employed for this shelxl refinement is uniquely defined
by the following loop, which should always be used as a source of
symmetry information in preference to the above space-group names.
They are only intended as comments.
;
_shelx_estimated_absorpt_T_min     0.837
_shelx_estimated_absorpt_T_max     0.995
_shelx_hkl_file
;
   0   0   3    0.22    4.23
   0   0  -3    3.85    4.34
   0   0   3    0.41    2.62
   0   0  -3    0.69    3.41
   0   0   3    3.71    3.16
   0   0  -3    0.11    3.32
   0   0   3    0.75    4.12
   0   0  -4 3519.32  222.70
   0   0   4 3586.23  222.68
   0   0   4 3838.93  222.56
   0   0  -4 3398.87  222.30
   0   0   4 3750.45  222.10
   0   0   4 3723.21  222.60
   0   0  -4 3536.74  222.48
   0   0   4 3428.22  222.56
   0   0  -5    5.38    5.74
   0   0   5   -0.24    4.33
   0   0   5    6.03    6.77
   0   0   5   13.47    3.76
   0   0  -5   11.51    7.67
   0   0  -5    9.42    4.84
   0   0   6    2.07    4.94
   0   0  -6    4.77    6.25
   0   0   6   17.31    7.52
   0   0  -6   16.94    8.42
   0   0   6   20.69    4.04
   0   0  -6   19.67    5.56
   0   0   6   25.96    7.88
   0   0   7   -2.51    5.18
   0   0   7   -0.58    8.22
   0   0  -7   -1.50    9.55
   0   0   7    0.46    3.90
   0   0   7   -1.79    8.15
   0   0  -7   -2.28    5.56
   0   0   8   18.43    5.72
   0   0  -8   13.70    8.69
   0   0   8   14.99    8.89
   0   0   8   17.37    4.07
   0   0  -8   17.42   10.32
   0   0   8   16.73    9.10
   0   0  -8   21.74    6.20
   0   0   9   -1.64    6.10
   0   0   9   -5.35    6.32
   0   0   9    4.93    9.04
   0   0  -9   -1.46    9.81
   0   0  -9   -5.68   11.21
   0   0   9   -1.21    3.62
   0   0  -9    4.11    5.82
   0   0   9    0.94    9.52
   0   0  10  165.78   14.79
   0   0  10  199.92   15.01
   0   0 -10  183.66   16.36
   0   0  10  211.72   16.18
   0   0  10  178.95   12.27
   0   0 -10  164.33   17.89
   0   0  10  173.23   16.37
   0   0 -10  181.28   14.46
   0   0  11   -1.48    7.01
   0   0  11    3.35    6.52
   0   0 -11   14.88   10.90
   0   0  11    9.78   10.44
   0   0 -11   11.27   13.06
   0   0  11   11.09    3.84
   0   0  11   16.99   10.33
   0   0 -11    8.24    6.60
   0   0  12 1553.68   94.68
   0   0  12 1495.86   94.49
   0   0 -12 1596.29   94.90
   0   0  12 1590.76   94.62
   0   0 -12 1612.20   94.18
   0   0  12 1386.87   92.21
   0   0 -12 1520.65   94.02
   0   0  13   -1.14    8.01
   0   0  13  -21.87    9.43
   0   0  13  -18.57   12.55
   0   0 -13   -1.95   11.38
   0   0  13    4.34    3.76
   0   0 -13   -4.59    7.70
   0   0  14 1369.37   98.10
   0   0  14 1683.16   97.99
   0   0  14 1621.15   97.64
   0   0 -14 1651.81   97.80
   0   0 -14 1614.52   97.14
   0   0  15   -6.22   10.16
   0   0  15   -2.32   10.41
   0   0 -15    2.92   12.98
   0   0  15   -7.39   13.01
   0   0 -15    0.73    8.88
   0   0  16  147.33   17.45
   0   0  16  175.61   17.71
   0   0 -16  174.19   18.84
   0   0  16  157.38   19.15
   0   0 -16  202.50   21.24
   0   0 -16  153.57   15.78
   0   0  17    5.08   12.45
   0   0  17   -4.62   11.91
   0   0  17   17.78   15.24
   0   0 -17   -0.96   14.35
   0   0 -17   -3.00   19.21
   0   0 -17    3.16   10.35
   0   0  18   25.84   13.99
   0   0  18   34.92   14.18
   0   0 -18   17.13   15.75
   0   0  18   36.04   17.60
   0   0 -18   27.36   11.34
   0   0 -19   -9.78   16.83
   0   0  19  -13.23   18.59
   0   0  19  -22.44   16.44
   0   0  19   12.29   14.99
   0   0 -19   -4.88   12.50
   0   0  20   99.88   18.94
   0   0  20   95.64   17.94
   0   0 -20  111.09   16.01
   0   0  21  -12.80   18.45
   0   0  21    2.65   14.82
   0   0 -21    4.33   14.06
   0   0  22   22.75   16.05
   0   0 -22   26.85   16.88
   0   0  23   -4.73   15.67
   0   0  23   -3.31   20.77
   0   0 -23   -5.69   16.07
   0   0  24   35.77   23.79
   0   1   0   -4.55   10.66
   0   1   0   -1.01   10.46
   0  -1   0   -0.59    2.66
   0   1   0    3.31   12.02
   0   1   0    3.26    7.38
   0  -1   0   -2.70    9.73
   0   1   0    1.85    7.14
   0   1  -1   57.96   14.27
   0  -1   1   85.46   14.59
   0  -1   1   66.41    5.70
   0  -1  -1   65.42   11.81
   0   1   1   82.75   11.98
   0   1  -1   64.83   11.52
   0  -1   1   87.12   11.81
   0   1   1   61.77    9.29
   0   1   1   54.91   12.26
   0   1  -1   59.55   11.94
   0  -1   1   73.76   14.73
   0   1  -1   78.22    8.61
   0  -1   1   77.64   10.78
   0   1  -1   60.72    9.28
   0   1   1   57.77    8.85
   0  -1  -1   68.62   10.75
   0  -1  -2  617.98   37.77
   0  -1   2  617.41   40.77
   0  -1   2  580.41   37.30
   0   1  -2  615.26   40.24
   0  -1   2  600.13   39.20
   0   1   2  637.98   39.69
   0  -1  -2  582.03   39.61
   0   1  -2  614.37   39.12
   0  -1   2  596.98   40.28
   0   1   2  598.29   38.62
   0   1  -2  567.54   39.28
   0   1   2  577.64   38.70
   0  -1   2  591.58   38.56
   0   1   2  540.07   38.19
   0   1  -3 4404.16  287.28
   0  -1   3 4947.54  287.90
   0  -1   3 4768.45  286.07
   0  -1  -3 4663.96  286.31
   0  -1  -3 4580.30  286.96
   0  -1   3 4462.87  286.72
   0   1  -3 4679.30  286.74
   0   1   3 4727.38  286.74
   0   1   3 4612.54  286.60
   0   1  -3 4809.15  286.84
   0  -1   3 4923.17  286.96
   0   1   3 4452.75  285.94
   0  -1   3 4662.67  286.34
   0   1   3 4491.06  286.26
   0  -1   4  334.53   24.52
   0  -1   4  313.38   21.73
   0   1  -4  307.70   24.53
   0  -1  -4  353.34   22.37
   0   1   4  356.86   23.92
   0  -1   4  317.71   24.29
   0   1   4  342.69   22.04
   0  -1   4  330.85   26.92
   0   1   4  364.01   24.34
   0  -1   4  345.55   23.41
   0   1   4  331.45   22.93
   0   1  -4  290.39   22.42
   0   1  -4  343.88   21.73
   0  -1   4  313.72   21.55
   0  -1  -5  736.31   47.41
   0   1  -5  764.46   48.66
   0  -1   5  768.07   48.95
   0  -1   5  742.42   46.83
   0  -1   5  735.29   48.33
   0   1   5  750.18   48.06
   0   1   5  735.50   48.15
   0   1   5  715.66   46.14
   0  -1   5  767.47   49.35
   0  -1  -5  685.19   46.82
   0   1   5  679.15   47.04
   0   1  -5  775.57   46.72
   0  -1   5  743.08   46.44
   0  -1   5  804.69   47.49
   0   1  -5  753.10   47.06
   0  -1  -6    0.75    6.87
   0  -1   6    7.50    9.83
   0   1  -6   -3.30    9.92
   0  -1   6    1.13    5.07
   0  -1   6    0.86   11.50
   0   1   6    5.13    9.66
   0   1  -6   -4.39   15.14
   0  -1   6    1.25   14.53
   0  -1  -6   -0.36    8.21
   0   1   6    1.09    4.21
   0  -1   6    2.63    7.84
   0   1  -6    1.28    7.49
   0   1  -6    2.73    5.13
   0   1   6   -0.49    7.34
   0  -1  -6   10.32    7.66
   0   1   6   -1.33   10.47
   0  -1   6    1.93    5.45
   0   1  -7  116.41   12.89
   0  -1  -7  109.03   10.93
   0  -1   7   97.94    9.66
   0   1  -7  114.22   10.33
   0  -1   7   97.17   13.06
   0  -1   7  101.47   13.51
   0   1   7  114.39   12.70
   0   1  -7  104.87   16.56
   0  -1   7  102.20   16.87
   0  -1  -7   96.65   10.24
   0  -1   7  101.31    9.79
   0  -1  -7  106.01   11.59
   0   1   7   95.03   13.99
   0   1  -7  106.68   10.88
   0  -1   7  119.76   10.47
   0   1  -7  105.73    9.17
   0  -1  -8    4.44    7.88
   0   1  -8    8.15    9.41
   0  -1   8    7.69    6.09
   0  -1   8    3.43   10.36
   0   1  -8    7.75    7.12
   0   1   8    7.50    5.76
   0   1   8   12.52    9.77
   0   1  -8    7.23    9.71
   0  -1  -8    4.95   11.63
   0  -1   8    7.98   12.17
   0  -1  -8    7.21    7.13
   0  -1   8    8.35   14.89
   0   1  -8   -7.31   15.71
   0  -1   8    7.82    6.83
   0   1  -8    7.99    7.60
   0   1   8    0.46   11.85
   0   1  -8    7.47    6.14
   0  -1  -8    5.17    9.00
   0  -1   8    3.69    7.05
   0  -1  -9  137.83   13.36
   0   1   9  130.28   11.79
   0  -1   9  142.82   11.79
   0   1  -9  154.90   12.56
   0   1  -9  171.03   14.30
   0  -1  -9  129.32   16.23
   0   1   9  156.72   14.30
   0   1  -9  139.37   13.98
   0  -1   9  141.24   16.11
   0  -1  -9  123.67    9.15
   0   1   9  125.83   15.88
   0  -1   9  126.56   17.48
   0   1  -9  135.11   18.37
   0  -1  -9  127.47   11.28
   0   1  -9  136.11   11.54
   0   1  -9  144.12   12.06
   0  -1   9  137.16   12.19
   0  -1  -9  125.88   12.70
   0   1 -10  526.50   34.20
   0  -1  10  469.87   33.77
   0  -1 -10  487.18   34.74
   0   1 -10  585.32   35.18
   0   1  10  532.02   34.10
   0  -1 -10  475.17   35.73
   0   1  10  560.73   34.71
   0  -1  10  464.23   35.76
   0   1 -10  545.44   34.90
   0  -1  10  499.56   35.73
   0   1  10  488.65   36.12
   0   1 -10  477.49   37.09
   0  -1 -10  505.60   31.83
   0  -1 -10  464.17   32.37
   0   1 -10  560.01   32.97
   0  -1  10  464.72   33.57
   0   1 -10  520.47   33.48
   0  -1 -10  488.15   33.41
   0   1  11  182.59   14.71
   0   1 -11  167.44   15.19
   0  -1  11  211.37   15.09
   0  -1 -11  193.68   18.70
   0   1  11  241.42   17.01
   0  -1  11  197.42   18.61
   0   1 -11  205.29   17.00
   0   1 -11  210.96   21.98
   0  -1  11  232.47   18.42
   0  -1 -11   56.98   13.23
   0  -1  11  199.29   15.53
   0   1 -11  179.96   13.70
   0   1 -11  235.55   16.75
   0   1 -11  193.88   14.27
   0  -1  11  146.54   12.40
   0  -1 -11  173.70   14.69
   0   1  11  176.87   11.89
   0   1 -12  299.39   18.61
   0   1  12  255.19   17.85
   0  -1  12  300.04   18.44
   0   1 -12  274.65   19.54
   0  -1 -12  261.49   21.34
   0  -1  12  274.82   21.26
   0   1  12  287.25   19.73
   0  -1 -12  116.14   16.76
   0  -1 -12  101.63   15.66
   0   1 -12  197.43   24.05
   0   1 -12  278.82   17.41
   0   1  12  208.35   14.24
   0  -1 -12  220.37   16.79
   0  -1  13   32.90    9.58
   0   1  13   45.33   11.20
   0   1 -13   27.31   11.82
   0   1  13   27.92   13.08
   0  -1  13   23.71   15.45
   0  -1 -13   28.71   14.52
   0  -1 -13    6.16    7.59
   0   1 -13   42.03    9.98
   0  -1 -13   16.64    7.74
   0  -1  14   11.81    9.37
   0   1  14    4.18    8.69
   0  -1  14    2.02   13.18
   0   1 -14    4.36   11.98
   0  -1 -14    8.21   14.62
   0   1  14    8.26   12.67
   0  -1  14    1.39   15.16
   0  -1 -14  -23.62   11.83
   0  -1 -14    2.20    7.03
   0  -1  14    7.20    7.05
   0  -1 -14    4.40    6.27
   0   1 -14   10.08    8.47
   0  -1  15   26.20    9.79
   0   1  15   28.01    9.32
   0   1  15   32.04   10.06
   0  -1  15   18.89   14.17
   0   1  15   30.14   13.37
   0  -1 -15   30.49   15.84
   0   1 -15   26.95   13.32
   0  -1  15   13.03   16.72
   0   1 -15   41.39   22.13
   0  -1 -15    7.04    7.70
   0  -1 -15    9.94   12.22
   0   1 -15   17.78    9.32
   0   1  16  593.24   38.07
   0   1  16  551.74   37.19
   0  -1  16  532.81   40.28
   0  -1  16  555.56   37.70
   0  -1 -16  518.67   40.43
   0  -1  16  566.44   40.40
   0   1  16  603.19   38.47
   0   1 -16  611.11   39.03
   0   1 -16  759.71   43.32
   0  -1 -16  788.35   35.88
   0  -1 -16  279.43   34.10
   0   1 -16  577.80   36.98
   0  -1  17   64.75   17.37
   0   1  17   51.95   12.72
   0   1  17   61.12   12.19
   0  -1  17   67.07   12.59
   0   1  17   47.02   15.78
   0   1 -17   80.50   16.02
   0  -1  17   65.80   19.73
   0  -1 -17   56.34   18.60
   0   1 -17   78.14   25.31
   0   1 -17   77.81   12.80
   0  -1 -17   63.01   13.18
   0  -1  18   45.92   19.53
   0   1  18   78.27   14.60
   0   1  18   74.31   15.05
   0  -1  18   84.64   13.99
   0   1  18   79.29   18.04
   0  -1  18   68.29   21.55
   0  -1 -18   71.35   20.24
   0   1 -18   80.65   17.03
   0  -1 -18   66.51   15.19
   0   1 -18   74.21   13.65
   0  -1  19   55.69   20.25
   0  -1  19   73.45   14.50
   0   1  19   97.15   15.89
   0   1  19   66.43   14.60
   0   1 -19   93.21   27.84
   0   1 -19   79.90   14.94
   0  -1 -19   84.41   15.68
   0   1  20   70.76   15.71
   0   1  20   79.62   16.88
   0  -1  20   73.95   14.53
   0  -1  20   62.29   21.39
   0  -1 -20   73.40   16.21
   0   1 -20   84.37   15.96
   0   1  21  116.60   19.86
   0  -1  21  139.52   18.65
   0   1  21  156.15   21.11
   0  -1  21  182.52   26.54
   0   1 -21  143.73   19.53
   0  -1 -21  174.75   20.24
   0   1  22  -10.61   20.20
   0   1  22   12.15   18.60
   0  -1  22   21.93   13.57
   0  -1  22   32.15   28.23
   0  -1 -22   37.19   18.71
   0   1 -22   36.36   16.76
   0   1  23    1.23   18.36
   0   1  23    4.29   18.97
   0  -1  23    7.54   25.31
   0  -1  23   11.37   14.25
   0  -1 -23   -4.23   16.42
   0   1 -23   -3.14   17.09
   0  -1  24   61.13   29.89
   0   1  24  103.11   23.88
   0  -1  24  117.43   18.74
   0   2   0  743.92   47.26
   0   2   0  677.35   52.62
   0   2   0  780.67   51.59
   0  -2   0  693.08   46.78
   0   2   0  773.96   51.78
   0  -2   0  792.17   48.77
   0   2   0  808.13   48.50
   0   2   0  709.02   49.87
   0  -2   0  760.94   49.97
   0   2   0  755.36   48.93
   0   2  -1  121.42   10.02
   0   2   1  134.00   10.37
   0   2   1  122.60   20.68
   0   2   1  121.90   20.57
   0   2   1  136.68   20.44
   0   2  -1  127.96   19.74
   0   2   1  124.36    9.90
   0  -2   1  117.97    9.22
   0   2   1  121.75   16.87
   0  -2  -1  122.05   14.07
   0  -2   1  123.47   13.38
   0   2  -1  131.26   13.35
   0   2   1  102.61   14.03
   0  -2  -1   98.71   20.20
   0   2  -1  111.13   16.75
   0  -2   1  122.34   16.80
   0  -2  -1  115.23   17.00
   0   2   1  115.34   14.26
   0   2  -1  121.77   13.95
   0  -2   2  136.03   10.51
   0   2   2  153.48   11.24
   0  -2   2  158.74   23.25
   0   2  -2  131.60   10.83
   0   2  -2  146.32   19.93
   0  -2   2  152.21   19.28
   0  -2  -2  134.87   19.87
   0   2   2  158.88   20.91
   0   2   2  117.70   15.23
   0   2  -2  148.67   18.22
   0   2   2  137.62   16.75
   0  -2   2  139.42   22.48
   0  -2   2  143.52   13.99
   0  -2  -2   89.04   20.21
   0  -2  -2  133.94   14.74
   0   2   2  142.09   14.82
   0  -2   2  159.81   17.54
   0  -2   3   50.83   18.91
   0   2  -3   33.70    5.84
   0   2   3   24.39    5.45
   0   2   3   26.95   17.92
   0  -2   3   23.35   16.09
   0  -2   3   26.83    5.89
   0  -2  -3   33.35   17.37
   0   2   3   37.56   13.81
   0  -2   3   29.24   20.33
   0  -2   3   32.21    9.67
   0   2  -3   34.39   15.30
   0   2   3   31.72   12.40
   0   2   3   42.89   11.56
   0  -2  -3   40.55   11.29
   0  -2   3   23.76   13.77
   0   2  -4  302.39   20.12
   0  -2   4  329.09   29.63
   0  -2  -4  199.62   21.33
   0   2   4  330.26   20.63
   0  -2   4  285.24   20.27
   0  -2   4  291.20   26.22
   0   2   4  346.76   26.68
   0  -2   4  311.51   22.30
   0   2   4  306.96   24.06
   0  -2  -4  324.05   23.09
   0   2  -4  318.67   26.17
   0   2   4  263.18   23.95
   0  -2  -4  312.19   24.89
   0   2   4  296.43   23.05
   0  -2   4  327.08   24.59
   0   2  -4  291.76   22.94
   0   2  -5  431.69   32.71
   0  -2  -5  319.02   28.12
   0   2  -5  437.36   27.25
   0   2   5  407.13   27.58
   0  -2   5  397.99   27.37
   0  -2   5  475.97   35.23
   0   2   5  449.87   31.72
   0  -2   5  402.74   32.24
   0   2   5  382.46   30.67
   0  -2   5  459.31   34.69
   0  -2  -5  433.10   29.46
   0   2   5  404.09   29.29
   0  -2   5  464.76   30.68
   0  -2  -5  394.73   30.77
   0   2   5  438.02   29.70
   0   2  -5  412.03   29.75
   0   2  -6   -1.54   14.81
   0   2  -6    8.12    6.41
   0  -2   6   13.44   16.16
   0  -2   6    4.67    5.41
   0  -2  -6    2.80    7.95
   0   2   6    8.11    5.15
   0   2   6    9.60   13.84
   0  -2   6    7.36   15.38
   0  -2  -6   -3.55   14.79
   0  -2   6    7.54   19.91
   0   2   6    6.47   11.08
   0   2  -6    4.96   11.61
   0  -2   6   -1.40   12.84
   0   2   6    4.20   13.09
   0  -2  -6    7.84    9.80
   0  -2  -6    3.85   13.71
   0   2   6    2.28   10.82
   0   2   7 2705.75  149.93
   0  -2   7 2315.83  149.35
   0  -2  -7 2079.43  149.94
   0   2  -7 2832.98  149.69
   0   2  -7 2452.25  151.57
   0  -2   7 2512.41  153.74
   0   2   7 2465.24  150.71
   0  -2   7 2333.07  151.09
   0   2   7 2300.69  150.76
   0  -2  -7 2087.97  149.61
   0   2   7 2310.71  148.60
   0  -2   7 2519.36  151.46
   0  -2  -7 2672.25  150.56
   0  -2   7 2413.34  148.78
   0   2   7 2322.01  149.70
   0  -2   7 2481.45  150.00
   0   2  -7 2199.90  149.77
   0   2   8  671.64   44.04
   0  -2  -8  660.14   44.88
   0   2  -8  669.01   46.78
   0   2  -8  757.99   43.87
   0  -2   8  684.31   49.12
   0  -2   8  675.86   43.86
   0  -2  -8  588.44   47.77
   0   2  -8  699.51   46.03
   0   2   8  706.85   46.03
   0  -2   8  622.64   47.04
   0   2  -8  676.59   47.91
   0  -2  -8  738.96   45.19
   0   2   8  670.30   46.48
   0   2   8  651.56   42.75
   0  -2  -8  594.07   45.13
   0  -2   8  768.50   48.17
   0   2  -8  673.51   44.95
   0  -2   8  632.70   43.06
   0  -2   8  682.19   44.82
   0   2   8  644.45   44.29
   0   2   9  360.00   24.06
   0  -2   9  372.83   24.06
   0  -2  -9  394.06   25.70
   0   2  -9  169.75   22.46
   0  -2   9  366.10   30.33
   0   2   9  383.40   27.17
   0   2  -9  421.53   27.59
   0  -2  -9  306.73   29.61
   0  -2   9  347.45   28.82
   0   2   9  379.42   22.50
   0  -2  -9  141.65   26.02
   0  -2  -9  436.09   25.81
   0   2   9  372.64   27.95
   0   2  -9  436.09   30.99
   0  -2   9  442.39   30.83
   0   2  -9  393.72   25.57
   0  -2   9  367.57   23.37
   0  -2   9  408.92   25.44
   0  -2  -9  235.74   24.78
   0  -2  10   55.08    8.66
   0  -2  10   66.60   17.24
   0   2  10   64.32    8.90
   0   2 -10   77.26   14.61
   0  -2 -10   54.52   19.09
   0   2  10   55.36   14.25
   0  -2  10   44.46   17.80
   0   2 -10   -0.19   22.92
   0  -2 -10   22.05   14.39
   0  -2  10  131.11   22.20
   0  -2 -10   79.21   11.75
   0   2 -10   47.83    8.72
   0  -2 -10   69.46   13.75
   0  -2  10   51.17    8.55
   0   2 -10   56.75   12.70
   0  -2  10   80.29   12.02
   0  -2  11   47.16    9.49
   0   2  11   82.43   13.57
   0  -2  11   28.25   23.18
   0   2  11   54.93   15.68
   0  -2 -11   36.05   18.99
   0  -2  11   47.07   19.38
   0   2 -11   61.60   14.72
   0  -2 -11    9.87   13.90
   0   2 -11   44.95   10.08
   0  -2 -11   38.43   13.75
   0  -2  11   39.72   11.46
   0  -2  12   84.10   19.95
   0   2 -12  103.02   15.20
   0   2  12  111.95   16.42
   0  -2 -12  103.46   20.31
   0  -2  12  111.96   11.77
   0   2  12  102.10   11.55
   0   2 -12   88.51   14.53
   0  -2 -12  102.14   14.29
   0  -2 -12  112.26   15.47
   0   2 -12   77.29   11.28
   0   2  13   36.68    9.24
   0  -2  13   35.61    9.41
   0   2  13   49.49   14.69
   0  -2  13   44.63   19.54
   0  -2 -13   36.20   18.91
   0   2 -13   53.89   13.94
   0  -2 -13   29.05    4.61
   0  -2 -13   13.84   13.46
   0  -2 -13   59.12   12.56
   0   2 -13   36.16    9.84
   0  -2 -13   20.56   13.42
   0   2 -13   48.91   12.78
   0  -2  14  113.80   12.54
   0   2  14  110.63   13.16
   0   2  14  123.84   17.18
   0  -2  14  126.68   22.73
   0   2 -14  119.65   16.56
   0  -2 -14   80.70   21.49
   0  -2 -14   35.92   14.38
   0  -2 -14   80.68    7.73
   0   2 -14  132.11   27.38
   0   2 -14  123.19   12.87
   0  -2 -14  133.56   15.21
   0  -2 -14   89.29   15.21
   0   2  15  213.92   21.42
   0  -2  15  244.97   21.14
   0   2 -15  297.26   23.60
   0  -2  15  246.29   28.40
   0  -2 -15  219.54   28.00
   0   2  15  271.74   24.63
   0   2 -15  311.72   32.98
   0  -2 -15  277.17   22.71
   0   2 -15  241.60   21.14
   0  -2  16   95.96   12.93
   0  -2  16  100.87   23.14
   0   2 -16  126.54   17.19
   0  -2 -16   84.67   23.04
   0  -2  16  105.46   24.25
   0   2  16  110.28   19.08
   0  -2 -16  126.90   15.81
   0   2 -16   91.76   14.12
   0  -2  17   43.45   11.72
   0  -2  17   84.56   24.69
   0  -2  17   51.75   24.78
   0   2  17   50.22   18.78
   0   2 -17   78.48   34.81
   0   2 -17   45.56   13.49
   0  -2 -17   86.22   16.33
   0  -2  18  222.99   20.82
   0  -2  18  194.59   29.57
   0   2 -18  287.45   35.67
   0  -2 -18  229.75   22.95
   0   2 -18  201.38   21.23
   0  -2  19  317.69   26.55
   0  -2  19  305.27   35.67
   0   2 -19  295.64   27.19
   0   2  19  308.75   26.56
   0  -2 -19  297.50   28.24
   0  -2  20    6.34   12.53
   0   2  20  -29.85   15.48
   0  -2  20    7.61   25.28
   0   2 -20   17.59   15.11
   0  -2 -20   -3.59   15.62
   0   2  21    3.49   16.25
   0  -2  21   27.29   14.11
   0  -2  21   -0.50   30.26
   0  -2 -21   24.82   18.62
   0   2 -21   34.01   16.47
   0  -2  22   23.93   28.89
   0   2  22   19.60   16.32
   0   2 -22   14.43   16.80
   0  -2 -22   18.00   17.12
   0   2  23   17.91   18.60
   0   2  24    1.19   18.34
   0   3   0    4.65    6.64
   0   3   0   10.19   20.39
   0   3   0   -5.57   20.13
   0   3   0    8.60   20.86
   0   3   0   -1.77    6.09
   0  -3   0    2.92   12.85
   0   3   0   -1.04   11.80
   0   3   0   -1.34   17.14
   0  -3   0   -2.62   22.26
   0   3   0    0.18   12.62
   0   3   1   33.61    6.69
   0   3  -1   15.54   19.74
   0   3   1   30.48   21.10
   0   3  -1   42.61   21.82
   0   3   1   25.61    6.65
   0   3  -1   28.71    6.42
   0   3  -1   31.70   20.74
   0   3   1   58.91   22.48
   0   3   1   37.29   21.42
   0   3  -1   32.91   12.00
   0  -3  -1   17.82   21.67
   0   3   1   34.23   17.26
   0   3   1   24.46   12.23
   0   3  -1   26.57   17.84
   0  -3   1   33.11   12.51
   0   3  -1   37.29   13.49
   0  -3  -1   41.90   13.77
   0   3   1   47.60   14.18
   0   3  -2  124.37   11.40
   0   3   2  147.92   11.73
   0   3   2  121.46   23.24
   0   3  -2  154.08   23.90
   0  -3   2  133.01   10.70
   0   3   2  127.12   23.87
   0   3  -2  139.39   23.23
   0   3   2  134.71   11.79
   0   3   2  174.00   25.26
   0   3   2  143.15   20.59
   0   3   2  129.98   16.47
   0  -3  -2  151.85   17.73
   0   3  -2  160.96   21.78
   0  -3  -2   96.95   23.48
   0  -3   2  127.76   16.66
   0   3   2  162.45   17.55
   0   3  -3  175.84   13.55
   0   3   3  185.37   14.12
   0  -3   3  196.16   27.26
   0   3   3  158.50   24.53
   0  -3   3  164.57   13.05
   0   3   3  178.16   25.72
   0   3   3  229.30   26.74
   0   3   3  184.51   14.08
   0  -3  -3  139.73   24.51
   0   3   3  178.28   21.73
   0  -3  -3  204.07   19.37
   0  -3   3  160.97   18.04
   0   3  -3  189.64   23.47
   0   3   3  156.42   18.94
   0   3   3  194.78   19.12
   0  -3   4  222.72   31.16
   0   3  -4  221.14   16.35
   0   3   4  228.08   16.99
   0   3   4  260.44   28.14
   0   3   4  214.39   16.61
   0  -3   4  218.58   16.28
   0  -3   4  261.67   27.23
   0   3   4  189.88   21.89
   0  -3  -4  277.15   21.75
   0   3   4  226.11   23.27
   0  -3   4  208.87   20.60
   0   3  -4  273.79   25.85
   0   3  -4  270.94   21.80
   0   3   4  215.50   21.19
   0  -3   5  339.42   24.39
   0  -3   5  407.76   38.51
   0   3  -5  367.32   24.20
   0   3   5  362.90   25.14
   0  -3   5  290.76   33.13
   0   3   5  384.51   33.84
   0   3   5  377.14   29.12
   0   3   5  322.45   29.35
   0  -3   5  258.24   27.07
   0   3  -5  457.71   32.42
   0  -3  -5  384.93   28.98
   0   3  -5  377.34   28.87
   0   3   5  386.47   28.40
   0   3   6  138.63   16.65
   0  -3   6  106.39   30.61
   0   3  -6  195.81   14.06
   0  -3   6  191.17   14.80
   0  -3   6  361.35   30.13
   0   3   6  438.18   29.04
   0  -3   6  203.61   25.48
   0   3   6  143.52   20.59
   0   3   6  210.67   20.38
   0   3  -6  -63.48   31.51
   0   3   6  185.62   19.69
   0  -3  -6   70.92   23.73
   0   3  -7   25.92    7.55
   0   3   7   86.63   13.89
   0   3   7  -39.25   23.01
   0  -3   7   18.35    7.49
   0  -3   7  -28.86   24.36
   0   3   7   16.15   14.59
   0  -3  -7  146.07   26.05
   0  -3  -7   16.05   18.25
   0   3   7   44.47   15.25
   0   3   8  374.77   26.86
   0  -3   8  434.88   39.92
   0   3  -8  468.38   27.12
   0  -3   8  380.95   26.41
   0  -3   8  395.37   34.28
   0  -3  -8  302.22   34.14
   0   3   8  375.20   32.48
   0   3  -8  323.41   30.94
   0  -3  -8  441.51   29.98
   0  -3   8  288.17   28.49
   0  -3  -8  282.19   31.80
   0   3   8  356.55   28.04
   0   3   8  347.01   29.14
   0   3  -8  400.30   30.62
   0   3  -9  432.08   27.42
   0  -3   9  424.18   40.25
   0  -3   9  338.24   27.11
   0   3   9  437.61   28.11
   0   3   9  403.64   33.25
   0  -3   9  341.75   34.75
   0  -3  -9  343.30   35.43
   0   3  -9  407.20   32.20
   0  -3   9  254.71   28.90
   0   3  -9  417.79   36.19
   0  -3  -9  346.74   32.43
   0  -3  -9  471.79   31.01
   0   3   9  410.02   28.05
   0   3  -9  380.01   31.16
   0   3 -10  243.00   17.81
   0  -3  10  216.25   32.26
   0  -3  10  178.15   17.60
   0   3  10  210.88   18.12
   0   3 -10  186.00   23.57
   0  -3 -10  214.91   28.85
   0  -3  10  144.96   27.44
   0   3  10  209.53   25.14
   0   3 -10  233.03   30.52
   0  -3 -10  192.81   24.50
   0   3  10  270.50   18.45
   0  -3 -10  241.44   21.60
   0   3 -10  230.64   23.14
   0  -3  11   14.69   24.05
   0   3  11   -6.18    8.47
   0   3 -11   -0.27    8.11
   0  -3  11   -9.17   23.03
   0  -3  11   -3.18    8.67
   0   3  11    1.50   18.55
   0   3 -11   -5.01   16.92
   0  -3 -11   -3.28   23.52
   0  -3 -11    3.56   18.97
   0   3 -11    1.56   26.18
   0  -3 -11    2.20   13.18
   0   3 -11    2.90   16.37
   0  -3  12  839.10   59.34
   0  -3  12  921.75   69.18
   0   3  12  917.09   59.86
   0  -3  12  835.57   64.96
   0   3  12  863.62   62.62
   0   3 -12  900.70   62.10
   0  -3 -12  717.76   65.29
   0   3 -12  949.04   66.59
   0  -3 -12 1082.54   61.71
   0   3 -12  975.74   61.45
   0   3  13   41.43   10.25
   0  -3  13   30.71   10.07
   0  -3  13   24.71   25.31
   0  -3 -13   -5.91   28.62
   0  -3  13   51.64   25.70
   0   3  13   47.10   19.55
   0   3 -13    5.75   18.65
   0   3 -13   60.63   29.09
   0  -3 -13   37.49   15.02
   0   3 -13   38.08   17.31
   0  -3  14   96.02   28.79
   0   3  14  104.67   14.53
   0   3  14   94.50   22.05
   0  -3  14   93.10   27.75
   0   3 -14   79.88   34.15
   0   3 -14  189.70   22.07
   0  -3 -14   97.22   18.87
   0  -3  15  -16.83   28.84
   0   3  15   -3.62   11.04
   0  -3 -15  -14.30   16.56
   0   3  16   44.55   12.94
   0   3 -16   58.83   32.64
   0  -3 -16   91.29   17.26
   0   3  17  214.52   22.53
   0  -3 -17  235.65   24.89
   0   3  18   15.18   13.41
   0  -3 -18   -2.98   18.06
   0  -3  19  -29.06   37.00
   0   3  19   -0.58   16.33
   0  -3 -19  -50.18   21.93
   0  -3  20    7.36   32.77
   0   3  20   26.78   16.12
   0  -3 -20   29.69   18.34
   0  -3 -21  -13.89   19.36
   0   3  22    9.53   16.64
   0   4   0   26.71    7.50
   0   4   0   21.61   26.44
   0   4   0   39.26   28.23
   0   4   0   22.69    7.32
   0   4   0   32.45   22.78
   0  -4   0   27.19   17.38
   0   4   0   28.89   18.22
   0   4   1  270.77   20.26
   0   4  -1  278.30   20.24
   0   4  -1  241.46   20.29
   0   4   1  279.91   20.81
   0   4  -1  293.78   33.97
   0   4  -1  288.23   36.55
   0   4   1  300.20   34.71
   0   4   1  307.51   36.54
   0  -4  -1  307.35   27.16
   0   4   1  262.10   31.00
   0   4  -1  243.68   30.94
   0  -4   1  304.02   26.54
   0   4   1  290.41   27.57
   0   4  -2   17.10    6.77
   0   4  -2    8.39    7.78
   0   4   2    9.39    6.96
   0   4   2   19.85   27.86
   0   4   2   12.98    7.47
   0   4  -2   16.03   28.34
   0   4  -2    5.28   25.64
   0   4   2   10.32   27.47
   0   4   2   15.55   22.31
   0  -4   2   16.14   16.79
   0   4  -2    3.36   23.36
   0   4   2   12.31   18.21
   0  -4  -2   21.69   17.11
   0   4  -3   79.51    9.18
   0   4   3   88.29   10.51
   0   4   3   80.52   10.23
   0   4   3   94.59   30.16
   0   4   3   76.17   28.42
   0  -4   3   84.24   18.53
   0   4  -3   82.22   25.44
   0   4   3   81.84   22.71
   0  -4  -3  109.80   19.36
   0   4   3   95.69   19.70
   0   4  -3  121.41   20.98
   0   4   4  192.38   17.45
   0   4  -4  220.81   16.45
   0   4   4  288.31   34.67
   0   4   4  219.44   17.62
   0   4   4  201.59   33.42
   0   4   4  228.68   26.79
   0  -4  -4  274.55   24.93
   0   4  -4  231.15   30.96
   0  -4   4  146.91   23.01
   0   4   4  237.31   24.99
   0   4  -4  256.62   25.46
   0   4   5   35.68    8.66
   0   4  -5   36.06    6.97
   0   4   5   40.42   28.42
   0   4   5   34.42   27.44
   0  -4   5   33.11   17.01
   0   4   5   36.78   20.71
   0   4  -5   41.84   26.10
   0   4   5   38.96   18.28
   0  -4  -5   44.41   17.86
   0   4  -5   37.07   19.06
   0   4   6   21.69    8.16
   0  -4   6   31.28   30.54
   0   4   6   31.08   25.53
   0   4  -6   16.70   26.00
   0   4   6   48.56   20.45
   0  -4   6   16.50   16.52
   0   4  -6   26.66   19.18
   0  -4  -6   35.33   17.16
   0   4   6    4.35   17.12
   0   4   7   -3.10    8.18
   0  -4   7   12.21   32.25
   0   4  -7  -19.53   25.35
   0   4   7  -13.60   26.85
   0  -4   7  -23.13   27.87
   0   4   7   -1.66   19.45
   0   4  -7  -11.84   27.62
   0  -4   7  -11.09   16.64
   0  -4  -7   -5.94   16.47
   0   4  -7    9.56   18.51
   0   4   7    7.47   16.73
   0  -4   8   18.69   33.74
   0   4   8   -2.59    8.21
   0   4   8   -8.81   27.01
   0  -4   8    4.36   28.29
   0   4   8   -1.09   18.85
   0  -4   8  -21.75   17.81
   0   4   8    4.22   16.81
   0  -4  -8    2.12   17.40
   0   4  -8  -16.70   19.82
   0   4   9   65.26   11.99
   0  -4   9   96.98   35.79
   0  -4   9   63.72   21.74
   0   4  -9   61.76   22.66
   0  -4  -9   59.16   21.04
   0  -4  10    0.70   37.28
   0   4  10    9.17   10.97
   0  -4  10  -44.48   21.13
   0  -4 -10   29.81   20.27
   0   4 -10   37.48   23.50
   0  -4  11   79.59   39.21
   0   4  11  108.86   13.98
   0  -4  11   50.24   19.56
   0   4 -11  122.26   33.25
   0  -4 -11  128.33   20.07
   0   4 -11  101.64   22.13
   0   4  12    5.96   10.25
   0  -4  12   15.01   36.56
   0  -4  12    2.56   18.25
   0   4 -12   53.08   32.42
   0  -4 -12   -0.24   17.67
   0   4 -12  -12.39   20.86
   0  -4  13    2.16   36.93
   0   4  13   13.78   11.46
   0   4 -13    0.34   33.26
   0  -4  13   22.51   19.63
   0  -4 -13   12.02   18.66
   0   4 -13   23.35   20.80
   0  -4  14   48.84   37.67
   0   4  14   33.05   12.31
   0   4 -14   65.41   34.83
   0  -4  14  -43.80   22.46
   0  -4 -14   20.66   18.72
   0  -4  15  261.85   52.21
   0   4  15  289.10   29.85
   0  -4  15  561.29   40.61
   0   4 -15  128.03   50.52
   0  -4 -15  458.63   36.44
   0   4  16   -6.77   14.32
   0  -4  16  -18.83   42.69
   0  -4 -16  -36.55   21.83
   0  -4  17   62.58   42.15
   0   4  17   43.94   15.63
   0  -4  17   39.02   23.53
   0  -4 -17   57.68   20.77
   0   4  18   28.13   15.68
   0   4 -18  -16.56   42.66
   0  -4 -18   34.58   20.60
   0   4 -19  148.44   47.94
   0  -4 -19   73.70   23.84
   0   5   0    3.15   29.16
   0  -5   0    4.81   22.72
   0   5   0    3.58   22.14
   0   5  -1   63.88   30.66
   0   5   1   30.68   27.70
   0  -5  -1   44.34   22.75
   0  -5   1   33.75   23.29
   0   5   1   45.12   22.73
   0   5   2   59.77   28.41
   0   5  -2   62.51   30.95
   0  -5   2    6.45   22.79
   0  -5  -2   52.92   22.78
   0   5   2   37.47   22.44
   0   5   3    0.29    8.50
   0   5   3   -4.14   27.13
   0  -5   3   -1.39   22.51
   0   5  -3   -7.44   29.89
   0   5  -3    6.38   22.48
   0  -5  -3  -25.77   22.87
   0   5   3    6.44   21.93
   0   5   4   29.85    9.81
   0  -5   4   -8.25   22.67
   0   5  -4   20.68   32.26
   0   5   4   42.49   27.42
   0  -5  -4   61.89   23.18
   0   5  -4   33.51   22.31
   0   5   4   47.58   22.32
   0   5   5   46.70   10.52
   0   5   5   45.74   26.04
   0  -5   5   23.62   23.09
   0   5  -5   77.25   33.47
   0   5   5   73.56   22.63
   0  -5  -5   65.46   22.57
   0   5  -5   62.00   23.76
   0   5   6  102.75   13.61
   0   5  -6  135.61   35.15
   0  -5   6   50.03   24.74
   0   5   6  131.86   27.93
   0  -5  -6  134.44   24.04
   0   5  -6  168.62   26.66
   0   5   7   23.47   10.55
   0   5  -7   46.72   34.72
   0   5  -7    6.39   23.54
   0  -5  -7   31.35   22.06
   0   5   8   35.11   12.47
   0   5  -8   72.13   25.23
   0   5   9  128.82   20.87
   0  -5  -9  352.38   35.74
   0  -5   9  300.14   38.36
   0   5  -9   92.15   32.30
   0  -5  10   54.75   48.07
   0   5  10    8.11   13.72
   0   5 -10  -39.58   29.75
   0   5  11   17.69   12.11
   0  -5  11  -13.53   45.29
   0   5 -11  -15.66   25.36
   0  -5 -11  -19.03   21.79
   0   5  12   16.61   12.70
   0  -5  12   26.99   45.77
   0   5 -12   78.29   39.25
   0  -5 -12   26.81   22.19
   0   5  13   24.49   13.75
   0  -5 -13   21.12   21.48
   0   5  14   14.98   14.94
   0  -5 -14   22.06   23.89
   0   5  15   -3.16   15.06
   0  -5 -15  -30.52   23.84
   0   5  16    0.83   15.11
   0  -5 -16  -18.72   23.25
   0   6   0   15.20   34.69
   0   6  -1   12.50   35.41
   0   6   1   37.51   34.71
   0   6  -2  -14.29   37.54
   0   6   2    7.04   34.25
   0   6   3  154.22   36.61
  -1   0  25  -22.94   27.08
  -1   0  24  225.60   30.53
  -1   0  23   12.53   21.61
  -1   0  23   -3.15   15.63
   1   0 -23   -7.03   15.86
  -1   0  22   41.40   15.61
   1   0 -22   35.23   16.54
  -1   0  21   -8.67   18.37
  -1   0  21   13.21   14.72
   1   0 -21    0.63   13.20
  -1   0  20    5.68   16.42
  -1   0  20   -6.05   14.40
   1   0 -20    7.17   12.89
  -1   0  19   -2.90   18.92
  -1   0  19  -21.19   17.19
  -1   0  19   -6.39   13.80
   1   0 -19    7.89   11.99
  -1   0  18   87.88   16.71
  -1   0  18   94.56   16.67
   1   0 -18   89.49   17.78
  -1   0  18   93.98   18.83
   1   0 -18  106.31   24.29
   1   0 -18   72.10   13.05
  -1   0  17    5.43   12.49
  -1   0  17    2.56   12.48
  -1   0  17   -0.35   15.48
   1   0 -17   -4.64   14.59
   1   0 -17    9.64   19.83
   1   0 -17    2.84   10.37
  -1   0  16  147.68   17.08
  -1   0  16  175.22   17.61
   1   0 -16  165.79   18.93
  -1   0  16  142.05   18.99
   1   0 -16  175.74   21.75
   1   0 -16  145.51   15.49
  -1   0  15   -4.70   10.62
  -1   0  15   -4.49   10.79
   1   0 -15   -3.14   12.70
  -1   0  15   -8.92   13.35
   1   0 -15   -4.21    9.28
   1   0 -14  113.78   16.21
  -1   0  14  120.99   16.20
  -1   0  14  129.14   14.95
   1   0 -14  155.48   14.67
  -1   0  13   -5.50    8.81
  -1   0  13  -18.85    9.51
   1   0 -13   -0.57   11.95
  -1   0  13  -15.22   12.42
  -1   0  13    3.18    4.02
   1   0 -13   -0.13    7.90
  -1   0  12  719.86   50.09
  -1   0  12  750.62   49.71
   1   0 -12  763.47   50.44
  -1   0  12  807.05   50.17
  -1   0  12  715.12   47.40
   1   0 -12  890.94   50.19
   1   0 -12  791.34   49.35
  -1   0  11   -1.55    7.08
  -1   0  11   -1.03    6.88
  -1   0  11    0.33   10.03
   1   0 -11   -4.72   10.80
  -1   0  11   -0.45    3.61
   1   0 -11   -1.15   12.66
   1   0 -11    0.11    7.08
  -1   0  10  580.27   38.37
  -1   0  10  588.64   38.03
  -1   0  10  610.96   38.42
   1   0 -10  529.33   38.66
  -1   0  10  587.11   36.05
   1   0 -10  519.68   38.35
   1   0 -10  552.15   37.64
  -1   0   9   -1.71    6.15
  -1   0   9   -1.13    6.66
  -1   0   9   -1.94    8.79
  -1   0   9    1.52    3.64
   1   0  -9   -0.34   10.90
   1   0  -9    3.76    6.66
  -1   0   8 1660.76  106.03
   1   0  -8 1642.48  106.09
  -1   0   8 1741.35  105.84
  -1   0   8 1755.27  105.93
   1   0  -8 1436.82  105.71
  -1   0   8 1649.09  106.03
  -1   0   8 1805.21  104.66
   1   0  -8 1663.86  105.59
   1   0  -7    2.89    6.81
  -1   0   7    1.58    5.63
  -1   0   7   -0.46    5.55
  -1   0   7   -1.29    7.95
   1   0  -7    1.27    9.43
  -1   0   7    1.32    3.65
   1   0  -7    0.41    6.01
  -1   0   7    2.87    8.59
  -1   0   6   -0.15    5.05
   1   0  -6    1.34    6.11
  -1   0   6    5.33    7.73
  -1   0   6   -0.36    3.49
   1   0  -6    0.64    8.08
   1   0  -6    3.93    5.48
   1   0  -6   -0.13    2.20
  -1   0   6    2.40    7.90
  -1   0   5    3.38    5.41
   1   0  -5    0.37    5.65
  -1   0   5   -2.75    6.83
  -1   0   5    0.53    3.36
  -1   0   5    2.77    7.35
   1   0  -5   -4.25    5.42
   1   0  -5    1.70    1.92
   1   0  -4  797.08   50.33
  -1   0   4  808.98   50.29
   1   0  -4  762.51   50.29
  -1   0   4  830.32   50.17
  -1   0   4  766.93   50.31
  -1   0   4  831.30   49.55
   1   0  -4  747.87   50.07
  -1   0   3    0.94    3.88
   1   0  -3    1.88    3.41
   1   0  -3   -0.35    3.99
   1   0  -3    0.52    4.47
  -1   0   3    2.44    4.14
  -1   0   3    0.35    2.29
  -1   0   3    3.38    4.90
   1   0  -3    1.17    3.93
   1   0  -2  175.35   11.57
   1   0  -2  167.32   11.28
   1   0  -2  155.22   11.43
  -1   0   2  187.75   11.07
   1   0   2  375.76   23.87
   1   0   2  357.04   24.02
   1   0   2  411.96   23.97
   1   0   3    0.22    3.94
   1   0   3    3.72    3.06
  -1   0  -3    5.15    3.58
   1   0   3    3.77    3.88
  -1   0  -3    2.83    2.91
  -1   0  -4 1053.93   77.77
   1   0   4 1164.88   77.76
   1   0   4 1223.21   77.63
   1   0   4 1185.87   77.46
  -1   0  -4 1351.52   77.54
  -1   0  -4 1322.17   77.67
   1   0   4 1443.87   77.78
   1   0   5    1.34    4.45
   1   0   5    2.01    6.02
  -1   0  -5    0.43    7.72
   1   0   5    0.45    6.88
   1   0   5   -1.04    5.95
  -1   0  -5   -0.41    4.47
   1   0   6 1446.92   97.87
   1   0   6 1656.88   97.87
  -1   0  -6 1532.66   97.63
  -1   0  -6 1562.70   97.67
   1   0   6 1660.84   97.87
   1   0   7   -1.94    5.00
  -1   0  -7    0.93    7.97
   1   0   7   -2.23    7.44
  -1   0  -7   -1.57   10.12
   1   0   7   -1.72    7.66
  -1   0  -7    2.07    5.36
   1   0   8   20.42    5.94
   1   0   8   26.20    8.55
  -1   0  -8   25.17    9.32
   1   0   8   19.16    4.17
  -1   0  -8   17.26   10.83
   1   0   8   13.76    8.37
  -1   0  -8   23.28    6.22
   1   0   9   -2.75    5.97
  -1   0  -9    2.21    9.30
   1   0   9    2.62    8.82
  -1   0  -9   -5.00   11.46
   1   0   9    1.12    3.94
  -1   0  -9    2.35    6.10
   1   0   9   -1.10    8.73
   1   0  10    4.50    6.42
  -1   0 -10    7.70    9.77
   1   0  10    5.63    9.53
  -1   0 -10    0.59   11.60
   1   0  10    3.35    3.67
   1   0  10    9.15    9.29
  -1   0 -10    4.87    6.45
   1   0  11   -5.25    6.88
   1   0  11   -2.11    6.55
  -1   0 -11    1.46    8.20
   1   0  11    3.26    9.65
  -1   0 -11  -13.33   11.10
   1   0  11    1.25    3.46
  -1   0 -11    9.13   12.30
  -1   0 -11   -4.14    6.88
   1   0  11   -3.19    9.74
   1   0  12  247.73   18.93
   1   0  12  239.24   18.95
   1   0  12  263.70   20.14
  -1   0 -12  253.16   20.55
   1   0  12  231.12   15.99
  -1   0 -12  299.96   21.30
  -1   0 -12  246.46   18.49
   1   0  13   -4.76    7.74
   1   0  13  -14.88   11.83
  -1   0 -13   -0.94   11.22
   1   0  13    4.61    3.67
  -1   0 -13   -5.92    8.05
   1   0  14  338.52   21.86
  -1   0 -14  322.59   22.04
   1   0  14  247.54   20.27
  -1   0 -14  239.11   19.84
   1   0  15   -4.11    9.64
   1   0  15    7.51   10.27
   1   0  15   -1.31   12.97
  -1   0 -15   -6.70   12.52
  -1   0 -15   37.08   16.59
  -1   0 -15   -0.43    8.83
   1   0  16   78.25   12.92
   1   0  16   67.39   13.20
   1   0  16   74.55   16.10
  -1   0 -16   74.48   15.21
  -1   0 -16   95.38   18.21
  -1   0 -16   72.17   11.59
   1   0  17   -7.17   12.21
   1   0  17   -4.19   11.42
  -1   0 -17    3.76   14.35
   1   0  17   -5.47   14.99
  -1   0 -17   -3.93   18.33
  -1   0 -17    0.17   10.28
  -1   0 -18  641.79   47.12
   1   0  18  708.57   47.86
   1   0  18  725.30   47.08
   1   0  18  578.03   46.73
  -1   0 -18  670.00   45.65
   1   0  19    8.30   18.24
  -1   0 -19   -1.32   16.48
   1   0  19  -11.13   15.73
   1   0  19   -7.12   13.70
  -1   0 -19    0.19   12.70
   1   0  20  191.91   23.27
   1   0  20  210.88   23.35
  -1   0 -20  202.62   21.02
   1   0  21    3.18   16.49
   1   0  21   -5.42   17.73
  -1   0 -21   -1.34   14.49
   1   0  22  178.37   24.07
   1   0  22  206.87   32.02
  -1   0 -22  246.05   24.15
   1   0  23    4.42   16.35
   1   0  23   -1.84   20.77
  -1   0 -23   -4.34   16.86
   1   0  24   -7.08   23.15
  -1   1  25    7.55   21.79
  -1  -1  24    7.37   15.20
  -1  -1  24  -27.93   29.20
  -1   1  24    1.67   21.30
  -1  -1  23   19.51   14.65
  -1  -1  23  -13.90   25.62
  -1   1  23   -2.16   18.69
  -1   1  23    2.13   19.10
   1  -1 -23   -0.75   16.99
   1   1 -23    6.36   16.68
  -1  -1  22    3.38   29.07
  -1   1  22   37.91   19.62
  -1   1  22  -34.80   21.51
  -1  -1  22   30.74   14.30
   1   1 -22   21.71   16.35
   1  -1 -22   75.65   18.36
  -1  -1  21   33.05   22.10
  -1  -1  21   37.25   13.76
  -1   1  21   36.65   17.09
  -1   1  21   38.01   15.98
   1  -1 -21   33.04   15.43
   1   1 -21   26.11   15.29
  -1   1  20   -8.40   14.07
  -1  -1  20    4.12   19.99
  -1  -1  20   -6.53   12.27
  -1   1  20    3.19   15.33
   1  -1 -20    9.33   14.36
   1   1 -20   -1.25   13.63
  -1  -1  19   37.71   12.88
  -1   1  19   32.12   13.93
  -1   1  19   25.28   12.81
  -1  -1  19   36.16   19.57
   1   1 -19   39.78   27.96
   1  -1 -19   24.49   14.26
   1   1 -19   38.04   13.24
  -1   1  18   46.87   14.24
  -1   1  18   53.38   14.32
  -1  -1  18   26.37   19.34
  -1  -1  18   37.86   12.21
  -1   1  18   43.26   17.06
  -1  -1  18   44.11   21.11
   1  -1 -18   41.63   19.45
   1   1 -18   44.10   16.05
   1  -1 -18   22.40   13.72
   1   1 -18   46.90   12.97
  -1  -1  17   46.90   17.65
  -1  -1  17   20.20   10.52
  -1   1  17   34.41   11.12
  -1   1  17   31.06   11.87
   1   1 -17   33.48   14.90
  -1  -1  17   25.18   19.00
   1  -1 -17   40.62   18.32
  -1   1  17   35.02   15.49
   1  -1 -17  -12.67   16.54
   1   1 -17   36.06   25.56
   1   1 -17   27.31   10.98
   1  -1 -17   40.66   12.74
  -1  -1  16  -11.93   15.28
  -1  -1  16    3.72    9.19
  -1   1  16   -0.70    9.46
  -1   1  16    3.41   10.72
  -1  -1  16    7.89   17.78
   1  -1 -16   -0.65   16.66
   1   1 -16    2.33   13.38
  -1   1  16   -1.75   13.80
   1   1 -16  -21.81   23.40
   1  -1 -16   -2.62    8.42
   1  -1 -16   -4.28   13.84
   1   1 -16    2.61    9.44
   1  -1 -16   -5.72   11.35
  -1   1  15   31.96    9.60
  -1   1  15   38.09   10.45
  -1  -1  15   43.23   10.14
  -1  -1  15   50.89   15.26
   1  -1 -15   33.63   16.15
   1   1 -15   36.13   13.79
  -1   1  15   42.62   13.67
  -1  -1  15   44.99   17.39
   1  -1 -15   14.07   12.90
   1  -1 -15   10.51    7.99
   1   1 -15   24.74   22.44
   1  -1 -15   39.88   11.57
   1   1 -15   36.86    9.86
   1  -1 -15   29.76    7.42
  -1  -1  14  -14.07   13.84
  -1  -1  14    4.13    8.17
  -1   1  14    6.45    8.77
  -1   1  14   -2.17    8.30
   1   1 -14   -3.21   12.20
  -1  -1  14    1.42   15.20
  -1   1  14   -0.14   12.22
   1  -1 -14    6.03   14.66
   1  -1 -14    0.74    7.31
  -1  -1  14    4.74    7.14
   1  -1 -14   -5.25   10.45
   1   1 -14    4.90    8.25
  -1  -1  13   16.00   10.30
  -1   1  13   10.72   11.87
  -1  -1  13    7.18   21.24
  -1   1  13   37.28   14.61
   1  -1 -13   24.15   15.51
  -1  -1  13   33.85   17.00
   1   1 -13    8.03   12.69
  -1  -1  13    6.92    8.84
   1  -1 -13   -9.46   14.40
   1   1 -13   11.33   15.06
   1   1 -13    9.45   10.25
   1  -1 -13   15.50   10.33
  -1  -1  12   18.32    7.56
  -1  -1  12   10.06   11.77
   1   1 -12    9.46    8.67
  -1   1  12    9.49    7.18
   1  -1 -12    6.31   13.86
  -1   1  12   13.22   11.49
  -1  -1  12    5.72   13.50
   1   1 -12   11.74   11.38
   1  -1 -12    2.40    7.07
   1   1 -12   -9.07    8.59
  -1   1  12    4.77    3.34
   1  -1 -12    9.37    9.07
   1  -1 -12    6.25    8.92
   1   1 -12   12.91    7.29
  -1  -1  11  296.33   25.43
  -1   1  11  346.77   23.24
   1   1 -11  390.65   24.49
   1   1 -11  368.76   23.63
  -1  -1  11  327.98   23.12
  -1  -1  11  293.39   25.56
   1  -1 -11  310.53   25.65
  -1   1  11  381.05   24.47
   1   1 -11  340.68   24.39
   1  -1 -11  144.67   21.35
   1   1 -11  391.75   27.81
   1  -1 -11  349.86   20.79
   1   1 -11  323.45   21.84
   1  -1 -11  343.50   22.59
  -1   1  11  300.05   20.45
   1   1 -11  338.62   22.25
  -1  -1  11  295.20   23.22
   1  -1 -11  381.95   24.07
  -1   1  10   95.19   10.71
   1   1 -10  139.12   13.23
  -1  -1  10  122.97   11.42
   1  -1 -10   92.99   12.07
   1   1 -10  125.28   11.85
  -1   1  10  119.78   13.38
   1  -1 -10  106.53   15.68
   1   1 -10  106.98   13.70
  -1  -1  10  110.20   15.16
   1  -1 -10  120.33    8.10
   1   1 -10  114.48   19.79
  -1  -1  10  113.07   16.11
   1  -1 -10   99.81   10.15
  -1   1  10  112.26   15.35
  -1   1  10   92.99    8.30
   1   1 -10  106.72   10.15
   1   1 -10  100.76   10.87
   1  -1 -10  116.33   12.13
   1  -1 -10  126.67   11.97
  -1  -1  10   91.44    9.66
  -1  -1  10  108.71   11.46
  -1  -1   9   38.76    7.49
   1   1  -9   25.66    8.27
   1   1  -9   41.12   10.01
   1  -1  -9   35.30    8.60
  -1  -1   9   36.45   11.97
  -1   1   9   35.75   10.78
   1  -1  -9   33.31    3.99
   1  -1  -9   34.56    7.67
  -1  -1   9   23.37   13.88
   1   1  -9   39.63   16.73
  -1  -1   9   29.75    7.86
  -1  -1   9   29.29    7.69
   1  -1  -9   40.00    9.78
  -1   1   9   29.92   13.12
   1  -1  -9   36.26    8.87
   1   1  -9   29.18    8.34
   1   1  -9   34.65    6.72
  -1  -1   8   85.58    9.00
   1   1  -8  107.65   12.42
   1  -1  -8   88.01   10.60
   1   1  -8   99.69   10.60
  -1  -1   8   88.62   13.46
  -1   1   8   98.63   12.12
   1   1  -8   93.82   18.13
  -1  -1   8  100.25   15.75
   1  -1  -8   84.31    9.62
  -1  -1   8   74.89    9.52
   1   1  -8   94.48    8.97
  -1   1   8   93.68   14.41
   1  -1  -8  101.15   11.25
   1   1  -8   89.64   10.50
   1  -1  -7  615.95   43.53
  -1  -1   7  633.11   43.18
   1   1  -7  715.62   44.82
   1   1  -7  727.67   43.72
  -1  -1   7  701.35   44.78
  -1   1   7  705.10   44.05
  -1  -1   7  749.93   45.62
   1  -1  -7  592.02   42.52
   1   1  -7  701.17   46.22
  -1   1   7  666.99   44.94
   1   1  -7  714.38   42.81
  -1  -1   7  589.88   42.69
  -1  -1   7  790.30   43.04
   1   1  -7  653.40   43.14
   1  -1  -7  658.96   43.44
   1  -1  -6  175.66   14.40
   1   1  -6  226.97   15.10
  -1  -1   6  184.19   13.94
   1   1  -6  209.60   17.17
  -1  -1   6  188.85   17.66
  -1   1   6  204.14   16.42
  -1  -1   6  175.50   17.40
  -1  -1   6  191.58   20.00
   1  -1  -6  175.84   14.65
  -1   1   6  180.81   17.69
  -1  -1   6  198.82   14.85
   1   1  -6  170.07   13.35
  -1  -1   6  201.37   13.66
   1   1  -6  166.24   15.04
  -1  -1   5  918.11   61.73
  -1  -1   5 1079.20   64.00
   1   1  -5 1059.86   63.53
   1  -1  -5 1076.86   61.99
  -1  -1   5  974.80   62.91
   1  -1  -5  840.67   62.83
  -1   1   5  985.59   62.41
  -1   1   5 1008.88   60.98
  -1  -1   5  993.59   63.43
  -1   1   5 1061.92   63.25
   1  -1  -5  902.98   61.39
  -1  -1   5 1089.53   61.94
  -1  -1   5  921.06   61.13
   1   1  -5 1029.50   61.28
   1   1  -5  863.64   61.81
  -1  -1   4 1518.77   89.02
  -1  -1   4 1475.04   91.00
   1   1  -4 1394.45   90.35
   1  -1  -4 1379.21   88.87
  -1   1   4 1415.90   89.50
   1  -1  -4 1277.92   89.75
  -1  -1   4 1389.84   89.75
   1   1  -4 1469.27   89.62
  -1   1   4 1485.08   89.88
  -1  -1   4 1449.19   90.09
  -1   1   4 1373.87   88.39
   1   1  -4 1332.48   89.03
  -1  -1   4 1496.13   89.16
   1   1  -4 1483.50   88.41
   1   1  -3  595.35   40.10
   1  -1  -3  608.66   37.18
  -1  -1   3  643.07   40.77
  -1  -1   3  570.43   37.22
   1  -1  -3  548.29   39.18
  -1   1   3  645.24   38.77
  -1  -1   3  559.80   38.63
   1   1  -3  564.31   38.48
  -1   1   3  541.24   37.51
   1   1  -3  570.96   39.34
  -1   1   3  541.76   38.65
  -1  -1   3  577.11   39.90
  -1  -1   3  620.10   38.15
   1   1  -3  593.37   36.68
  -1   1   3  576.36   37.72
   1  -1  -2  119.14    8.91
  -1  -1   2  128.45   16.08
  -1  -1   2  113.67    9.11
   1   1  -2  116.44   15.19
   1   1  -2  100.32   12.75
  -1  -1   2  106.40   12.96
   1  -1  -2  119.33   14.03
  -1   1   2  118.39   13.12
  -1   1   2  115.19   13.70
  -1  -1   2  115.22   16.21
  -1   1   2  110.15   12.67
   1   1  -2  106.76   13.92
  -1  -1   2  117.28   12.42
  -1   1   2  121.28   10.98
   1   1  -1 1428.54   86.82
  -1  -1   1 1450.87   86.92
  -1  -1   1 1365.03   84.12
   1  -1  -1 1568.34   84.08
  -1   1   1 1304.61   83.75
  -1   1   1 1467.29   85.37
   1  -1  -1 1309.15   85.20
  -1  -1   1 1294.95   85.13
   1   1  -1 1379.87   85.13
  -1   1   1 1287.54   84.76
  -1  -1   1 1394.16   85.61
  -1  -1   1 1281.62   83.95
   1   1  -1 1328.76   85.09
  -1   1   1 1279.33   84.77
   1   1  -1 1359.84   84.63
   1  -1  -1 1330.66   84.83
  -1   1   1 1280.15   84.58
  -1  -1   1 1362.16   84.91
  -1   1   0    0.35    2.71
   1  -1   0    5.18   11.39
  -1   1   0   -1.02   10.64
  -1  -1   0    1.84    3.51
   1   1   0   -1.11   11.03
  -1   1   0    1.96    2.10
   1  -1   0    7.79   13.03
  -1  -1   0    4.71    5.73
   1   1   0    4.89   11.27
   1   1   0   -1.78    6.15
  -1   1   0    1.85    9.95
  -1   1   0    2.60    8.31
   1  -1   0    0.17    9.88
  -1  -1   0    6.02    9.82
  -1   1   0    0.58    7.34
   1   1   0    2.57    7.49
  -1   1  -1   94.83    6.80
   1  -1   1   99.67    6.88
   1  -1   1   82.74   13.85
  -1  -1  -1   96.74   12.83
  -1   1  -1  107.96   13.17
   1   1   1  112.47   14.20
   1  -1   1  118.04   12.87
   1   1   1   91.69   10.03
  -1   1  -1  108.61   10.69
   1  -1   1   99.28   15.37
   1   1   1   75.71   12.97
  -1   1  -1   85.77   12.27
   1  -1   1   96.24   11.58
   1   1   1   89.79   10.27
  -1  -1  -1   95.81   12.16
  -1   1  -1   95.81   10.26
   1  -1   2  146.54   14.94
  -1   1  -2  152.15    9.69
  -1   1  -2  137.48   14.66
   1  -1   2  134.49    9.81
   1  -1   2  152.40   14.60
   1   1   2  157.97   15.49
   1  -1   2  141.41   17.43
  -1   1  -2  142.00   14.97
   1   1   2  136.68   12.69
   1   1   2  135.90   14.10
   1  -1   2  150.08   13.32
   1   1   2  136.60   12.53
   1  -1   3 3354.61  182.48
  -1  -1  -3 3541.02  183.39
  -1   1  -3 3419.34  184.08
   1  -1   3 3141.15  184.28
   1   1   3 3436.93  183.57
   1  -1   3 3249.35  183.57
   1   1   3 3231.78  182.62
   1  -1   3 3493.91  183.92
   1   1   3 3210.93  183.20
   1  -1   3 3351.15  183.03
   1   1   3 3212.61  182.96
   1  -1   4 9917.22  575.40
  -1   1  -4 9861.92  576.53
   1  -1   4 9305.50  576.85
  -1  -1  -4 8444.87  575.86
   1   1   4 9999.00  576.05
   1  -1   4 9287.37  576.06
  -1  -1  -4 8293.79  575.21
   1   1   4 9400.86  575.87
   1   1   4 9286.35  575.06
   1  -1   4 9949.56  576.21
  -1   1  -4 9832.28  575.65
   1   1   4 8978.42  575.54
  -1   1  -4 9254.26  575.43
   1  -1   4 9993.01  575.60
  -1  -1  -5 1262.22   79.34
   1  -1   5 1239.11   78.63
  -1   1  -5 1393.04   80.11
   1  -1   5 1271.06   80.34
   1   1   5 1346.01   79.53
   1  -1   5 1183.14   79.87
   1   1   5 1283.29   79.55
  -1  -1  -5 1203.77   78.45
   1  -1   5 1515.48   81.18
   1   1   5 1210.54   77.96
   1   1   5 1149.82   78.75
  -1   1  -5 1278.47   78.68
   1  -1   5 1286.39   78.95
  -1   1  -5 1338.30   78.88
  -1  -1  -6   18.42    7.34
   1  -1   6   14.82    9.52
   1   1   6   26.53    5.49
  -1   1  -6   25.15    9.57
   1  -1   6   26.85    5.25
  -1   1  -6   19.71   10.73
   1   1   6   31.31    9.75
   1  -1   6   31.02   11.66
  -1  -1  -6   24.96    7.91
   1  -1   6   17.36   15.63
  -1   1  -6   19.68   15.07
   1   1   6   20.40    4.15
   1   1   6   23.59    7.67
  -1   1  -6   28.71    8.33
  -1   1  -6   25.74    5.93
   1   1   6   18.30   10.12
   1  -1   6   32.47    8.84
  -1  -1  -6   34.15    8.32
   1  -1   7   63.12   11.15
   1   1   7   64.64    7.50
  -1   1  -7   73.21   10.98
   1  -1   7   70.16    8.19
  -1  -1  -7   54.90    9.75
  -1  -1  -7   73.65   12.97
  -1   1  -7   49.00   10.54
   1  -1   7   71.83   12.61
   1   1   7   69.17   10.85
   1  -1   7   66.45   16.54
  -1   1  -7   69.21   16.03
  -1  -1  -7   60.12    8.59
   1  -1   7   72.27    9.46
   1   1   7   61.40   11.71
   1   1   7   55.35    8.78
  -1  -1  -7   62.28    9.81
  -1   1  -7   70.99    9.12
  -1   1  -7   73.65    7.67
   1   1   8 2521.17  144.02
   1  -1   8 2563.38  143.89
   1  -1   8 2422.11  145.11
  -1   1  -8 2443.17  143.68
  -1  -1  -8 2308.96  144.27
  -1   1  -8 2667.52  143.99
   1   1   8 2631.87  143.89
   1  -1   8 2526.46  144.38
  -1  -1  -8 2204.99  141.91
   1  -1   8 2589.70  144.57
   1   1   8 2395.52  144.28
  -1   1  -8 2449.98  144.81
  -1  -1  -8 2174.34  142.29
   1  -1   8 2503.70  142.86
  -1   1  -8 2302.05  143.31
  -1  -1  -8 1781.23  143.26
   1  -1   8 2315.72  143.20
  -1   1  -8 2090.42  142.92
   1  -1   9   59.20    8.65
  -1   1  -9   56.12   10.25
  -1   1  -9   52.83    8.35
   1   1   9   41.32    7.28
   1  -1   9   41.72   11.39
  -1  -1  -9   37.68    9.83
  -1   1  -9   49.06   10.28
   1   1   9   52.31   11.02
  -1  -1  -9   42.55   12.67
   1  -1   9   48.81   12.34
   1  -1   9   39.84   15.56
  -1  -1  -9   43.30    7.41
  -1   1  -9   45.77   16.64
  -1   1  -9   43.65    7.18
   1  -1   9   43.82    8.18
  -1  -1  -9   31.31    8.99
   1  -1   9   38.21    7.26
   1   1   9   42.93   12.24
  -1  -1 -10   23.49    9.53
   1   1  10   29.27    6.63
   1  -1  10   31.87    8.43
  -1   1 -10   28.97    8.10
  -1   1 -10   28.78    9.62
   1   1  10   27.83   10.35
   1  -1  10   36.76   12.14
  -1   1 -10   27.12   10.65
  -1  -1 -10   34.49   13.23
   1  -1  10   23.69   14.88
  -1   1 -10   29.28   16.51
  -1  -1 -10   10.85    6.77
  -1   1 -10   33.46    7.17
  -1  -1 -10   19.78    8.32
   1  -1  10   29.41    8.46
   1   1  10   33.03   12.41
   1  -1  11    9.79    7.90
   1   1  11    4.84    6.06
  -1   1 -11    6.57    7.57
  -1   1 -11    8.30   10.18
   1  -1  11    3.02   12.41
  -1  -1 -11    8.77   13.05
   1   1  11   14.01   10.55
  -1  -1 -11   -3.30    6.76
  -1  -1 -11    0.90    6.42
   1  -1  11   20.59   14.03
  -1   1 -11   26.02   16.48
  -1  -1 -11   10.33    7.38
  -1   1 -11   10.80    7.00
   1  -1  11    2.57    8.36
   1  -1  12  239.27   17.46
   1   1  12  253.29   16.95
  -1   1 -12  240.82   17.23
   1  -1  12  219.19   20.54
   1   1  12  240.09   18.63
  -1  -1 -12  206.75   19.90
  -1   1 -12  208.32   18.15
   1  -1  12  282.63   20.35
   1   1  12  178.84   13.23
  -1  -1 -12  148.10   14.76
  -1   1 -12  215.30   16.18
   1   1  13   55.50   11.02
   1  -1  13   27.52    9.57
   1   1  13   -3.10   12.48
   1  -1  13   -7.79   14.85
  -1  -1 -13   11.47   14.05
  -1   1 -13    3.51   11.08
   1   1  13    3.78    3.17
  -1   1 -13   44.49   10.30
   1   1  14   41.75    9.18
   1  -1  14   46.07   10.57
   1  -1  14   27.95   13.67
  -1   1 -14   34.77   12.33
  -1  -1 -14   54.15   15.32
   1  -1  14   35.16   15.50
   1   1  14   25.98   12.60
  -1   1 -14   -1.55   20.82
  -1   1 -14   37.83    9.95
   1  -1  15  362.04   32.52
   1   1  15  423.23   29.97
   1  -1  15  428.19   30.40
   1   1  15  407.07   30.85
  -1  -1 -15  382.95   32.48
  -1   1 -15  386.66   31.04
   1  -1  15  364.17   32.80
  -1   1 -15  510.66   35.36
  -1   1 -15  424.53   29.56
   1  -1  16  633.17   40.89
   1  -1  16  517.95   42.69
   1   1  16  541.83   40.54
  -1   1 -16  593.77   41.29
   1  -1  16  543.17   42.78
   1   1  16  605.59   41.02
  -1  -1 -16  546.64   42.74
  -1   1 -16  746.92   45.11
   1   1  16  565.64   39.99
  -1   1 -16  548.11   39.70
   1  -1  17   -0.43   10.46
   1  -1  17   12.56   16.37
   1   1  17   -3.59   10.88
   1   1  17    0.20   10.76
   1  -1  17   -7.70   18.79
  -1  -1 -17    8.28   17.47
  -1   1 -17   -2.21   13.67
   1   1  17   -6.06   14.66
  -1   1 -17  -34.88   24.85
  -1   1 -17   -0.54   11.22
   1  -1  18  125.31   21.66
   1   1  18  122.64   16.18
   1   1  18  134.05   17.69
   1  -1  18  120.29   15.86
   1   1  18  104.09   18.82
   1  -1  18   83.66   22.40
  -1   1 -18  138.95   18.80
  -1  -1 -18   97.36   21.27
  -1   1 -18  112.45   16.06
   1   1  19   61.92   14.27
   1  -1  19   56.67   19.89
   1  -1  19   56.25   13.33
   1   1  19   54.80   14.19
   1  -1  19   39.17   22.21
   1   1  19   60.50   18.73
  -1   1 -19   29.48   26.71
  -1   1 -19   68.68   14.91
   1  -1  20    7.37   12.28
   1  -1  20    4.43   20.12
   1   1  20   15.31   14.34
   1   1  20    9.83   14.07
  -1   1 -20    4.84   13.94
   1  -1  21   21.51   21.47
   1   1  21   18.65   15.29
   1   1  21    5.58   15.50
   1  -1  21   15.51   13.26
  -1   1 -21   32.51   16.44
   1   1  22  180.53   25.09
   1  -1  22  212.08   22.17
   1  -1  22  133.20   30.29
   1   1  22  244.89   24.96
  -1   1 -22  247.20   24.87
   1  -1  23   43.58   15.20
   1   1  23   38.81   18.47
   1  -1  23   42.20   25.15
   1   1  23   31.63   19.39
  -1   1 -23   37.72   18.87
   1  -1  24   30.03   15.72
   1   1  24   36.57   22.21
  -1   2  24   -2.35   17.88
  -1   2  23   10.42   18.46
   1   2 -23   -8.94   18.26
  -1  -2  22    7.34   28.94
  -1   2  22   -7.48   16.20
  -1  -2  22    0.30   13.30
   1   2 -22    0.99   16.26
   1  -2 -22   -1.31   16.91
  -1  -2  21  138.01   18.61
  -1  -2  21  101.44   34.52
  -1   2  21  105.76   19.77
   1   2 -21  126.42   20.09
   1  -2 -21  156.18   23.42
  -1  -2  20   17.93   12.83
  -1   2  20   -5.66   15.12
  -1  -2  20    8.15   25.53
   1  -2 -20    2.94   15.98
   1   2 -20   23.59   14.68
  -1   2  19   13.65   12.94
  -1  -2  19   -4.38   11.81
  -1  -2  19   16.48   24.90
   1   2 -19    1.24   13.65
   1  -2 -19   -3.75   14.88
  -1  -2  18  -14.09   22.59
  -1  -2  18    4.88   10.88
   1   2 -18  -33.98   31.15
   1  -2 -18   -9.87   14.14
   1   2 -18   -5.23   13.16
  -1  -2  17   77.48   13.28
  -1  -2  17  119.09   26.56
  -1   2  17   85.84   14.96
  -1  -2  17   77.07   25.35
  -1   2  17   83.41   19.73
   1  -2 -17   95.40   17.27
   1   2 -17   73.12   14.20
   1   2 -16  -10.88   15.05
  -1   2  16    4.49   16.47
   1  -2 -16  -30.60   22.65
  -1  -2  16   -1.80   22.12
  -1  -2  16   -3.20   19.83
  -1  -2  16   -3.04    9.60
  -1   2  16    3.37   10.17
   1  -2 -16   -4.77   12.93
   1   2 -16   -7.55   11.04
  -1  -2  15   38.36   20.27
  -1   2  15   39.88   10.44
  -1  -2  15   34.54   10.18
   1  -2 -15   21.41   19.93
  -1   2  15   34.00   15.78
  -1  -2  15   37.54   21.00
   1   2 -15   44.28   14.71
   1   2 -15   52.92   27.32
   1  -2 -15   21.54    5.48
   1   2 -15   19.44   12.86
   1   2 -15   37.21   10.95
   1  -2 -15   43.32   13.78
  -1  -2  14   33.37    9.49
  -1   2  14   38.24    9.55
   1   2 -14   35.00   14.01
   1  -2 -14   28.06   19.20
  -1  -2  14   31.97   20.58
  -1   2  14   37.77   15.79
   1  -2 -14   12.34   13.55
   1   2 -14   50.55   25.86
   1  -2 -14   24.54    4.88
   1   2 -14   37.30   13.52
   1   2 -14   38.24    9.89
   1  -2 -14   38.48   13.00
   1  -2 -14   33.81   13.92
  -1   2  13    0.54    8.11
  -1  -2  13    7.85    8.19
  -1  -2  13   -8.50   19.52
   1   2 -13   18.65   13.25
   1  -2 -13   12.91   18.95
  -1   2  13    0.17   14.65
   1   2 -13   52.50   23.99
   1  -2 -13    3.69    4.23
   1  -2 -13    2.13   13.04
   1  -2 -13    9.20   11.58
   1  -2 -13   -2.52   13.63
   1   2 -13    2.09   12.91
   1   2 -13    5.56    8.52
  -1   2  12   -6.51    8.03
  -1  -2  12    6.78    7.84
   1   2 -12    5.14   12.73
  -1   2  12    7.20   13.14
  -1  -2  12    1.69   17.88
   1  -2 -12   12.42   18.15
   1  -2 -12    5.96   12.83
   1  -2 -12  -22.16   13.68
   1   2 -12    9.35    8.31
   1  -2 -12    3.07   13.38
   1   2 -12  -15.73   13.19
  -1   2  11  -17.71   11.87
  -1  -2  11   10.63    8.35
  -1   2  11   23.30   15.02
  -1  -2  11   45.37   19.55
   1  -2 -11    0.08   13.30
   1   2 -11  948.15   42.92
   1   2 -11    8.53    8.53
   1  -2 -11    5.26   12.87
  -1  -2  10   -0.96   16.16
  -1   2  10    1.44    6.56
  -1  -2  10    2.67    6.64
   1   2 -10  -26.89   15.50
  -1  -2  10   -5.35   16.76
  -1   2  10   -9.07   13.00
   1  -2 -10  -23.11   19.72
   1   2 -10  -43.46   20.78
   1  -2 -10   -1.20   12.82
   1   2 -10    1.71    7.04
   1  -2 -10   12.55   12.56
  -1  -2  10    2.55    7.08
  -1  -2  10   -0.52   10.49
   1  -2 -10    4.88   10.33
   1   2 -10    3.36   11.82
  -1  -2   9  120.46   12.08
  -1   2   9  129.82   11.71
   1  -2  -9  123.13   13.44
  -1  -2   9  144.66   20.73
  -1  -2   9  120.69   18.86
  -1   2   9  136.77   16.78
   1   2  -9  162.77   17.73
   1   2  -9  135.22   22.42
  -1  -2   9  141.94   21.12
   1  -2  -9   48.18   16.04
   1  -2  -9  161.17   15.16
  -1   2   9  134.60   11.16
   1   2  -9  129.53   14.74
  -1  -2   9  139.20   14.59
   1   2  -9  111.82   11.61
  -1   2   9  117.87   18.07
  -1  -2   9  134.08   11.25
   1  -2  -8  984.57   60.24
  -1  -2   8  891.61   59.60
  -1  -2   8  968.38   65.03
  -1   2   8  807.75   59.25
   1   2  -8  985.48   62.52
  -1  -2   8  862.19   62.01
  -1   2   8  941.13   61.22
   1   2  -8  902.82   62.83
  -1   2   8  964.40   58.47
  -1  -2   8 1058.00   62.64
   1  -2  -8  829.29   60.05
   1  -2  -8 1014.45   61.00
  -1   2   8  897.39   61.76
   1   2  -8  836.02   59.81
  -1  -2   8 1063.12   60.33
  -1  -2   7  108.38   10.30
   1  -2  -7  116.60   11.84
  -1  -2   7   99.42   19.79
   1   2  -7  100.84   17.01
  -1   2   7   92.95    9.88
  -1  -2   7  102.25   17.88
  -1   2   7  114.46   16.13
   1  -2  -7   84.64   16.00
   1  -2  -7  111.24   13.97
  -1  -2   7  123.10   20.87
  -1   2   7  106.07   11.43
  -1   2   7   98.73   17.12
  -1  -2   7  119.49   14.33
   1   2  -7   90.99   13.57
   1  -2  -6  103.31   10.83
  -1  -2   6   94.96   20.49
  -1  -2   6   96.25    9.67
   1   2  -6   93.87   17.74
   1   2  -6   87.64    8.79
  -1   2   6   90.64    8.86
  -1   2   6  101.62   15.69
  -1  -2   6   82.64   17.50
   1  -2  -6   86.17   15.29
  -1  -2   6  114.11   20.82
  -1   2   6   85.43   12.18
  -1   2   6   96.75   12.10
   1   2  -6   82.95   12.77
   1  -2  -6   90.34   12.70
  -1  -2   6   99.90   14.10
  -1   2   6   84.53   16.12
   1  -2  -6   86.12   15.05
  -1   2   5   54.92    6.42
   1   2  -5   50.96   16.99
   1  -2  -5   56.63    9.05
   1   2  -5   66.88    7.29
  -1  -2   5   55.26   19.49
  -1  -2   5   49.88    7.54
  -1  -2   5   60.24   16.78
   1  -2  -5   50.20   18.17
  -1   2   5   54.62   16.16
  -1   2   5   50.08   14.73
   1   2  -5   53.35   17.40
  -1   2   5   64.08   12.40
  -1  -2   5   74.08   20.54
   1  -2  -5   45.85   14.49
  -1   2   5   53.61   11.50
  -1  -2   5   59.56   13.66
   1  -2  -5   65.62   12.29
   1   2  -5   53.00   12.30
  -1   2   4  812.57   48.33
   1   2  -4  719.15   52.56
  -1  -2   4  876.20   56.33
   1  -2  -4  838.29   49.04
   1   2  -4  712.81   48.10
  -1  -2   4  728.33   48.44
   1  -2  -4  638.19   51.97
  -1  -2   4  769.98   51.89
   1   2  -4  761.29   51.13
  -1   2   4  778.38   51.70
  -1   2   4  747.83   49.74
  -1   2   4  644.00   50.25
   1   2  -4  782.96   51.52
   1  -2  -4  803.99   50.26
  -1  -2   4  813.82   52.97
  -1  -2   4  754.47   48.81
  -1  -2   4  795.69   50.55
   1  -2  -4  679.37   50.09
  -1   2   4  789.80   49.67
   1   2  -4  705.57   49.41
  -1  -2   3  860.45   57.07
   1   2  -3  887.34   56.90
  -1   2   3  839.92   56.75
  -1  -2   3  937.94   64.55
   1   2  -3  823.97   61.31
   1  -2  -3  853.04   60.59
  -1   2   3 1028.35   61.16
  -1  -2   3  900.23   60.43
   1   2  -3  914.46   60.19
   1   2  -3  916.86   59.77
   1  -2  -3  964.36   58.98
  -1  -2   3  891.68   61.23
  -1   2   3  823.58   58.72
  -1  -2   3  949.02   57.64
  -1   2   3  935.56   58.70
  -1   2   3  942.88   58.52
  -1  -2   3  961.40   59.33
  -1   2   2   12.82   15.56
  -1  -2   2   15.61   17.90
  -1   2   2   19.87    4.63
   1  -2  -2   18.59   16.21
  -1   2   2   20.18    4.80
   1   2  -2   25.10   15.71
  -1  -2   2   22.07   16.11
  -1  -2   2   16.19    5.20
  -1   2   2   23.20   17.39
   1   2  -2   17.26    5.46
   1   2  -2    9.34   15.24
  -1  -2   2   20.69    8.93
  -1   2   2   10.50   11.98
   1  -2  -2   10.22   17.65
  -1   2   2   16.12   14.01
  -1   2   2   16.03   10.84
  -1  -2   2   13.70   13.63
   1  -2  -2   24.00   11.53
   1   2  -1 1931.33  127.03
  -1   2   1 1972.88  126.73
  -1   2   1 1920.98  130.43
   1   2  -1 2160.76  129.52
  -1  -2   1 1977.88  126.77
  -1   2   1 2216.17  130.12
  -1   2   1 2065.79  126.67
  -1   2   1 1925.05  128.27
   1   2  -1 2041.69  128.78
   1  -2  -1 2070.93  128.17
   1   2  -1 2276.84  127.41
  -1  -2   1 2003.66  127.48
  -1   2   1 1989.50  127.88
   1   2  -1 1991.91  127.97
  -1  -2   1 2113.62  128.65
  -1   2   1 2164.05  128.14
   1  -2  -1 2070.73  128.44
  -1   2   0   51.40    6.04
  -1   2   0   42.05    6.01
  -1   2   0   54.56   18.66
  -1   2   0   43.47   17.80
   1   2   0   40.17   17.54
  -1  -2   0   52.14    5.96
  -1   2   0   33.41   17.88
   1   2   0   40.32   17.32
  -1   2   0   28.21   14.57
   1  -2   0   38.57   11.34
   1   2   0   42.75   17.16
   1   2   0   50.29   10.11
  -1   2   0   38.81   11.37
  -1  -2   0   43.80   10.57
   1  -2   0   50.60   14.22
   1   2   0   39.99   10.59
  -1  -2   0   47.73   14.18
  -1   2   0   44.22   11.21
   1   2   1   10.84    5.91
   1  -2   1   11.80   17.15
  -1   2  -1   23.16   16.83
   1   2   1    8.02   17.49
  -1   2  -1   16.67   16.39
  -1   2  -1    8.43    4.49
   1   2   1    8.98   17.38
  -1   2  -1   10.96   16.70
   1  -2   1    8.75    3.61
   1   2   1    3.82   14.89
  -1  -2  -1    3.28   18.07
  -1   2  -1   10.71   14.13
   1   2   1   12.96   10.41
   1  -2   1    3.17   10.24
  -1   2  -1    8.25   10.68
   1   2   1   12.24    9.71
  -1   2  -1   18.39   10.22
  -1  -2  -1    9.77    9.56
   1  -2   1   12.76   13.19
  -1  -2  -1    4.17   13.99
   1  -2   2    1.92   17.21
   1   2   2    1.69    5.29
  -1   2  -2    2.52    4.24
   1  -2   2   -4.36   16.05
   1   2   2    8.08   17.79
   1  -2   2    1.14    3.88
  -1   2  -2    7.12   14.17
   1   2   2    8.84   15.18
  -1  -2  -2   -0.63   17.30
   1   2   2    7.66   10.64
   1  -2   2    9.32   19.92
   1  -2   2    0.33    9.60
   1   2   2    5.11   10.45
   1  -2   2    3.54   13.00
  -1  -2  -2    2.06   10.11
   1  -2   3  440.10   32.15
   1  -2   3  344.57   23.09
   1   2   3  334.13   23.93
  -1   2  -3  359.51   23.01
   1  -2   3  338.47   28.99
   1   2   3  401.27   30.56
   1  -2   3  332.91   31.23
   1   2   3  298.78   25.92
  -1   2  -3  365.76   28.26
   1  -2   3  342.76   25.28
   1   2   3  320.45   26.58
  -1  -2  -3  375.85   25.64
   1   2   3  369.77   25.79
   1  -2   3  365.34   27.36
   1  -2   4   27.01   16.80
   1   2   4   21.58    5.81
  -1   2  -4   22.71    4.95
   1  -2   4   19.71    5.10
   1   2   4   28.58   17.16
   1   2   4   10.77    6.10
   1  -2   4   27.48   16.29
   1   2   4   23.18   13.51
  -1   2  -4   23.27   16.50
   1  -2   4   17.42    9.38
   1   2   4   16.00   12.28
   1  -2   4    8.92   12.60
  -1  -2  -4   25.59   13.98
  -1   2  -4   18.67   11.62
   1   2   4   19.72   11.35
  -1  -2  -4   10.96    9.50
  -1  -2  -5  426.24   38.19
   1  -2   5  579.01   36.60
   1   2   5  480.94   36.82
  -1   2  -5  672.86   36.69
   1  -2   5  628.60   42.93
   1   2   5  621.58   40.69
   1  -2   5  552.85   40.96
  -1  -2  -5  618.33   38.22
   1   2   5  567.30   38.44
   1   2   5  537.74   39.33
   1  -2   5  541.54   42.71
  -1  -2  -5  465.80   39.44
   1  -2   5  621.19   39.44
  -1   2  -5  589.19   38.43
   1  -2   5  562.51   36.92
  -1  -2  -5  554.95   39.79
   1   2   5  577.08   38.50
  -1  -2  -6    0.59    8.84
   1   2   6    5.78    5.27
   1  -2   6   -5.20    5.27
   1  -2   6    6.95   15.35
  -1   2  -6    3.78    6.60
   1   2   6    3.85   14.25
  -1   2  -6   16.70   13.72
  -1  -2  -6    9.10   16.49
   1  -2   6    2.26   15.19
   1   2   6   -4.22   10.65
   1  -2   6    1.17   20.74
  -1  -2  -6    1.93   14.81
  -1  -2  -6    0.13   13.51
  -1  -2  -6   -2.56    9.25
   1  -2   6    3.74    7.00
   1   2   6    2.87   13.08
   1  -2   6    2.74   12.88
  -1   2  -6    4.47   10.32
   1   2   6   -1.83   11.57
   1  -2   7  124.01   19.04
  -1  -2  -7  131.66   13.81
   1   2   7  132.94   11.84
  -1   2  -7  136.67   11.59
   1  -2   7  124.29   11.25
  -1   2  -7  143.39   17.63
   1   2   7  130.41   17.13
  -1  -2  -7   95.81   19.59
  -1   2  -7  127.64   16.82
   1  -2   7  135.70   18.44
  -1  -2  -7  113.65   17.06
  -1   2  -7  142.64   21.79
   1   2   7  142.11   13.23
  -1  -2  -7  136.93   13.95
   1  -2   7  137.16   23.15
   1  -2   7  135.67   11.84
   1   2   7  148.64   14.80
  -1   2  -7  134.10   15.06
   1  -2   7  145.22   16.10
   1   2   7  112.23   16.87
   1  -2   8    4.29    5.97
  -1  -2  -8    3.69    9.16
   1  -2   8    5.56   15.03
  -1   2  -8    0.19   13.10
   1   2   8    4.80    5.73
  -1   2  -8    7.05    6.25
  -1   2  -8    0.59   13.18
   1   2   8    8.36   13.15
   1  -2   8   14.33   15.66
  -1  -2  -8    0.97   16.96
   1   2   8    8.34    7.68
  -1  -2  -8    9.14   13.66
   1  -2   8   10.63   20.14
  -1   2  -8   -1.71   18.37
  -1  -2  -8    2.48    8.96
  -1   2  -8    9.04   11.34
   1  -2   8    9.29    6.79
   1  -2   8   12.63   12.07
   1   2   8    3.40   13.85
   1   2   8    7.33   10.51
  -1  -2  -9    4.65    9.60
   1  -2   9   -2.58   14.78
   1   2   9   10.62    6.31
   1  -2   9    3.28    6.26
  -1   2  -9    9.95    6.28
  -1   2  -9   -1.36   12.99
  -1  -2  -9    2.40   17.17
   1   2   9    4.06   13.07
   1  -2   9   -0.90   15.51
   1   2   9    5.02    6.50
   1  -2   9    1.82   20.05
  -1  -2  -9    5.10   13.13
  -1   2  -9   30.00   19.14
   1   2   9    2.49   13.92
  -1   2  -9   -0.94   10.83
   1  -2   9    3.04    6.84
   1   2   9    6.86    9.81
  -1  -2  -9   19.29   11.34
   1  -2   9    4.83   11.31
  -1  -2  -9    2.48    9.32
   1  -2  10  179.36   14.49
   1   2  10  181.25   14.78
  -1   2 -10  205.55   14.35
   1  -2  10  196.26   21.48
  -1  -2 -10  144.06   21.98
   1   2  10  159.16   18.76
  -1   2 -10  176.90   18.59
   1  -2  10  148.29   21.18
   1  -2  10  249.70   25.71
   1  -2  10  205.16   17.16
  -1   2 -10  147.14   17.27
  -1  -2 -10  209.50   16.68
  -1  -2 -10  126.07   17.80
   1  -2  11  578.02   39.22
   1  -2  11  346.13   28.64
   1   2  11  466.46   31.24
   1   2  11  331.11   31.03
   1  -2  11  322.77   33.20
  -1  -2 -11  275.52   33.43
  -1   2 -11  406.88   31.02
  -1  -2 -11  253.48   30.11
   1  -2  11  392.66   29.19
  -1   2 -11  549.81   33.39
  -1   2 -11  309.17   28.72
   1  -2  12   11.29    7.49
   1   2  12    6.16    8.34
   1  -2  12    7.72   16.66
  -1  -2 -12   24.67   18.15
   1  -2  12   10.17   17.72
   1   2  12    9.72   13.50
  -1   2 -12    8.09   12.31
  -1  -2 -12    1.93   11.32
  -1  -2 -12   10.76   10.78
  -1   2 -12   11.64    8.36
  -1  -2 -12    4.99   11.79
   1  -2  13  637.25   40.23
   1  -2  13  636.54   33.63
  -1  -2 -13  558.36   39.07
  -1   2 -13  734.62   35.69
   1   2  13  712.42   36.01
   1  -2  13  677.76   38.77
  -1  -2 -13  546.77   31.35
  -1  -2 -13  323.46   29.04
  -1   2 -13  838.22   42.14
  -1  -2 -13  792.19   35.55
  -1   2 -13  607.31   33.16
  -1  -2 -13  524.09   34.17
   1  -2  14   42.07    9.35
   1   2  14   58.11   15.93
  -1  -2 -14   36.46   19.86
   1  -2  14   51.77   20.13
  -1   2 -14   31.67   13.64
  -1   2 -14   52.17   26.16
  -1   2 -14   34.61   11.05
  -1  -2 -14   47.88   12.21
  -1  -2 -14   27.00   12.11
   1  -2  15    3.56    8.98
  -1  -2 -15   11.56   19.91
   1  -2  15    4.52   20.78
  -1   2 -15   -3.03   13.59
   1   2  15   10.58   15.20
  -1   2 -15    4.77   25.94
  -1   2 -15    1.98   10.44
  -1  -2 -15   -3.36   11.58
   1  -2  16   24.25   22.02
  -1   2 -16    9.44   13.95
  -1  -2 -16   10.01   20.62
   1   2  16    9.42   16.44
   1  -2  16    0.60    8.96
  -1  -2 -16   -5.31   12.26
  -1   2 -16   -1.06   11.43
  -1   2 -17   17.49   14.88
   1  -2  17   10.03   23.34
   1   2  17   18.21   17.43
  -1  -2 -17   25.88   21.92
   1  -2  17   18.38   10.22
  -1  -2 -17   42.11   15.10
  -1   2 -17   14.83   12.84
   1  -2  18   36.36   11.89
   1  -2  18   55.89   22.87
  -1   2 -18   18.12   29.83
  -1   2 -18   24.58   13.69
  -1  -2 -18   31.17   14.65
   1  -2  19   39.89   24.63
   1  -2  19   26.50   12.18
  -1   2 -19   56.92   31.94
  -1  -2 -19   44.26   15.49
  -1   2 -19   39.64   15.21
   1  -2  20  102.97   16.38
   1  -2  20   85.72   28.87
   1   2  20   75.23   17.92
  -1  -2 -20  106.99   19.07
  -1   2 -20   99.08   18.43
   1  -2  21  -16.69   28.76
   1   2  21    9.65   15.38
  -1  -2 -21   -6.60   18.90
  -1   2 -21   21.71   16.47
   1   2  22   22.30   16.96
   1   2  22   38.39   17.96
   1  -2  22   33.52   29.48
  -1  -2 -22   40.12   17.78
  -1   2 -22   28.92   17.51
   1   2  23   20.07   19.45
   1   2  24   76.10   20.71
  -1   3  22   -2.57   16.54
   1  -3 -21   11.50   19.05
  -1  -3  20   54.43   34.31
  -1   3  20   19.69   16.27
   1  -3 -20   33.14   18.52
  -1  -3  19  -12.12   37.70
  -1   3  19  -14.36   17.35
   1  -3 -19    1.31   21.28
  -1  -3  18   93.02   33.14
  -1   3  18   93.88   17.09
   1  -3 -18  101.14   20.05
  -1   3  17   34.45   13.73
   1  -3 -17   41.93   17.25
  -1   3  16    7.89   11.62
   1  -3 -16   26.10   17.19
  -1   3  15   -2.02   10.94
   1   3 -15   -4.76   17.07
   1  -3 -15  -10.38   16.14
  -1  -3  14  132.68   15.60
  -1   3  14  138.91   16.45
  -1   3  14  124.56   22.92
  -1  -3  14  115.70   28.77
   1   3 -14   34.60   35.43
   1  -3 -14  125.15   20.08
  -1  -3  13    2.63   26.53
  -1  -3  13    2.60    9.74
  -1   3  13    9.48    9.15
  -1  -3  13   21.77   24.97
   1   3 -13  -26.11   20.25
  -1   3  13    2.79   19.00
   1  -3 -13  -47.34   30.26
   1   3 -13   41.36   29.61
   1  -3 -13   13.74   14.81
   1   3 -13   11.58   17.01
  -1   3  12  107.63   12.85
  -1  -3  12  106.00   13.51
  -1  -3  12  117.61   29.98
  -1   3  12   95.71   21.13
   1  -3 -12   88.98   27.45
  -1  -3  12   91.71   25.65
   1   3 -12  131.52   20.70
   1  -3 -12   21.02   21.61
   1   3 -12  123.29   29.42
   1   3 -12  129.66   19.25
   1  -3 -12  138.34   17.78
   1   3 -11 1054.74   62.25
  -1  -3  11 1044.22   73.13
  -1  -3  11 1008.03   62.73
  -1   3  11  931.75   62.56
  -1  -3  11  883.70   67.43
   1   3 -11 1057.03   65.37
   1  -3 -11  899.11   68.31
  -1   3  11 1037.20   65.74
   1  -3 -11 1232.36   65.33
   1   3 -11 1013.82   69.00
   1   3 -11  984.16   64.35
  -1   3  10  231.81   20.02
   1   3 -10  266.18   20.53
  -1  -3  10  247.94   20.45
  -1  -3  10  281.45   34.39
   1   3 -10  252.57   25.57
  -1  -3  10  232.57   29.16
   1  -3 -10  205.37   30.25
  -1   3  10  266.82   26.81
   1  -3 -10  299.41   24.47
   1  -3 -10  178.15   26.60
  -1   3  10  281.11   20.16
   1   3 -10  244.80   31.63
   1   3 -10  276.89   24.51
   1   3  -9   25.00    9.91
  -1   3   9   25.18    7.91
  -1  -3   9   25.22   25.79
   1   3  -9   33.37   17.49
  -1  -3   9   23.79    8.53
  -1   3   9   31.04   18.44
   1  -3  -9   30.85   23.15
  -1  -3   9   30.96   22.12
   1  -3  -9   20.68   18.91
  -1   3   9   26.71   11.40
   1  -3  -9   29.54   14.95
   1   3  -9   17.35   15.77
  -1  -3   8   26.96   26.49
   1   3  -8   75.84    9.48
  -1   3   8   45.00    9.14
  -1   3   8   78.03   19.47
  -1  -3   8   60.00   21.61
  -1  -3   8   61.97    9.28
  -1  -3   8   34.65   13.21
  -1   3   8   58.61   13.45
   1  -3  -8   37.45   19.26
   1   3  -8   42.12   17.21
   1  -3  -8   44.86   15.79
   1  -3  -7   26.15   11.40
   1   3  -7   24.83    7.15
  -1   3   7   45.64   12.18
  -1  -3   7  355.85   36.03
  -1  -3   7   11.06    7.66
  -1   3   7   18.88   14.41
   1  -3  -7   20.14   17.37
   1  -3  -7  377.12   30.12
  -1  -3   7   23.55    6.59
  -1   3   7   40.62   14.37
  -1   3   6    9.39   10.55
   1   3  -6   50.47    7.42
  -1  -3   6  -29.45   28.87
  -1   3   6  262.42   26.34
  -1  -3   6   52.01    8.50
  -1  -3   6  308.35   28.55
  -1  -3   6   76.58   20.38
  -1   3   6   48.38   16.03
  -1   3   6   17.01   16.44
  -1   3   6   35.90   13.70
  -1  -3   6   53.23    7.74
  -1  -3   5   19.32   24.63
  -1   3   5    0.34    6.57
   1   3  -5   15.06    5.87
  -1  -3   5   11.79    6.38
  -1   3   5    9.45    5.06
   1   3  -5    4.02   20.19
  -1   3   5   12.17   15.04
  -1   3   5   32.14   16.50
   1  -3  -5  -30.72   15.99
  -1   3   5   15.35   12.77
   1   3  -5    1.81   14.12
  -1  -3   5   14.57    6.64
  -1  -3   4  320.45   21.05
  -1  -3   4  353.91   35.72
   1   3  -4  301.12   20.99
  -1   3   4  289.36   21.19
   1   3  -4  262.76   29.15
  -1   3   4  405.27   31.27
  -1  -3   4  343.24   30.12
   1  -3  -4  306.89   30.30
  -1   3   4  258.04   20.65
  -1   3   4  266.54   25.82
   1  -3  -4  322.40   26.08
   1  -3  -4  242.72   29.37
   1   3  -4  364.14   29.09
  -1   3   4  311.00   26.25
  -1  -3   4  268.40   23.74
  -1   3   4  341.33   25.21
  -1  -3   4  281.18   20.82
   1   3  -4  334.18   25.40
  -1   3   3  257.33   17.45
  -1   3   3  227.92   27.38
   1   3  -3  229.56   17.48
   1   3  -3  248.92   26.57
  -1   3   3  296.70   28.95
  -1  -3   3  260.72   27.21
  -1   3   3  234.58   17.32
  -1  -3   3  229.22   17.05
  -1  -3   3  202.71   20.97
   1  -3  -3  258.50   23.25
  -1   3   3  242.30   23.61
   1  -3  -3  191.09   26.91
  -1   3   3  228.67   22.27
   1   3  -3  261.82   26.09
  -1   3   3  267.09   22.01
  -1   3   2   18.55    5.87
  -1   3   2   24.96   19.50
  -1   3   2   12.55   22.31
   1   3  -2   18.62   20.04
  -1  -3   2   22.80    5.36
  -1   3   2   25.74   21.83
  -1   3   2   25.45    6.16
   1   3  -2   24.66    6.47
   1   3  -2   26.56   18.88
  -1   3   2    6.60   13.18
  -1   3   2   25.21   17.34
  -1  -3   2   21.62   12.09
   1  -3  -2    3.69   20.74
   1  -3  -2   21.50   14.23
  -1   3   2   16.92   12.69
  -1   3   1    4.85    5.32
  -1   3   1    6.71   19.45
   1   3  -1    0.96    5.92
  -1   3   1    3.25    5.60
  -1   3   1   -2.72   21.54
   1   3  -1    6.80   20.11
  -1  -3   1    0.45    4.84
  -1   3   1   12.65   20.56
   1   3  -1  -10.64   20.72
  -1   3   1    4.41   17.18
  -1   3   1   10.90   12.38
   1  -3  -1    4.81   21.98
   1   3  -1  -10.10   17.92
   1   3  -1    1.28   10.72
  -1  -3   1   -0.30   11.78
   1  -3  -1    0.18   13.54
  -1   3   1    9.98   12.55
   1   3  -1    2.49   13.44
  -1   3   0  622.79   51.60
   1   3   0  667.53   53.42
  -1   3   0  632.94   45.31
   1   3   0  674.22   46.08
   1   3   0  720.25   46.63
  -1   3   0  694.16   45.52
  -1   3   0  795.28   52.83
  -1   3   0  760.42   52.15
   1   3   0  749.99   52.30
   1   3   0  846.08   53.06
   1   3   0  712.43   49.89
   1  -3   0  725.44   48.43
   1   3   0  737.55   47.17
  -1  -3   0  683.30   52.22
  -1   3   0  675.50   47.64
   1  -3   0  695.68   52.13
  -1  -3   0  739.38   47.88
  -1   3   0  657.55   49.77
  -1   3   0  775.84   48.52
   1   3   0  801.97   48.92
   1   3   1  461.03   43.22
  -1   3  -1  504.44   34.25
  -1   3  -1  495.21   41.36
  -1   3  -1  481.12   34.37
   1   3   1  477.41   35.09
   1   3   1  527.04   35.07
   1   3   1  626.90   42.90
   1   3   1  620.75   43.25
  -1   3  -1  556.34   39.93
   1  -3   1  526.17   37.57
   1   3   1  527.17   39.51
   1   3   1  522.55   36.35
  -1  -3  -1  499.77   41.77
  -1  -3  -1  634.91   37.76
  -1   3  -1  567.31   37.09
   1   3   1  580.88   37.95
   1   3   2   92.17   10.28
   1   3   2   82.15   22.58
  -1   3  -2   92.94   20.46
  -1   3  -2   89.94    8.75
   1   3   2  101.56   10.02
   1   3   2  109.64   23.86
   1  -3   2   98.41    8.09
   1   3   2   92.93   23.25
   1   3   2   98.98   19.09
  -1   3  -2   93.59   19.39
  -1  -3  -2   85.87   22.43
   1   3   2   96.19   14.37
   1  -3   2   80.99   14.85
   1   3   2   95.38   15.45
  -1  -3  -2  112.97   14.98
  -1   3  -3  254.68   18.07
   1   3   3  267.80   19.11
   1  -3   3  278.71   30.95
   1   3   3  288.84   30.39
   1   3   3  244.75   29.34
   1  -3   3  255.23   17.66
   1  -3   3  237.58   22.59
   1   3   3  266.16   25.49
   1   3   3  242.03   22.49
  -1  -3  -3  199.11   27.27
  -1   3  -3  280.83   26.30
  -1  -3  -3  314.96   22.61
   1   3   3  256.95   23.07
  -1   3  -3  278.43   23.16
   1   3   4  372.17   25.81
  -1   3  -4  366.06   24.52
   1  -3   4  434.83   38.30
   1   3   4  427.79   34.92
   1  -3   4  338.87   24.29
   1  -3   4  387.43   33.62
   1   3   4  332.16   28.74
   1  -3   4  311.58   28.14
  -1   3  -4  432.34   31.61
  -1  -3  -4  430.25   28.80
   1   3   4  352.50   29.68
   1   3   4  384.98   28.95
  -1   3  -4  420.82   29.18
  -1   3  -5    4.25    4.94
   1   3   5  -17.69    8.37
   1  -3   5    9.64   22.86
   1   3   5  -50.68   24.26
   1  -3   5  -48.90   23.24
   1  -3   5    2.86    5.31
  -1   3  -5  -25.19   20.93
   1   3   5    9.04   15.78
   1   3   5   20.80   14.83
  -1   3  -5  -33.98   15.52
   1   3   5   -1.22   13.72
   1  -3   6  328.91   24.62
   1  -3   6  309.11   39.03
   1   3   6  330.56   27.00
  -1   3  -6  385.18   24.47
   1  -3   6  504.72   36.45
   1   3   6  557.39   35.78
  -1  -3  -6 1034.77   44.66
  -1   3  -6  767.57   39.20
   1   3   6  286.19   24.96
  -1  -3  -6  313.63   30.16
   1   3   6  353.08   29.36
  -1  -3  -6  522.91   34.10
   1  -3   6  499.15   35.19
   1   3   6  253.83   28.69
  -1   3  -6   91.99   32.17
   1   3   6  334.68   28.46
   1   3   7  -17.00   12.10
  -1   3  -7    7.62    7.32
   1   3   7  -40.94   22.17
   1  -3   7  -30.81   22.74
   1  -3   7   -1.64    6.04
   1   3   7    4.04   15.42
  -1  -3  -7    5.03   18.06
   1   3   7   -9.48   15.16
   1   3   7   14.18   14.14
   1  -3   8   -2.76   23.26
   1   3   8   -4.77    7.54
  -1   3  -8   -2.77    7.01
   1  -3   8    6.27   21.13
   1  -3   8   -0.24    6.48
  -1   3  -8    8.72   16.64
  -1  -3  -8   -1.04   19.95
   1   3   8   -4.21   19.23
   1  -3   8   -3.13   13.45
   1   3   8    0.20   12.88
  -1  -3  -8   -1.95   18.14
  -1   3  -8  -21.82   16.20
   1   3   8    2.57   13.53
  -1  -3  -8   -1.94   12.85
   1   3   9  141.72   14.06
   1  -3   9  134.74   13.44
   1  -3   9  180.61   28.14
  -1   3  -9  158.68   13.38
   1   3   9  155.37   22.62
  -1  -3  -9  131.73   24.58
   1  -3   9  156.08   25.15
  -1   3  -9  154.24   20.83
   1   3   9  179.26   16.73
  -1  -3  -9  142.68   21.81
  -1  -3  -9  178.38   17.94
  -1   3  -9  185.59   27.67
   1  -3   9  113.65   17.68
   1   3   9  159.97   18.28
  -1   3  -9  186.79   20.18
   1   3  10  565.84   39.66
   1  -3  10  607.82   49.76
  -1   3 -10  597.39   38.60
   1  -3  10  554.67   38.92
  -1   3 -10  512.33   42.27
   1   3  10  599.23   43.95
   1  -3  10  562.52   45.64
  -1  -3 -10  467.30   45.50
  -1   3 -10  594.97   47.26
  -1  -3 -10  678.89   41.55
  -1  -3 -10  581.24   42.75
   1   3  10  532.23   40.99
  -1   3 -10  673.52   42.47
   1  -3  11  346.10   36.13
   1  -3  11  296.15   23.67
   1   3  11  301.85   24.27
  -1   3 -11  351.73   23.27
  -1  -3 -11  287.31   33.12
   1   3  11  302.32   29.52
  -1   3 -11  286.81   28.30
   1  -3  11  280.67   32.79
  -1   3 -11  301.90   35.16
  -1  -3 -11  301.61   28.62
  -1  -3 -11  359.19   26.84
  -1   3 -11  354.13   27.89
  -1   3 -12   69.45    9.82
   1  -3  12   86.60   26.09
   1  -3  12   60.31   10.43
   1   3  12   66.53   11.08
  -1  -3 -12   55.91   24.73
  -1   3 -12   50.76   17.94
   1  -3  12   53.04   24.03
   1   3  12   69.38   20.13
  -1   3 -12   76.23   27.65
  -1   3 -12   81.20   16.87
  -1  -3 -12   69.03   14.57
   1  -3  13  114.17   27.57
   1   3  13   97.49   12.80
   1   3  13   96.73   20.93
   1  -3  13   88.41   26.29
  -1   3 -13   73.93   18.34
  -1  -3 -13   21.40   26.35
  -1   3 -13  123.27   30.08
  -1  -3 -13   94.74   16.43
   1   3  14    8.38   10.93
   1  -3  14   -7.96   26.91
   1  -3  14  -15.82   25.93
  -1  -3 -14  -41.51   28.45
  -1   3 -14    8.91   16.50
   1   3  14    0.21   19.01
  -1  -3 -14   -6.88   16.07
   1  -3  15  259.01   34.58
   1   3  15  218.20   21.77
  -1   3 -15  207.81   36.24
  -1  -3 -15  287.30   24.67
   1  -3  16   78.70   29.36
   1   3  16   89.40   15.08
  -1   3 -16  108.17   33.15
  -1  -3 -16  137.52   18.27
   1   3  17    9.53   11.80
  -1  -3 -17   -4.67   15.94
   1   3  18    3.54   13.68
  -1  -3 -18  -39.58   19.36
   1   3  19   -5.77   15.20
   1   3  20  151.38   21.69
  -1   3 -20  250.10   41.76
  -1  -3 -20  176.15   23.53
  -1  -3 -21  -22.71   19.57
   1   4 -19  299.37   52.81
  -1   4  18    0.29   15.12
   1  -4 -18  -13.00   20.76
  -1  -4  17   19.57   44.49
  -1   4  17    1.09   14.20
   1  -4 -17    4.57   19.76
  -1  -4  16  -51.85   46.56
  -1   4  16   16.18   14.07
   1  -4 -16  -46.69   23.36
  -1  -4  15   31.41   43.61
  -1   4  15   11.64   17.37
  -1  -4  15  466.06   33.29
   1  -4 -15   16.84   25.30
   1   4 -15  487.75   34.08
  -1  -4  14  104.30   41.55
  -1   4  14  120.21   15.64
   1   4 -14  162.07   36.81
   1   4 -14   78.54   23.92
   1  -4 -14  169.37   21.87
  -1   4  13  155.81   17.42
  -1  -4  13  160.64   43.10
   1  -4 -13  208.84   23.51
   1   4 -13  178.44   36.84
   1   4 -13  205.78   25.65
  -1   4  12   13.73   10.43
  -1  -4  12  -31.07   38.31
   1   4 -12    6.64   32.07
  -1  -4  12    6.38   18.16
   1  -4 -12    2.85   18.36
   1   4 -12   20.23   20.88
  -1  -4  11   24.74   37.46
  -1   4  11   13.46   10.07
   1   4 -11  -27.24   33.58
  -1  -4  11    5.17   17.30
   1   4 -11    9.66   20.64
   1  -4 -11    7.66   17.87
  -1   4  10    7.54   10.57
  -1  -4  10   63.52   38.08
   1   4 -10   32.06   23.61
   1  -4 -10   30.99   21.58
  -1   4   9    0.69    9.55
  -1  -4   9   18.07   35.08
  -1  -4   9   38.46   20.28
   1  -4  -9  -17.47   19.86
   1   4  -9  -37.47   22.67
  -1  -4   8   18.89   33.63
  -1   4   8   18.78    8.55
  -1   4   8   -2.10   27.57
  -1  -4   8   12.56   29.21
  -1  -4   8   -5.75   17.21
  -1   4   8   34.69   19.14
   1   4  -8    1.49   19.98
   1  -4  -8   19.20   17.98
  -1  -4   7    9.08   31.98
  -1   4   7    0.15    7.71
  -1  -4   7    1.67   27.36
  -1   4   7   -9.19   26.44
   1   4  -7    4.58   27.73
  -1   4   7    5.16   19.33
  -1  -4   7  -12.60   16.61
   1   4  -7  -10.86   18.91
   1  -4  -7    8.46   17.46
   1   4  -6  145.14   12.27
  -1   4   6  117.14   13.18
  -1  -4   6  125.54   30.21
  -1   4   6  166.17   29.67
   1  -4  -6  151.61   22.15
  -1  -4   6   92.66   19.54
  -1   4   6  142.77   23.00
   1   4  -6  162.36   29.53
   1   4  -6  163.43   22.49
  -1   4   6  162.14   21.42
   1   4  -5    3.13    6.33
  -1   4   5    7.32    7.11
  -1   4   5   -0.43    6.93
  -1   4   5    4.11   25.90
  -1   4   5    7.13   28.16
  -1   4   5    2.43   19.92
  -1  -4   5   -1.45   16.14
   1   4  -5   -1.61   25.54
  -1  -4   5   -4.02    7.92
   1   4  -5   -6.87   18.69
  -1   4   5    1.81   16.86
   1  -4  -5    6.22   17.58
  -1   4   4  420.57   28.64
   1   4  -4  426.41   28.24
  -1   4   4  515.83   42.50
  -1   4   4  403.14   41.63
  -1   4   4  414.79   28.67
   1   4  -4  429.93   38.95
   1  -4  -4  499.40   35.27
  -1  -4   4  311.43   32.73
  -1   4   4  437.35   36.31
  -1  -4   4  346.01   27.95
   1   4  -4  431.90   34.59
  -1   4   4  465.68   34.08
  -1   4   3    3.34    6.55
   1   4  -3   10.85    6.55
  -1   4   3    3.71   27.98
  -1   4   3   -3.36   27.53
   1   4  -3   -3.36   25.28
   1   4  -3   -6.12   27.80
  -1   4   3   -0.14    6.85
   1   4  -3    7.77   24.46
  -1   4   3   -0.82   21.23
  -1  -4   3    7.81   15.83
  -1   4   3   -5.08   17.07
   1  -4  -3    3.43   17.42
  -1   4   2   79.78    9.00
   1   4  -2   68.83    9.34
   1   4  -2   69.12   11.29
  -1   4   2   72.35   28.07
  -1   4   2   80.66   30.07
  -1   4   2   68.79    9.36
   1   4  -2   78.69   26.73
   1   4  -2  105.67   29.16
  -1   4   2   86.51   23.55
  -1  -4   2   51.04   17.50
   1   4  -2   55.68   25.59
  -1   4   2   92.62   18.88
   1  -4  -2   80.91   20.08
   1   4  -1   45.28    9.41
  -1   4   1   45.16    7.64
   1   4  -1   52.90   26.90
   1   4  -1   46.49    8.31
   1   4  -1   56.68   28.76
  -1   4   1   41.16    8.31
  -1   4   1   52.27   28.77
  -1   4   1   43.74   27.59
  -1  -4   1   31.46   17.00
   1   4  -1   46.85   23.49
  -1   4   1   49.09   22.58
  -1   4   1   57.57   18.23
   1   4  -1   49.40   19.34
   1  -4  -1   40.46   18.55
   1   4   0   72.37    9.67
   1   4   0   65.24   10.03
  -1   4   0   75.17    8.89
  -1   4   0   93.38   29.33
   1   4   0   74.87   27.53
   1   4   0   72.92   29.36
  -1   4   0   89.04   28.17
  -1   4   0   68.22    8.75
  -1   4   0   71.49   24.94
   1  -4   0   86.46   19.37
   1   4   0   60.76   24.07
  -1  -4   0   78.69   18.66
   1   4   0   86.86   19.78
  -1   4   0   99.35   19.25
   1   4   1   48.63    8.85
  -1   4  -1   39.96    7.51
   1   4   1   37.35   26.47
   1   4   1   55.26   29.00
  -1   4  -1   45.68    7.44
   1   4   1   40.11    8.80
  -1   4  -1   28.80   22.91
   1  -4   1   35.14   18.04
   1   4   1   44.87   23.24
  -1  -4  -1   63.02   17.85
   1   4   1   34.18   18.91
  -1   4  -2    3.67    5.73
   1   4   2   -0.15    7.39
  -1   4  -2    0.33    6.33
   1   4   2   -6.20   29.18
   1   4   2    5.32   27.31
   1   4   2    5.39    7.71
  -1   4  -2   -1.92   23.32
   1   4   2    5.76   22.06
   1  -4   2   -1.16   16.68
  -1  -4  -2   -6.78   16.37
   1   4   2   -4.52   17.59
   1   4   3  119.88   12.39
  -1   4  -3  106.15   11.29
  -1   4  -3  111.91   10.20
   1   4   3  104.70   12.03
   1   4   3  102.94   30.35
   1   4   3   97.33   29.61
   1  -4   3   97.42   19.63
  -1   4  -3  118.54   26.37
   1   4   3  112.04   24.10
  -1  -4  -3  147.22   19.53
  -1   4  -3  135.39   20.71
   1   4   3  124.26   20.82
   1   4   4    1.86    7.60
  -1   4  -4    3.23    5.52
   1   4   4    3.39   28.10
   1   4   4  -13.12   27.66
  -1   4  -4   10.88   24.57
   1   4   4    4.51   21.27
   1  -4   4   -1.15   16.64
  -1   4  -4  -13.27   18.39
   1   4   4    2.37   18.21
  -1  -4  -4    1.74   16.37
   1   4   5   -1.91    7.78
   1   4   5   -9.85   28.73
   1   4   5   -8.51   27.33
  -1   4  -5  -11.45   23.82
  -1   4  -5    3.18   26.61
   1  -4   5   -2.09   16.74
   1   4   5  -11.23   21.58
  -1   4  -5    2.09   24.94
  -1   4  -5   -7.98   18.20
  -1  -4  -5    2.50   15.78
   1   4   5    0.24   18.91
   1  -4   6   -3.66   31.34
   1   4   6   13.60    8.54
   1   4   6   12.20   27.32
   1   4   6   28.64   27.94
  -1   4  -6   -6.69   22.91
  -1   4  -6   18.65   26.19
   1  -4   6    5.78   15.82
   1   4   6   22.10   20.49
  -1  -4  -6   18.73   16.21
  -1   4  -6   24.96   18.55
   1   4   6   22.08   17.77
   1   4   7   85.59   11.55
   1  -4   7  110.54   35.47
  -1   4  -7   45.91   24.86
   1  -4   7   81.39   29.01
   1   4   7  111.79   28.75
   1   4   7  106.95   21.61
  -1   4  -7  101.99   29.23
   1  -4   7   44.32   18.49
   1   4   7  110.70   19.89
  -1  -4  -7   94.81   18.38
  -1   4  -7  104.42   20.57
   1  -4   8   92.00   35.62
   1   4   8   89.12   12.27
   1  -4   8   75.03   30.28
   1   4   8  113.58   28.84
  -1   4  -8  102.71   27.69
   1  -4   8   45.84   18.92
   1   4   8  119.57   21.08
  -1   4  -8  110.59   20.81
   1   4   8  108.59   20.03
  -1  -4  -8   89.60   19.43
   1   4   9   -3.25   10.32
   1  -4   9  -39.45   34.96
   1  -4   9   55.35   21.54
  -1   4  -9   -8.84   21.46
  -1  -4  -9   15.77   19.01
   1   4   9    1.57   17.75
   1   4  10  364.60   27.09
   1  -4  10  384.44   49.22
  -1  -4 -10  380.39   31.41
  -1   4 -10  514.88   42.40
  -1   4 -10  394.20   33.45
   1   4  11    7.95    9.73
   1  -4  11   15.79   34.66
  -1   4 -11  -33.68   31.80
   1  -4  11    3.60   18.10
  -1   4 -11  -17.12   19.96
  -1  -4 -11   -5.00   16.30
   1   4  12   19.45   10.87
   1  -4  12   11.09   36.03
  -1   4 -12    6.47   31.71
   1  -4  12   -5.61   18.53
  -1  -4 -12    9.78   16.93
   1   4  13  142.86   16.71
   1  -4  13   91.74   39.11
   1  -4  13   60.17   22.94
  -1   4 -13  129.97   35.09
  -1  -4 -13  173.45   21.59
   1   4  14   12.83   11.96
   1  -4  14   -9.92   37.52
  -1   4 -14  -20.72   34.91
  -1  -4 -14   27.82   17.85
   1  -4  15    0.72   41.50
   1   4  15   -8.08   18.27
   1  -4  15  445.61   33.56
  -1   4 -15  398.12   47.64
  -1  -4 -15  184.79   27.48
   1  -4  16   91.09   41.77
   1   4  16   74.11   15.67
  -1  -4 -16   89.48   21.01
   1   4  17   -1.39   14.25
   1  -4  17   14.89   40.08
  -1   4 -17   96.51   39.26
   1  -4  17    3.55   23.84
  -1  -4 -17   46.31   19.63
   1   4  18   -0.29   14.68
  -1  -4 -18   -0.54   19.93
  -1   4 -19  -69.57   45.97
  -1  -4 -19   13.39   22.00
  -1   5  16  163.82   21.90
   1  -5 -16  220.33   28.70
  -1   5  15   -3.62   15.01
   1  -5 -15   -9.12   23.96
  -1   5  14    7.35   14.72
   1  -5 -14   -4.79   24.14
  -1   5  13    9.28   13.05
   1   5 -13   15.31   25.61
   1  -5 -13    4.46   22.60
  -1  -5  12   -0.88   46.81
  -1   5  12    9.62   12.49
   1   5 -12   23.83   39.45
   1   5 -12   59.22   26.39
   1  -5 -12   30.61   23.48
  -1  -5  11   22.09   45.44
  -1   5  11    3.95   11.51
   1   5 -11  -28.60   26.02
   1  -5 -11  -17.96   23.00
  -1   5  10  -23.59   13.58
   1   5 -10    2.76   31.12
  -1   5   9   47.85   16.86
   1   5  -9  -18.29   30.32
  -1   5   8  -17.77   12.58
   1   5  -8   -2.47   35.55
   1   5  -8  -26.87   25.58
  -1   5   7  140.93   15.54
   1   5  -7  174.36   37.41
   1  -5  -7  154.47   26.32
   1   5  -7  139.71   27.91
  -1   5   6   -4.11    9.06
  -1   5   6   -7.03   25.40
  -1  -5   6  -26.53   23.27
   1   5  -6  -11.38   33.06
   1   5  -6    9.69   24.12
   1  -5  -6   25.49   22.77
  -1  -5   5    5.50   22.18
   1   5  -5   25.28   32.20
  -1   5   5   39.81   25.47
   1   5  -5   43.34   23.76
   1  -5  -5   39.26   24.10
  -1  -5   4  157.52   28.47
  -1   5   4  283.58   33.05
   1   5  -4  210.71   36.79
   1  -5  -4  262.46   30.33
   1   5  -4  287.71   30.65
  -1   5   3   38.05   27.59
  -1  -5   3   25.83   23.12
   1   5  -3   72.01   31.47
   1   5  -3   36.57   23.63
   1  -5  -3   70.85   23.81
  -1   5   3   32.34   21.21
   1   5  -2   13.52   30.27
  -1   5   2   19.26   27.77
  -1   5   2    1.73   21.22
   1  -5  -2  -15.33   22.99
  -1  -5   2   -6.36   22.88
   1   5  -1   73.32   31.71
  -1   5   1   53.37   28.48
  -1  -5   1   13.81   22.65
  -1   5   1   57.15   22.59
   1  -5  -1   65.61   24.48
  -1   5   0    5.69   28.47
   1   5   0  -13.51   29.89
   1   5   0   11.62   23.27
  -1   5   0  -19.34   21.87
   1  -5   0   -4.50   23.01
  -1  -5   0    5.24   21.54
   1   5   1   41.70   10.14
  -1   5  -1   48.93   29.26
   1   5   1   52.50   29.64
   1   5   1   62.95   23.80
   1  -5   1   29.19   24.05
  -1  -5  -1   38.34   22.05
   1   5   2    0.95    8.73
   1  -5   2   -5.90   22.96
  -1   5  -2   11.16   30.74
   1   5   2    0.27   27.83
   1   5   2    6.05   22.99
  -1  -5  -2  -28.06   22.10
   1   5   3   18.15    9.61
   1  -5   3   -7.82   23.32
   1   5   3   27.75   27.43
  -1   5  -3    1.86   30.63
  -1   5  -3   43.69   22.19
   1   5   3   19.72   22.17
  -1  -5  -3    0.26   21.88
   1   5   4   10.03    9.56
   1   5   4   11.51   26.82
   1  -5   4   17.65   22.96
  -1   5  -4    9.91   31.08
   1   5   4   16.84   22.46
  -1  -5  -4   22.23   20.91
  -1   5  -4   25.88   21.74
   1   5   5   33.41   10.61
   1  -5   5   38.58   24.34
  -1   5  -5   22.63   32.67
   1   5   5   45.75   26.98
  -1   5  -5   41.73   22.57
   1   5   5   65.59   22.77
  -1  -5  -5   44.66   20.99
   1   5   6   22.58   10.26
  -1   5  -6    9.03   33.04
   1  -5   6  -20.81   23.65
  -1   5  -6   37.57   23.18
   1   5   6   18.85   22.36
  -1  -5  -6   29.45   20.53
   1   5   7  177.21   17.49
  -1  -5  -7  200.09   26.69
  -1   5  -7  210.51   37.53
   1   5   7  226.75   27.70
  -1   5  -7  204.07   27.34
   1   5   8  -20.75   13.39
   1  -5   8  -16.80   30.82
  -1   5  -8  -25.53   35.74
  -1   5  -8  -33.38   24.89
  -1  -5  -9  346.09   34.69
   1  -5   9  380.37   38.15
   1   5  10  115.87   16.34
   1  -5  10  149.48   47.65
   1  -5  11   -1.68   43.94
   1   5  11   -0.23   12.18
   1  -5  11  -39.37   25.02
  -1  -5 -11    4.94   20.45
   1   5  12   14.25   12.84
   1  -5  12   -6.90   46.27
  -1   5 -12   66.20   39.65
  -1  -5 -12   23.93   20.91
   1   5  13   72.46   15.72
  -1   5 -13   66.14   41.48
  -1  -5 -13   78.87   22.76
   1   5  14   37.12   15.82
  -1  -5 -14   89.23   24.53
   1   5  15  -13.70   15.02
  -1  -5 -15  -28.97   23.27
  -1  -5 -16   45.32   22.82
  -1   6   3   10.72   33.41
   1   6  -2    2.88   37.43
  -1   6   2   18.75   34.39
  -1   6   1  -15.40   34.63
   1   6  -1    1.40   36.09
   1   6   0   25.38   35.43
  -1   6   0  -17.59   35.52
   1   6   1   21.37   35.02
  -1   6  -1    3.47   35.31
  -1   6  -2   15.27   36.41
   1   6   2   10.87   34.38
  -2   0  25  -17.93   26.84
  -2   0  24  -19.64   23.87
  -2   0  23    4.43   21.48
  -2   0  23    1.27   15.04
   2   0 -23   11.57   15.07
  -2   0  22  232.06   32.98
  -2   0  22  227.15   23.83
   2   0 -22  207.96   22.61
  -2   0  21    5.48   18.61
  -2   0  21    6.04   13.43
   2   0 -21    0.42   13.55
  -2   0  20   28.94   13.97
  -2   0  20   27.28   17.25
   2   0 -20   36.50   13.27
  -2   0  19   13.27   12.75
  -2   0  19  -28.95   18.33
   2   0 -19    1.69   12.51
  -2   0  18  163.22   19.26
  -2   0  18  178.87   21.03
   2   0 -18  179.28   22.43
  -2   0  18  205.65   22.95
   2   0 -18  201.00   28.05
   2   0 -18  194.66   18.16
  -2   0  17   -1.18   12.57
  -2   0  17   -2.63   11.81
  -2   0  17   -7.19   15.98
   2   0 -17    0.59   14.80
   2   0 -17    2.40   20.78
   2   0 -17    2.51   10.17
  -2   0  16   77.71   13.76
  -2   0  16   70.70   13.54
  -2   0  16   64.64   15.56
   2   0 -16   61.18   15.59
   2   0 -16   71.45   20.11
   2   0 -16   69.45   11.82
  -2   0  15   -9.47   10.73
  -2   0  15   -9.12   11.61
   2   0 -15    3.88   12.98
  -2   0  15    1.86   13.27
   2   0 -15    1.17    9.12
   2   0 -14  370.52   26.36
  -2   0  14  355.94   25.97
  -2   0  14  345.37   26.53
   2   0 -14  354.56   24.74
   2   0 -13   20.58   12.81
  -2   0  13  -18.01   12.95
  -2   0  13   -2.08    9.48
   2   0 -13    2.93    7.96
  -2   0  12  101.20   12.24
  -2   0  12   98.55   11.48
   2   0 -12   86.19   14.15
  -2   0  12  101.86   13.47
  -2   0  12   93.68    7.71
   2   0 -12  103.96   15.50
   2   0 -12   93.72   10.86
  -2   0  11   -3.41    7.44
  -2   0  11   -3.34    7.77
  -2   0  11    1.69   10.38
   2   0 -11   -0.12   11.03
   2   0 -11    2.48   13.00
  -2   0  11   -0.85    3.83
   2   0 -11    0.33    7.38
  -2   0  10   13.83    7.31
  -2   0  10   15.60    8.32
  -2   0  10   16.25    9.60
  -2   0  10   13.95    4.04
   2   0 -10    9.60   12.37
   2   0 -10    9.73    7.27
  -2   0   9   -2.98    6.58
   2   0  -9    4.70    7.62
  -2   0   9   -3.24    7.60
  -2   0   9   -2.83    9.48
   2   0  -9    4.23   10.92
  -2   0   9    1.08    3.69
   2   0  -9   -3.68    6.43
   2   0  -9    3.19    4.96
   2   0  -8  160.49   13.41
  -2   0   8  140.44   12.55
  -2   0   8  161.98   13.02
  -2   0   8  154.61   14.06
   2   0  -8  157.57   14.88
  -2   0   8  151.41   10.57
   2   0  -8  151.22   10.19
   2   0  -8  144.62   12.50
   2   0  -7    3.66    7.10
  -2   0   7   -2.15    5.88
  -2   0   7   -5.22    6.25
  -2   0   7   -0.28    8.45
  -2   0   7   -1.12    3.68
   2   0  -7   -0.73    6.31
   2   0  -7   -0.38    2.69
  -2   0   6   64.94    7.49
   2   0  -6   64.83    8.56
  -2   0   6   77.72    8.37
   2   0  -6   70.91    9.61
  -2   0   6   63.22    9.18
  -2   0   6   62.07    5.81
   2   0  -6   67.66    5.12
   2   0  -6   57.27    7.69
   2   0  -5    1.72    5.41
  -2   0   5   -1.62    6.01
   2   0  -5   -2.87    6.60
  -2   0   5   -1.05    7.01
   2   0  -5    0.50    7.70
  -2   0   5   -1.66    3.49
   2   0  -5   -1.68    3.55
   2   0  -5   -0.88    5.92
   2   0  -4 4475.67  281.74
   2   0  -4 4448.37  281.38
  -2   0   4 4644.29  281.91
   2   0  -4 4485.39  281.58
  -2   0   4 4560.48  281.51
  -2   0   4 4734.16  281.08
  -2   0   4 4226.03  281.66
   2   0  -4 4792.55  281.63
  -2   0   3    2.24    3.76
   2   0  -3    1.45    3.79
   2   0  -3   -0.62    5.77
   2   0  -3    3.03    5.03
  -2   0   3    4.33    4.49
  -2   0   3    0.07    2.55
   2   0  -3    3.65    4.95
  -2   0   3    6.27    6.07
   2   0  -2 3558.66   20.60
   2   0  -2 3708.81   18.97
   2   0  -2 3603.80   20.14
   2   0  -1    4.08    2.59
   2   0   1   -3.61    1.95
   2   0   1   -1.36    2.38
   2   0   2  575.49   34.65
  -2   0  -2  490.63   34.64
   2   0   2  581.50   34.48
   2   0   3    1.05    3.86
   2   0   3    2.41    3.11
  -2   0  -3    2.35    3.17
   2   0   3    0.73    4.01
   2   0   4   13.57    3.99
   2   0   4   13.96    5.20
   2   0   4   18.74    6.90
  -2   0  -4   19.17    5.98
   2   0   4   14.78    5.33
  -2   0  -4   13.80    4.17
   2   0   5   -0.79    4.29
   2   0   5   -4.25    6.32
  -2   0  -5   -4.15    7.19
   2   0   5   -2.12    7.69
   2   0   5   -2.53    6.06
  -2   0  -5    1.06    4.33
   2   0   6   65.61    7.72
   2   0   6   94.64    8.89
  -2   0  -6   89.98   10.24
   2   0   6   68.73    9.33
   2   0   6   94.23    8.84
  -2   0  -6   79.20    7.63
   2   0   7   -0.33    4.74
   2   0   7    3.54    7.71
  -2   0  -7    1.37    8.83
   2   0   7   -3.06    7.41
   2   0   7    0.73    7.12
  -2   0  -7   -2.90    5.36
   2   0   8  173.42   13.61
   2   0   8  205.27   15.00
  -2   0  -8  152.49   15.42
  -2   0  -8  183.95   13.61
   2   0   8  176.25   14.78
   2   0   9   -4.28    5.59
   2   0   9   -6.02    8.70
  -2   0  -9   -4.81   10.89
  -2   0  -9   -0.92    5.83
   2   0   9    2.14    8.52
   2   0  10  285.64   22.15
  -2   0 -10  278.76   22.86
  -2   0 -10  333.74   23.76
   2   0  10  384.89   23.13
  -2   0 -10  363.60   23.27
   2   0  10  291.04   20.30
  -2   0 -10  334.37   22.08
   2   0  10  341.39   23.20
  -2   0 -11   -0.45    7.90
   2   0  11   -6.20    6.43
  -2   0 -11    4.24    9.97
   2   0  11    1.77    9.44
   2   0  11    0.13    3.65
  -2   0 -11   -9.07   11.93
   2   0  11   -2.26    9.65
  -2   0 -11   -2.58    6.41
   2   0  12  286.74   22.35
   2   0  12  309.39   22.12
   2   0  12  336.02   23.04
  -2   0 -12  334.41   23.63
  -2   0 -12  372.54   23.60
   2   0  12  277.47   19.41
  -2   0 -12  313.45   21.84
   2   0  13   -6.11    7.62
  -2   0 -13    6.16   10.87
   2   0  13   22.76   12.07
   2   0  13   -0.22    3.63
  -2   0 -14   20.76   11.79
   2   0  14    2.73   11.88
   2   0  14   14.12    8.78
  -2   0 -14    0.27    9.28
   2   0  15   -5.52    9.50
   2   0  15    1.36   10.00
  -2   0 -15    9.59   12.71
   2   0  15    0.29   12.99
  -2   0 -15  -39.52   16.33
  -2   0 -15    1.15    8.68
   2   0  16  121.27   15.49
   2   0  16  111.87   14.83
   2   0  16  120.49   17.56
  -2   0 -16  128.38   17.19
  -2   0 -16  191.86   18.35
  -2   0 -16  128.45   14.02
   2   0  17   -7.29   11.65
   2   0  17   -9.20   12.15
  -2   0 -17   -1.49   14.22
   2   0  17    1.02   15.29
  -2   0 -17  -14.43   16.10
  -2   0 -17    1.71   10.80
  -2   0 -18   -2.22   15.74
   2   0  18    0.92   16.91
   2   0  18   -0.69   12.17
   2   0  18   -9.81   14.17
  -2   0 -18    4.98   11.25
   2   0  19    6.44   18.49
  -2   0 -19   -0.22   16.27
   2   0  19    3.27   13.10
   2   0  19   -6.53   14.59
  -2   0 -19   -2.39   12.58
   2   0  20  171.09   22.82
   2   0  20  234.58   22.85
  -2   0 -20  207.37   21.26
   2   0  21   -6.06   16.01
   2   0  21   -2.23   17.33
  -2   0 -21    9.43   14.69
   2   0  22   83.34   26.19
   2   0  22   44.89   19.74
  -2   0 -22   78.21   19.21
   2   0  23   12.02   17.69
   2   0  23   -9.61   20.45
  -2   0 -23   -7.87   17.25
   2   0  24   -4.33   23.51
  -2   1  25   39.69   22.92
  -2   1  24   -5.35   21.39
  -2  -1  24   -1.98   15.34
  -2  -1  24  -23.89   29.53
  -2   1  23   20.01   18.96
  -2  -1  23   15.79   26.22
  -2   1  23   13.79   17.57
  -2  -1  23   15.95   14.54
   2  -1 -23   10.52   16.33
   2   1 -23   31.17   16.88
  -2   1  22  -10.51   21.76
  -2  -1  22   34.74   14.47
  -2  -1  22   54.71   32.34
  -2   1  22   43.86   20.06
   2  -1 -22   77.74   18.51
   2   1 -22   28.00   16.15
  -2   1  21   27.62   16.08
  -2   1  21    2.03   17.83
  -2  -1  21   19.14   13.42
  -2  -1  21   52.95   23.22
   2   1 -21   30.93   14.69
   2  -1 -21   24.73   15.38
  -2   1  20   72.47   17.46
  -2   1  20   64.77   15.91
  -2  -1  20   39.97   22.42
  -2  -1  20   49.08   14.06
   2  -1 -20   73.19   15.70
   2   1 -20   58.65   15.06
  -2  -1  19   54.41   20.87
  -2   1  19   76.07   16.14
  -2  -1  19   56.79   13.51
  -2   1  19   54.24   14.25
   2   1 -19   59.79   28.69
   2   1 -19   78.93   14.13
   2  -1 -19   60.62   15.44
  -2  -1  18   39.18   12.27
  -2  -1  18   24.20   20.01
  -2   1  18   51.16   14.33
  -2   1  18   38.58   13.64
  -2   1  18   30.61   17.16
   2  -1 -18   17.91   21.37
  -2  -1  18   51.55   21.11
   2   1 -18   21.06   17.41
   2  -1 -18   40.54   14.08
   2   1 -18   49.06   12.22
  -2  -1  17   -0.67   10.14
  -2   1  17    1.86   10.13
  -2   1  17   -0.24   12.54
  -2  -1  17   -6.95   17.36
   2   1 -17  -14.97   15.22
  -2  -1  17   -9.85   19.01
  -2   1  17    9.01   14.98
   2  -1 -17   -5.41   18.08
   2   1 -17  -14.39   25.74
   2  -1 -17  -33.33   16.34
   2  -1 -17   -4.21   11.59
   2   1 -17    4.18   10.30
  -2  -1  16   35.70   10.59
  -2  -1  16   49.48   16.75
  -2   1  16   35.86   10.72
  -2   1  16   44.07   12.39
  -2  -1  16   41.84   18.11
   2  -1 -16   48.44   17.28
   2   1 -16   35.08   14.94
  -2   1  16   36.88   14.51
   2   1 -16   34.95   23.19
   2  -1 -16   50.01   14.98
   2  -1 -16    9.77    8.71
   2  -1 -16   38.13   12.04
   2  -1 -16   20.73    8.37
   2   1 -16   44.02    9.97
  -2  -1  15   19.78    9.48
  -2   1  15   23.56    9.58
  -2  -1  15   19.99   14.94
  -2   1  15   19.96   10.44
  -2  -1  15   32.73   16.97
   2   1 -15   11.20   13.68
  -2   1  15   19.06   13.66
   2  -1 -15   19.64   15.89
   2   1 -15   10.81   22.81
   2  -1 -15    0.87    7.97
   2  -1 -15   -1.19   12.92
   2   1 -15   17.13    8.80
   2   1 -15    0.20    7.61
   2  -1 -15   23.18   11.08
   2  -1 -15   11.62    9.07
  -2  -1  14  195.78   20.52
  -2  -1  14  178.40   15.54
  -2   1  14  171.75   16.23
  -2   1  14  187.80   17.91
  -2  -1  14  174.57   20.38
   2   1 -14  181.95   18.36
   2  -1 -14  181.61   20.30
   2  -1 -14   79.46   13.29
  -2  -1  14  174.51   13.96
   2   1 -14   72.24   24.83
  -2   1  14  181.53   14.94
   2   1 -14  176.63   14.63
   2  -1 -14  192.17   14.79
   2  -1 -14  215.77   17.20
   2   1 -14  140.18   13.93
  -2   1  13  164.86   18.07
  -2  -1  13  369.26   28.21
  -2  -1  13  154.22   16.55
  -2  -1  13  223.76   22.35
   2  -1 -13  123.04   20.59
  -2   1  13  216.54   20.01
   2   1 -13  148.46   18.61
  -2  -1  13  178.80   15.17
   2  -1 -13   48.81   14.62
  -2   1  13  448.28   21.73
   2  -1 -13  178.36   15.97
   2  -1 -13  141.77   18.94
   2   1 -13  191.12   16.15
   2   1 -13  498.87   20.36
  -2  -1  12   14.69   12.35
  -2  -1  12    3.83    6.73
  -2   1  12   -0.48    7.51
  -2  -1  12   -7.60   14.19
  -2   1  12    4.30   11.54
   2  -1 -12  -13.95   15.15
   2   1 -12   -7.78   11.79
  -2  -1  12    4.94    6.89
   2  -1 -12    2.42    4.93
   2  -1 -12    0.14    7.26
   2  -1 -12    6.88    9.44
   2  -1 -12    0.15    9.24
   2   1 -12    3.58    6.51
   2   1 -12   -7.96    8.59
  -2  -1  11   11.66   12.12
   2   1 -11   14.60    9.83
  -2  -1  11   11.50    6.91
   2   1 -11    6.31    8.37
  -2  -1  11    6.63   13.03
  -2   1  11   11.19   10.65
   2  -1 -11   11.37   13.37
   2   1 -11    9.42   10.97
   2   1 -11   22.17   18.28
   2  -1 -11    7.68    7.21
   2  -1 -11   13.84    4.33
  -2   1  11   10.69    3.75
   2   1 -11    9.39    8.28
  -2  -1  11   10.86    9.23
   2  -1 -11    8.50    9.22
   2  -1 -11   12.58    9.78
   2   1 -11    8.95    6.53
   2  -1 -10  154.86   14.40
   2   1 -10  165.93   14.39
  -2  -1  10  155.22   17.38
   2   1 -10  178.80   15.19
  -2  -1  10  150.31   13.32
  -2   1  10  168.68   15.65
  -2  -1  10  148.11   17.11
  -2   1  10  137.03   17.98
   2   1 -10  154.68   20.40
   2  -1 -10  179.20   10.84
   2  -1 -10  132.55   12.37
  -2  -1  10  128.74   11.87
   2   1 -10  152.98   12.41
   2  -1 -10  172.04   15.07
   2  -1 -10  154.55   14.69
  -2  -1  10  127.27   13.97
   2   1 -10  139.41   13.31
  -2   1  10  146.14   10.84
   2  -1  -9  306.78   22.27
   2   1  -9  307.70   22.89
  -2  -1   9  321.84   21.91
   2   1  -9  336.66   22.40
  -2   1   9  342.94   23.13
  -2  -1   9  318.46   24.26
   2  -1  -9  258.55   20.52
  -2   1   9  326.14   24.95
   2   1  -9  290.86   27.07
   2  -1  -9  318.43   19.52
  -2  -1   9  281.46   20.39
   2  -1  -9  316.79   22.55
   2  -1  -9  285.51   22.26
   2   1  -9  292.37   20.60
  -2   1   9  296.26   19.82
   2   1  -9  285.83   21.58
  -2  -1   9  283.39   21.48
   2   1  -8  312.73   22.12
   2   1  -8  325.99   23.03
  -2  -1   8  294.73   21.37
   2  -1  -8  310.31   21.90
  -2   1   8  344.05   22.65
  -2  -1   8  294.38   23.59
   2  -1  -8  278.55   20.37
  -2  -1   8  344.27   24.55
   2  -1  -8  331.23   22.59
   2   1  -8  324.72   25.89
   2   1  -8  312.57   20.27
  -2   1   8  283.05   19.73
   2  -1  -8  289.93   22.02
   2   1  -8  265.62   21.56
  -2  -1   8  287.36   20.97
  -2  -1   8  286.78   20.69
   2   1  -7  255.20   19.09
   2   1  -7  232.68   17.87
   2  -1  -7  233.27   17.05
  -2  -1   7  214.03   16.50
  -2   1   7  221.17   18.31
  -2  -1   7  217.70   19.52
   2  -1  -7  204.16   16.20
   2  -1  -7  240.17   18.08
  -2   1   7  224.74   21.06
   2   1  -7  224.24   21.68
  -2  -1   7  225.53   20.72
   2   1  -7  221.62   15.45
  -2  -1   7  223.76   16.20
   2   1  -7  205.23   17.27
   2  -1  -7  220.16   17.37
   2   1  -6  265.12   19.72
  -2  -1   6  233.35   16.65
   2  -1  -6  213.89   16.46
   2   1  -6  241.66   17.12
   2  -1  -6  185.68   19.53
  -2   1   6  235.85   18.02
   2   1  -6  231.86   18.61
  -2  -1   6  219.57   19.17
   2  -1  -6  226.72   18.18
  -2  -1   6  245.51   21.18
  -2   1   6  213.92   20.01
   2   1  -6  187.64   17.24
   2   1  -6  225.25   15.36
   2   1  -5  224.30   18.36
   2  -1  -5  221.47   15.00
   2   1  -5  190.09   15.13
  -2  -1   5  185.15   14.86
  -2   1   5  193.94   16.98
  -2  -1   5  195.40   17.72
   2  -1  -5  185.08   18.01
   2   1  -5  222.01   17.22
  -2   1   5  223.31   18.59
   2  -1  -5  197.03   16.53
  -2   1   5  191.29   14.16
  -2  -1   5  221.81   19.65
   2   1  -5  203.39   13.85
   2   1  -5  190.79   16.05
  -2  -1   5  208.86   15.73
  -2  -1   4 2459.43  154.16
   2   1  -4 2554.40  155.39
  -2  -1   4 2845.13  156.51
   2  -1  -4 2743.04  153.88
   2   1  -4 2381.94  153.90
   2   1  -4 2643.37  154.47
   2  -1  -4 2263.66  154.52
  -2  -1   4 2533.49  154.67
  -2   1   4 2356.83  154.33
  -2  -1   4 2790.54  154.79
   2  -1  -4 2646.02  154.86
  -2   1   4 2332.64  153.30
  -2   1   4 2721.61  155.00
   2   1  -4 2332.65  154.02
  -2  -1   4 2688.40  154.02
   2  -1  -4 2329.67  154.03
   2   1  -4 2348.03  153.19
  -2  -1   3  165.56   18.12
  -2  -1   3  159.73   11.70
   2   1  -3  152.29   17.75
  -2   1   3  133.74   10.47
   2  -1  -3  146.22   10.89
   2  -1  -3  138.72   15.41
  -2   1   3  142.60   14.30
   2   1  -3  159.25   14.75
  -2  -1   3  136.99   14.85
  -2   1   3  162.52   15.24
   2  -1  -3  131.26   14.31
  -2  -1   3  148.43   16.74
   2   1  -3  156.04   15.79
  -2   1   3  149.15   12.88
  -2  -1   3  149.99   13.48
   2   1  -3  151.55   10.29
  -2  -1   2 1275.45   74.20
   2   1  -2 1351.18   76.98
   2  -1  -2 1208.26   73.57
  -2  -1   2 1403.44   77.87
  -2   1   2 1149.52   73.51
  -2   1   2 1182.83   74.92
   2  -1  -2 1121.63   75.19
  -2  -1   2 1194.14   74.99
   2   1  -2 1150.81   74.86
  -2   1   2 1244.00   74.99
  -2  -1   2 1232.64   75.15
  -2   1   2 1179.01   74.28
   2  -1  -2 1094.80   74.89
   2   1  -2 1247.65   75.10
  -2  -1   2 1223.52   74.57
  -2  -1   2 1126.58   73.18
  -2  -1   1 1896.45  113.48
   2  -1  -1 1909.72  112.80
  -2   1   1 1739.27  112.70
   2   1  -1 2015.73  116.17
  -2  -1   1 1733.44  114.15
   2  -1  -1 1866.49  114.29
   2   1  -1 1678.36  114.00
  -2   1   1 1868.85  114.30
  -2  -1   1 1870.21  114.13
   2   1  -1 1936.09  114.15
  -2   1   1 1859.81  114.03
  -2  -1   1 1808.52  112.83
  -2   1   1 1665.40  113.62
   2   1  -1 1880.23  113.82
   2  -1  -1 1908.28  113.92
  -2  -1   1 1818.40  113.82
   2  -1   0  951.94   57.89
  -2  -1   0  894.88   55.48
   2   1   0  855.38   56.86
   2  -1   0  865.39   56.75
  -2  -1   0  868.23   55.11
  -2   1   0  899.01   56.37
   2   1   0  794.92   56.78
  -2   1   0  919.10   56.36
   2   1   0  880.69   55.12
   2   1   0  844.98   56.30
   2  -1   0  919.28   56.37
  -2  -1   0  946.33   56.41
   2  -1   1   15.03   10.56
  -2  -1  -1   18.46    4.26
   2   1   1   19.01   12.26
   2   1   1   31.23   12.39
  -2   1  -1   21.68   10.26
   2  -1   1   14.16   13.50
  -2   1  -1   18.64    8.78
   2   1   1    8.09   12.20
  -2  -1  -1   14.23   10.26
   2   1   1   16.94    6.80
  -2  -1  -1   19.04    5.28
  -2   1  -1   19.49    7.56
   2   1   1   13.36    7.99
   2  -1   1   11.36    9.83
   2  -1   2    2.24   10.50
   2   1   2   13.32   12.62
   2  -1   2    4.40   11.49
  -2   1  -2   10.32   10.50
   2  -1   2    8.15   14.93
   2   1   2    5.22   11.10
  -2  -1  -2    6.91    5.51
   2  -1   2    1.39   10.29
   2   1   2   -0.93    7.27
   2   1   2    7.13    8.15
   2  -1   3 1996.01  120.66
  -2   1  -3 1978.12  120.62
  -2  -1  -3 2021.66  122.03
   2  -1   3 1846.08  122.31
   2  -1   3 1869.81  121.99
   2   1   3 2029.30  122.02
  -2  -1  -3 2000.52  121.11
   2  -1   3 1870.55  122.45
   2   1   3 1872.48  121.30
   2   1   3 1807.47  121.16
   2   1   3 1835.31  121.60
  -2   1  -3 2114.45  121.45
   2  -1   3 2030.34  121.56
   2   1   4 1625.19  100.63
  -2   1  -4 1670.68   99.73
  -2   1  -4 1620.19  101.07
  -2  -1  -4 1555.30  100.84
   2  -1   4 1819.31   99.92
   2  -1   4 1616.95  101.38
   2   1   4 1707.36  100.90
   2  -1   4 1534.70  100.92
   2  -1   4 1570.23  101.75
   2   1   4 1567.42  100.46
  -2  -1  -4 1364.74   99.94
   2   1   4 1552.40   99.77
   2  -1   4 1778.16  100.37
  -2  -1  -4 1659.04  100.18
   2   1   4 1474.10  100.30
  -2  -1  -5  540.42   32.00
   2   1   5  395.69   31.01
   2  -1   5  450.21   32.36
  -2   1  -5  558.59   32.41
   2  -1   5  572.59   30.74
   2  -1   5  444.92   32.41
  -2  -1  -5  375.87   32.78
   2   1   5  498.43   32.23
  -2   1  -5  419.18   31.84
  -2   1  -5  506.60   34.25
   2  -1   5  507.00   34.42
  -2  -1  -5  388.51   30.58
   2   1   5  461.33   30.03
   2   1   5  527.47   31.85
  -2   1  -5  474.43   30.66
   2   1   5  461.41   31.07
  -2  -1  -5  475.36   30.98
   2  -1   5  505.90   31.15
   2  -1   6 1007.98   62.37
   2  -1   6 1075.44   60.98
  -2  -1  -6  962.78   61.69
  -2   1  -6 1091.35   61.94
   2   1   6 1115.67   61.58
  -2  -1  -6  856.83   62.24
   2  -1   6  997.65   62.13
   2   1   6 1063.04   61.54
  -2   1  -6  916.13   61.82
   2   1   6  928.10   59.56
   2   1   6 1048.08   61.74
   2  -1   6 1133.29   63.28
  -2   1  -6 1006.95   63.04
  -2  -1  -6  859.60   60.03
  -2   1  -6 1051.65   60.94
   2   1   6  907.24   60.72
  -2  -1  -6  943.61   61.01
   2  -1   6  893.98   60.64
  -2   1  -7  102.93   11.68
   2  -1   7  103.65    9.03
   2   1   7   96.25    9.28
   2  -1   7   99.33   12.34
  -2  -1  -7   92.51   11.14
  -2  -1  -7   84.53   13.46
  -2   1  -7   91.08   11.99
   2  -1   7   89.43   13.36
   2   1   7  102.87   11.54
   2   1   7   93.98   12.45
   2  -1   7   89.06   17.80
  -2   1  -7  105.37   16.91
   2  -1   7   92.36   10.32
  -2  -1  -7   77.58   10.59
   2   1   7   90.58   10.59
  -2   1  -7   90.17    9.41
  -2   1  -8   12.51    9.12
   2  -1   8   12.27    9.26
  -2  -1  -8    6.45    8.16
   2  -1   8   18.89    6.55
   2   1   8   17.50    5.94
  -2  -1  -8   20.88   12.03
  -2   1  -8   21.65    9.90
   2   1   8   20.64    9.34
   2  -1   8   18.99   11.77
   2  -1   8    8.21   15.99
  -2   1  -8   25.22   15.86
  -2  -1  -8   11.71    7.93
   2   1   8   14.24    7.83
   2  -1   8   10.04    8.07
   2   1   8   12.84   10.56
  -2   1  -8   10.02    6.67
   2   1   9   22.03    6.62
   2  -1   9   17.84   10.19
  -2  -1  -9   14.71    9.17
  -2   1  -9   23.12    6.97
   2  -1   9   26.00    7.09
  -2   1  -9   28.44    9.42
   2   1   9   23.66    9.74
   2  -1   9   21.16   11.96
  -2   1  -9   26.83    9.80
  -2  -1  -9   15.33   12.52
   2  -1   9   13.57   15.47
  -2   1  -9   21.99   15.81
   2   1   9   18.29   11.02
  -2   1  -9   24.46    6.66
   2   1   9   22.96    7.53
   2  -1   9   18.55    7.08
  -2  -1  -9   18.89    7.80
   2  -1  10   11.31   10.47
   2  -1  10   15.57    7.71
  -2   1 -10   15.01    9.60
   2   1  10   13.10    5.91
  -2   1 -10   11.44    7.14
  -2  -1 -10    7.85    8.81
   2  -1  10    8.35   12.24
   2   1  10   15.37   10.19
  -2   1 -10   15.50   10.04
  -2  -1 -10   23.10   12.78
   2  -1  10    9.96   14.53
  -2   1 -10   27.88   17.31
  -2  -1 -10   10.91    7.10
   2   1  10   12.93   11.36
   2  -1  10    8.43    6.06
  -2   1 -10   12.12    7.19
   2   1  11  353.90   27.54
   2  -1  11  414.28   27.56
  -2   1 -11  394.45   27.61
   2  -1  11  400.04   29.23
   2   1  11  427.51   28.17
   2  -1  11  378.86   29.57
  -2  -1 -11  398.08   29.83
  -2   1 -11  469.82   28.43
  -2   1 -11  574.57   31.75
   2  -1  11  460.33   30.26
  -2   1 -11  348.68   24.61
  -2   1 -11  431.60   27.30
   2   1  12  208.68   16.93
  -2   1 -12  215.90   17.15
   2  -1  12  217.53   17.33
  -2   1 -12  212.33   18.37
   2   1  12  190.15   18.44
   2  -1  12  175.50   20.14
  -2  -1 -12  193.86   20.21
   2  -1  12  247.99   21.19
  -2   1 -12  199.40   16.72
   2  -1  13    4.25    9.62
   2   1  13   54.70   10.15
   2   1  13  -15.17   11.94
  -2   1 -13    7.94   10.50
  -2  -1 -13    1.52   13.71
   2  -1  13  -15.11   14.75
   2  -1  13    3.74   13.96
   2   1  13   -0.86    3.14
  -2   1 -13   37.47   10.17
   2  -1  14   82.27   12.59
   2   1  14   85.27   11.10
   2   1  14   67.14   13.66
   2  -1  14   69.48   16.50
  -2   1 -14   76.13   13.56
  -2  -1 -14   77.20   16.20
  -2   1 -14   83.01   21.51
  -2   1 -14   77.94   11.11
   2   1  15    7.17    8.69
   2  -1  15   13.58   11.10
   2   1  15    3.81   12.60
  -2   1 -15    1.10   12.49
   2  -1  15   18.65   15.91
  -2  -1 -15   16.36   15.52
  -2   1 -15   11.41   20.60
  -2   1 -15   12.86    9.93
   2   1  16    4.85   10.00
   2  -1  16   14.63   11.98
   2   1  16   -3.53    9.50
   2  -1  16    8.83   15.15
   2   1  16   -3.45   13.48
  -2   1 -16   -7.12   13.33
   2  -1  16   -2.31   17.04
  -2  -1 -16   -5.72   16.50
  -2   1 -16   52.60   22.49
  -2   1 -16   -4.11   10.94
   2   1  17  243.89   21.07
   2   1  17  249.94   21.46
   2  -1  17  255.27   21.67
   2  -1  17  222.69   24.85
   2  -1  17  238.31   26.62
  -2  -1 -17  216.59   25.45
  -2   1 -17  281.60   23.33
   2   1  17  233.25   22.99
  -2   1 -17  177.30   28.61
  -2   1 -17  241.19   21.41
   2  -1  18  120.34   21.78
   2   1  18   88.19   14.85
   2   1  18  125.33   16.44
   2  -1  18   93.00   14.77
  -2  -1 -18   92.71   20.07
  -2   1 -18   88.45   16.50
   2  -1  18   73.68   21.53
   2   1  18   68.71   17.61
  -2   1 -18   88.86   15.45
  -2   1 -19   17.78   16.14
   2  -1  19   10.47   21.59
   2   1  19   12.96   17.73
   2  -1  19   19.15   12.68
   2   1  19    9.39   12.84
   2  -1  19   10.06   17.87
   2   1  19   20.07   12.55
  -2   1 -19   20.05   13.81
   2   1  20   -8.25   13.91
   2  -1  20    0.37   20.17
   2   1  20   -2.43   14.09
   2  -1  20    0.25   12.50
  -2   1 -20    7.37   14.78
   2   1  21   12.10   14.79
   2   1  21   -4.57   15.78
   2  -1  21   -7.42   22.44
   2  -1  21   -4.22   13.32
  -2   1 -21    0.74   15.91
   2   1  22   40.48   17.81
   2  -1  22   41.65   14.75
   2  -1  22    2.07   23.83
   2   1  22   15.27   16.97
  -2   1 -22   35.23   17.84
   2   1  23    3.96   17.72
   2  -1  23   -4.80   23.85
   2   1  23   11.24   18.43
   2  -1  23    5.83   14.38
  -2   1 -23   -5.27   18.81
   2  -1  24   23.45   15.92
   2   1  24   36.12   22.32
  -2   2  24   -6.46   18.67
  -2  -2  23    2.79   31.62
  -2   2  23    9.70   18.52
  -2  -2  23    6.86   14.95
   2   2 -23    7.73   17.73
  -2  -2  22    9.29   14.65
  -2  -2  22  -23.97   29.72
  -2   2  22   11.83   15.88
   2   2 -22   12.91   16.65
  -2  -2  21   14.48   14.07
  -2  -2  21  -39.21   33.59
  -2   2  21  -31.76   18.03
   2   2 -21    8.03   15.52
  -2   2  20  -10.02   15.05
  -2   2  20   31.91   15.93
  -2  -2  20   17.13   26.59
  -2  -2  20   22.52   13.76
   2   2 -20   24.78   15.23
  -2  -2  19   24.86   12.41
  -2   2  19   21.97   14.41
  -2   2  19   23.99   12.90
  -2  -2  19   29.02   25.23
   2   2 -19   20.58   13.74
  -2  -2  18   20.57   11.68
  -2   2  18   20.80   12.73
  -2  -2  18   13.89   23.22
  -2   2  18    7.80   11.13
   2   2 -18  -12.54   31.89
   2   2 -18   12.06   12.80
  -2   2  17   17.33   13.25
  -2  -2  17   50.24   25.58
  -2  -2  17    1.43   10.77
   2  -2 -17   54.67   16.04
   2   2 -17   10.00   11.84
   2   2 -16    6.78   16.86
  -2   2  16   11.77   16.75
  -2  -2  16    3.66   22.59
   2  -2 -16   17.67   25.22
  -2  -2  16   20.19   20.69
  -2  -2  16   -0.23    9.92
  -2   2  16    3.61   10.36
   2   2 -16    2.91   10.62
   2  -2 -16    9.02   14.02
  -2  -2  15   54.44   21.59
  -2  -2  15   55.65   11.50
  -2   2  15   59.23   12.14
  -2   2  15   50.96   16.58
   2  -2 -15   58.76   21.87
   2   2 -15   71.26   15.94
  -2  -2  15   58.86   21.99
   2  -2 -15   44.75    6.72
   2   2 -15  129.86   27.87
   2  -2 -15   68.50   14.85
   2  -2 -15   36.80   15.02
   2   2 -15   52.62   11.16
   2   2 -15   51.15   14.05
  -2  -2  14   -0.38   19.17
  -2   2  14    4.11    9.51
  -2  -2  14   13.41    9.41
   2   2 -14   12.92   13.87
  -2  -2  14    2.39   19.93
  -2   2  14   10.16   14.69
   2  -2 -14   -1.79   19.70
   2  -2 -14   10.31    4.80
   2  -2 -14    2.75   13.86
   2   2 -14   -1.14   26.12
   2  -2 -14   13.30   12.73
   2   2 -14   11.19   12.99
   2   2 -14    9.17    9.13
   2  -2 -14    4.27   14.30
  -2  -2  13   34.10   19.17
  -2  -2  13    7.11    8.39
  -2   2  13    6.69    8.65
  -2  -2  13    7.97   18.97
   2  -2 -13    6.76   18.75
   2   2 -13   16.11   13.55
  -2   2  13   14.60   14.54
   2  -2 -13   -1.26   13.68
   2   2 -13   15.16   12.98
   2  -2 -13    1.14   12.00
   2  -2 -13   15.89   14.06
   2   2 -13   11.37    8.59
  -2   2  13    3.17    6.10
  -2  -2  12    6.70    8.31
  -2   2  12  -13.53    8.88
   2  -2 -12   -7.76   18.33
  -2   2  12    8.55   13.19
  -2  -2  12   -9.97   18.15
   2   2 -12    3.89   12.71
   2  -2 -12    5.00   13.22
   2   2 -12   -7.01   12.60
   2  -2 -12   -2.67   13.19
   2   2 -12    3.86    7.93
  -2   2  11  472.16   35.92
  -2  -2  11  493.26   35.39
   2   2 -11  497.64   35.17
  -2   2  11  519.24   37.89
   2   2 -11  767.14   40.12
   2  -2 -11  644.68   44.32
  -2  -2  11  545.72   40.32
   2  -2 -11  500.93   38.68
   2  -2 -11  199.28   35.52
   2   2 -11 1314.40   54.08
   2   2 -11 1397.30   41.86
  -2  -2  11  444.96   34.01
   2   2 -11  459.10   34.22
   2  -2 -11  473.70   36.23
  -2  -2  10   77.78   10.02
  -2   2  10   82.77    9.43
  -2  -2  10   53.37   17.93
  -2   2  10   68.09   14.93
   2   2 -10   77.56   21.41
   2  -2 -10   25.54   14.41
   2  -2 -10   93.45   13.52
   2  -2 -10   88.44   13.44
   2   2 -10   68.01    8.93
   2   2 -10   61.32   12.99
   2  -2  -9  185.39   16.83
  -2  -2   9  218.74   16.36
  -2   2   9  197.03   15.16
  -2  -2   9  197.16   21.85
  -2   2   9  180.47   19.50
  -2   2   9  228.01   22.73
   2  -2  -9  173.76   18.96
   2  -2  -9  222.30   18.40
   2   2  -9  212.00   24.99
  -2  -2   9  212.95   23.44
  -2   2   9  193.32   14.32
   2   2  -9  141.83   17.16
  -2  -2   9  213.55   17.38
   2   2  -9  166.28   14.72
  -2  -2   8  132.76   20.06
  -2  -2   8  121.24   11.60
   2  -2  -8  118.24   12.32
  -2   2   8  114.72   10.91
   2   2  -8  100.01   17.75
  -2  -2   8  111.04   18.30
  -2   2   8  123.03   16.37
   2  -2  -8  145.98   14.96
   2   2  -8  125.53   20.73
  -2  -2   8  129.48   20.79
  -2   2   8  121.31   11.62
   2  -2  -8  102.26   15.88
  -2  -2   8  136.22   14.23
  -2   2   8  144.16   19.00
   2   2  -8  100.39   10.36
   2   2  -8  111.93   13.97
   2  -2  -7  497.44   39.21
  -2  -2   7  556.77   39.30
   2   2  -7  630.17   42.99
  -2  -2   7  702.57   46.71
  -2   2   7  570.11   38.80
  -2  -2   7  582.28   42.68
  -2   2   7  619.98   41.71
   2  -2  -7  685.12   41.32
  -2  -2   7  738.60   43.69
   2  -2  -7  505.69   40.49
  -2   2   7  572.58   38.48
  -2   2   7  605.53   42.73
  -2  -2   7  713.85   40.48
   2  -2  -7  669.60   41.38
   2   2  -7  543.08   40.23
  -2   2   6   27.04    5.67
   2   2  -6   15.35   16.22
  -2  -2   6   33.50   18.96
   2  -2  -6   31.80    7.80
  -2   2   6   31.19   13.56
  -2  -2   6   29.44    7.50
   2   2  -6   32.22   14.43
   2  -2  -6   31.73   18.32
  -2  -2   6   26.55   16.14
  -2  -2   6   29.41   18.45
  -2   2   6   21.33    9.61
   2  -2  -6   28.84   11.34
  -2  -2   6   24.79   12.24
   2  -2  -6   27.40   14.04
  -2   2   6   21.45   15.08
   2   2  -6   19.80   11.69
  -2  -2   5  225.68   26.94
  -2   2   5  190.16   14.54
  -2  -2   5  200.06   15.70
   2   2  -5  183.76   22.29
   2  -2  -5  165.86   15.35
  -2   2   5  213.95   21.34
   2  -2  -5  166.41   22.90
   2   2  -5  206.75   20.73
  -2  -2   5  213.09   21.88
   2   2  -5  203.95   21.96
  -2  -2   5  207.11   23.37
  -2   2   5  203.20   17.30
  -2   2   5  189.42   20.29
   2  -2  -5  238.20   19.31
   2  -2  -5  194.48   19.91
  -2  -2   5  216.29   18.56
  -2  -2   5  217.23   14.17
   2   2  -5  202.19   17.88
  -2  -2   4  258.69   19.37
  -2  -2   4  325.12   30.21
   2   2  -4  288.02   26.61
  -2   2   4  253.12   18.46
   2  -2  -4  244.46   19.06
  -2   2   4  257.61   24.54
  -2  -2   4  248.63   25.20
   2   2  -4  260.45   24.23
   2  -2  -4  244.18   26.11
  -2   2   4  280.84   22.44
   2  -2  -4  285.37   22.43
  -2   2   4  243.01   23.52
  -2  -2   4  317.49   26.84
  -2  -2   4  288.37   19.95
   2   2  -4  286.82   24.99
  -2  -2   4  288.50   18.28
   2   2  -4  238.01   21.59
  -2   2   4  294.35   21.37
  -2  -2   4  292.48   23.07
   2  -2  -4  271.86   23.58
  -2  -2   3  242.81   27.24
   2  -2  -3  251.79   16.57
  -2   2   3  189.10   15.24
  -2  -2   3  221.00   16.57
   2   2  -3  218.35   24.88
  -2  -2   3  194.34   22.71
   2   2  -3  244.84   21.93
  -2   2   3  241.52   23.15
   2  -2  -3  168.99   22.78
   2  -2  -3  244.84   20.01
  -2   2   3  220.76   20.44
   2   2  -3  231.34   22.51
   2  -2  -3  177.95   22.21
  -2  -2   3  237.36   24.96
  -2   2   3  224.91   20.28
  -2  -2   3  216.94   16.97
  -2  -2   3  234.66   20.82
  -2   2   3  240.04   18.41
  -2  -2   3  225.81   15.30
   2   2  -2   -5.80   18.66
  -2   2   2    1.75    3.97
  -2   2   2    6.51   16.91
  -2  -2   2    4.82    5.56
   2  -2  -2    4.01   16.11
  -2   2   2    7.09    4.24
  -2  -2   2    0.32   15.91
   2   2  -2    6.13   15.88
   2   2  -2    3.07   14.55
   2  -2  -2    3.29   18.02
   2  -2  -2   -9.30   11.60
  -2   2   2    9.21   13.20
  -2  -2   2    0.31    7.95
  -2   2   2    5.67   12.86
  -2  -2   2    8.82   13.30
  -2   2   2    1.48   10.06
  -2   2   1   28.05    4.37
  -2   2   1   12.59   16.42
  -2  -2   1   26.40    5.39
  -2   2   1   24.08    4.59
  -2  -2   1   33.86   17.17
   2   2  -1   31.94   16.31
  -2   2   1   20.16   17.80
   2   2  -1   32.23    8.40
  -2   2   1   27.89   12.27
  -2   2   1   23.64   14.43
  -2  -2   1   27.95    8.96
   2   2  -1   24.76   16.73
   2  -2  -1   21.90   11.34
  -2   2   1   19.96   10.38
   2  -2  -1   31.22   13.90
   2   2  -1   28.97   10.70
  -2  -2   1   31.29   14.12
  -2   2   0  191.57   12.25
  -2   2   0  175.22   12.35
  -2   2   0  187.23   21.64
   2   2   0  175.01   22.11
  -2  -2   0  167.62   13.06
   2   2   0  189.77   21.98
  -2   2   0  157.77   18.35
   2   2   0  169.78   21.30
  -2  -2   0  175.95   15.47
   2   2   0  163.19   14.68
   2  -2   0  182.60   16.93
  -2   2   0  168.85   17.06
  -2  -2   0  150.90   22.56
   2   2   0  170.09   16.06
   2  -2   0  172.25   18.57
  -2   2   0  173.32   16.09
  -2  -2   0  190.95   19.65
   2  -2   1  304.20   26.97
  -2   2  -1  246.64   24.71
  -2   2  -1  255.93   17.35
   2   2   1  296.19   26.11
  -2  -2  -1  255.96   18.22
   2   2   1  265.30   26.18
  -2   2  -1  285.95   21.24
  -2   2  -1  281.59   23.04
   2  -2   1  272.61   21.02
  -2  -2  -1  272.27   20.02
  -2  -2  -1  232.01   25.19
   2   2   1  251.98   19.94
   2   2   1  263.32   24.91
  -2  -2  -1  272.02   23.10
   2  -2   1  258.37   22.44
   2   2   1  266.24   21.04
   2  -2   2    6.84   17.79
  -2   2  -2    7.91   14.94
  -2   2  -2    4.32    3.67
   2   2   2    1.31    6.29
   2   2   2   14.10   17.52
   2   2   2   -9.59   17.83
   2  -2   2    4.06    3.15
   2   2   2   -1.73   15.75
   2   2   2    5.68   10.17
   2  -2   2    1.90   19.93
   2  -2   2   10.08   10.04
  -2   2  -2    7.07   13.77
   2   2   2    3.43   10.87
   2  -2   2    3.85   12.87
  -2  -2  -2    3.50    9.24
   2  -2   3  133.79   21.29
  -2   2  -3  127.68   18.33
   2   2   3  134.78   12.06
  -2   2  -3  161.49   10.29
   2  -2   3  136.38   10.33
   2   2   3  130.16   12.03
   2  -2   3  147.38   19.26
   2   2   3  156.96   21.38
   2  -2   3  137.69   22.86
  -2  -2  -3  133.10   13.75
   2  -2   3  136.78   14.49
   2   2   3  141.78   15.22
   2   2   3  131.97   17.76
  -2   2  -3  132.88   18.04
   2  -2   3  150.95   16.94
  -2  -2  -3  133.57   18.28
   2   2   3  145.75   14.47
  -2   2  -3  155.72   15.44
  -2   2  -4    2.87    5.09
   2  -2   4    4.06   15.00
   2   2   4    3.57    5.67
   2   2   4   -0.32   16.79
   2   2   4    4.66    6.34
  -2   2  -4    1.02   15.08
   2  -2   4    3.67    4.12
   2  -2   4   -5.50   16.00
   2  -2   4    0.74    9.84
   2   2   4    2.46   12.86
   2  -2   4    0.55   12.34
   2   2   4   -0.68   10.99
  -2  -2  -4    2.72    9.16
  -2   2  -4    7.54   10.61
  -2  -2  -4    1.17   12.98
   2   2   4    2.08   11.77
   2  -2   5   -1.50   14.30
   2   2   5   -1.56    5.25
  -2   2  -5    4.49    5.21
  -2   2  -5    5.05   13.25
  -2  -2  -5   12.54   15.88
   2  -2   5    1.27   14.95
   2  -2   5   -2.25    4.64
   2   2   5   -2.41   14.67
  -2  -2  -5    2.94   15.03
   2   2   5    4.07   11.74
   2  -2   5    0.13    9.50
   2  -2   5   -6.82   20.38
  -2  -2  -5    7.23    9.14
   2   2   5    2.99   11.99
  -2   2  -5   -3.30   11.63
   2  -2   5    2.25    7.76
  -2  -2  -5    7.53   14.09
   2  -2   5   -6.50   13.23
   2   2   5   -3.89   10.97
  -2   2  -6  323.20   20.10
   2  -2   6  285.68   25.99
   2   2   6  315.77   21.23
   2  -2   6  299.93   20.13
  -2  -2  -6  157.20   22.29
  -2  -2  -6  249.34   26.71
   2   2   6  319.82   25.38
  -2   2  -6  294.82   24.61
   2  -2   6  285.05   26.05
   2  -2   6  317.76   29.58
   2   2   6  269.29   22.15
  -2  -2  -6  222.86   24.42
  -2  -2  -6  315.35   22.05
   2   2   6  277.37   23.94
   2   2   6  312.64   22.68
  -2  -2  -6  275.27   24.79
   2  -2   6  315.97   23.52
   2  -2   6  318.95   21.17
  -2   2  -6  331.15   23.47
   2  -2   7 1401.88   97.35
   2   2   7 1452.55   94.58
   2  -2   7 1514.26   93.78
  -2  -2  -7 1123.33   94.89
  -2   2  -7 1589.56   93.64
  -2   2  -7 1452.32   95.57
   2  -2   7 1402.46   96.14
   2   2   7 1618.76   95.81
  -2  -2  -7 1316.38   96.66
   2   2   7 1386.60   95.26
   2   2   7 1471.50   93.55
   2  -2   7 1671.18   97.58
  -2   2  -7 1536.29   96.66
  -2  -2  -7 1319.72   94.51
  -2  -2  -7 1714.00   94.95
  -2   2  -7 1683.25   95.06
   2   2   7 1455.14   94.73
   2  -2   7 1637.03   95.05
   2  -2   7 1598.55   94.03
   2   2   8 1802.32  116.10
   2  -2   8 1684.43  115.08
   2  -2   8 1725.91  118.74
  -2  -2  -8 1803.52  116.91
  -2   2  -8 1980.33  115.16
   2   2   8 1921.19  116.97
  -2   2  -8 1952.48  116.90
   2  -2   8 1702.78  117.24
  -2  -2  -8 1632.70  117.97
   2   2   8 1668.21  116.62
  -2   2  -8 1957.01  117.79
  -2  -2  -8 1830.10  115.47
   2  -2   8 2083.58  118.44
   2   2   8 1787.08  114.38
   2   2   8 1702.98  115.79
  -2  -2  -8 2060.76  116.17
   2  -2   8 2007.44  116.14
   2  -2   8 1911.79  115.26
  -2   2  -8 1876.96  116.03
  -2   2  -9  275.48   18.32
   2  -2   9  218.15   23.87
   2  -2   9  253.99   18.28
   2   2   9  231.56   19.03
   2   2   9  278.32   22.45
  -2   2  -9  255.46   22.08
   2  -2   9  259.51   24.40
  -2  -2  -9  213.69   25.78
  -2   2  -9  372.67   26.03
  -2  -2  -9  211.36   20.59
   2  -2   9  255.88   27.42
   2   2   9  243.67   17.26
   2   2   9  199.04   22.58
   2  -2   9  277.25   21.09
   2   2   9  223.20   20.15
  -2   2  -9  305.52   20.72
   2  -2   9  243.99   18.44
  -2  -2  -9  209.22   20.98
  -2  -2  -9  283.95   19.94
   2  -2  10    9.79   14.51
   2  -2  10   -1.43    6.42
  -2   2 -10   -0.11    5.99
   2   2  10   -9.12    7.60
  -2   2 -10  -14.58   13.04
  -2  -2 -10    0.84   17.32
   2  -2  10  -20.67   17.40
   2   2  10   -1.44   14.02
   2  -2  10   44.53   22.69
  -2  -2 -10   -0.52   11.10
   2   2  10   -5.49   10.49
   2  -2  10   18.59   11.88
   2  -2  11  197.09   17.97
  -2   2 -11  223.16   18.01
  -2  -2 -11  155.37   24.79
   2  -2  11  181.80   24.24
   2   2  11  178.64   21.62
  -2   2 -11  209.91   21.17
  -2  -2 -11  207.19   18.46
  -2  -2 -11  200.45   20.16
   2   2  11  189.26   19.46
   2  -2  11  218.65   19.75
   2  -2  12  411.00   19.35
  -2   2 -12  442.78   19.29
   2  -2  12  423.96   27.30
   2   2  12  425.29   22.82
  -2  -2 -12  354.97   27.24
   2  -2  12  429.38   26.07
  -2   2 -12  457.99   22.35
  -2   2 -12  493.90   30.67
  -2  -2 -12  267.10   15.80
  -2  -2 -12  415.99   20.83
  -2  -2 -12  484.29   21.71
  -2   2 -12  395.74   20.06
   2  -2  13    9.27   16.14
   2  -2  13   13.00    7.77
   2  -2  13   18.51   18.44
  -2   2 -13   14.86   12.72
  -2  -2 -13   10.55   18.47
   2   2  13   15.61   14.13
  -2   2 -13   32.69   24.07
  -2  -2 -13   17.60   10.89
  -2  -2 -13   13.01   11.14
  -2   2 -13   12.05    9.55
   2  -2  14  318.86   23.35
   2  -2  14  312.32   30.88
  -2  -2 -14  287.29   30.16
   2  -2  14  349.84   30.05
  -2   2 -14  299.33   25.56
   2   2  14  321.42   26.90
  -2   2 -14  398.98   33.89
  -2  -2 -14  254.91   23.37
  -2  -2 -14  359.19   25.06
  -2   2 -14  279.22   23.69
   2  -2  15  220.43   18.39
   2  -2  15  176.87   26.07
  -2   2 -15  219.29   21.12
   2   2  15  218.21   22.43
   2  -2  15  224.67   26.54
  -2  -2 -15  203.98   26.70
  -2   2 -15  305.37   31.10
  -2  -2 -15  216.08   20.02
  -2   2 -15  189.74   19.42
  -2  -2 -16   -3.58   20.64
  -2   2 -16    1.64   13.66
   2   2  16   10.88   16.51
   2  -2  16    4.16   22.14
   2  -2  16   -0.95    8.71
  -2  -2 -16    0.19   12.09
  -2   2 -16    6.00   11.73
   2   2  17   -8.86   17.07
  -2  -2 -17   -5.25   21.97
  -2   2 -17    9.37   14.31
   2  -2  17    7.76   22.74
   2  -2  17    2.04    9.78
  -2  -2 -17   -1.21   13.76
  -2   2 -17    7.77   12.64
   2  -2  18   37.20   11.40
  -2   2 -18   66.75   29.60
  -2  -2 -18   41.02   14.39
  -2   2 -18   31.45   14.40
   2  -2  19   50.54   12.64
   2  -2  19   69.82   25.26
  -2   2 -19   40.60   31.85
  -2  -2 -19   53.75   15.73
  -2   2 -19   46.82   15.59
   2  -2  20   -7.01   25.38
   2   2  20  -22.82   17.10
   2   2  20    0.86   15.13
   2  -2  20    9.37   12.12
  -2   2 -20    4.69   15.29
  -2  -2 -20  -10.19   17.18
   2   2  21  100.17   18.12
   2  -2  21   68.38   28.46
   2   2  21  134.77   19.90
  -2  -2 -21  112.55   19.48
  -2   2 -21   92.76   18.90
   2  -2  22   -2.56   27.92
   2   2  22   11.43   16.34
  -2   2 -22   11.57   17.18
  -2  -2 -22   -3.30   17.02
   2   2  23   57.61   20.63
  -2   3  21   -7.79   15.78
  -2   3  20   89.42   18.37
  -2  -3  20   39.90   36.11
   2  -3 -20   59.52   20.18
  -2  -3  19   13.74   39.81
  -2   3  19   -2.86   16.57
   2  -3 -19   15.62   21.97
  -2   3  18   19.75   14.88
  -2  -3  18   26.11   32.33
   2  -3 -18    3.42   17.52
  -2  -3  17   31.32   31.86
  -2   3  17   25.76   13.62
   2  -3 -17   35.31   17.97
  -2   3  16   70.56   14.05
   2   3 -16  124.62   34.81
   2   3 -16   83.26   19.62
   2  -3 -16   79.70   18.57
  -2   3  15    0.22   11.81
  -2  -3  15    3.77   11.11
   2   3 -15    0.72   17.94
   2  -3 -15  -27.42   17.97
  -2   3  14  295.10   26.60
  -2  -3  14  322.92   26.74
   2   3 -14  286.11   40.64
   2  -3 -14  369.18   30.66
   2   3 -14  443.35   32.21
  -2   3  13   35.95   10.78
  -2  -3  13   28.11   10.59
   2   3 -13    9.17   20.37
  -2  -3  13   32.39   25.59
  -2   3  13   35.46   19.39
   2  -3 -13  -10.69   29.94
   2   3 -13   80.12   29.49
   2   3 -13   26.69   17.44
   2  -3 -13   40.15   15.67
  -2   3  12    9.08    8.74
  -2  -3  12   23.72   28.29
   2   3 -12    8.36   18.36
  -2  -3  12    0.60    9.43
  -2  -3  12    9.68   23.98
   2  -3 -12    7.99   26.16
  -2   3  12  -11.39   18.47
   2  -3 -12   -5.45   20.31
   2   3 -12   -1.66   27.83
   2   3 -12    1.68   16.89
   2  -3 -12   -4.98   14.40
  -2   3  11   49.17    9.87
  -2  -3  11   29.46   27.86
  -2   3  11   26.80   19.19
   2   3 -11   41.84   18.86
   2  -3 -11   35.79   26.56
  -2  -3  11   32.39   23.30
  -2  -3  11   29.61   10.56
  -2   3  11   66.97   11.13
   2   3 -11   55.46   27.18
   2  -3 -11   32.39   20.21
   2   3 -11   35.20   17.63
   2  -3 -11   48.87   15.50
   2   3 -10   37.26   10.58
  -2   3  10   37.97    8.78
  -2  -3  10   14.44   26.97
   2   3 -10   40.22   18.43
  -2  -3  10   41.44   22.81
  -2  -3  10   39.44    9.94
  -2   3  10   42.06   18.61
   2   3 -10   43.94   25.36
  -2   3  10   43.59   11.23
   2  -3 -10   38.14   19.78
   2   3 -10   52.79   17.14
   2  -3 -10   30.31   15.06
   2   3  -9   23.91    8.79
  -2   3   9   14.21    7.63
  -2  -3   9   26.50   25.92
  -2  -3   9   12.05    8.41
  -2  -3   9   42.06   22.79
  -2   3   9   26.79   18.98
  -2   3   9   27.40   11.49
   2  -3  -9   12.14   19.11
   2  -3  -9   18.19   14.81
   2   3  -9    9.07   15.86
  -2  -3   9   18.51    6.37
  -2  -3   8  -16.64   29.21
  -2   3   8   14.26    7.22
   2   3  -8   20.78    7.48
  -2   3   8   22.31   18.30
  -2  -3   8   14.69   21.72
  -2  -3   8   17.71    8.06
  -2   3   8   18.64   12.81
  -2  -3   8   11.47   12.15
   2  -3  -8   18.61   18.36
   2   3  -8  -15.77   16.72
  -2  -3   8   21.72    6.15
   2  -3  -8   -3.34   15.45
   2  -3  -7    7.01   10.10
  -2   3   7   -8.71   10.76
   2   3  -7    7.56    6.30
  -2  -3   7  450.35   40.66
  -2  -3   7    5.29    7.97
  -2   3   7   -1.48   13.63
   2  -3  -7  339.56   30.67
   2   3  -7  333.78   28.47
  -2  -3   7    2.70    5.87
   2   3  -6  420.93   28.85
   2  -3  -6  470.29   30.85
  -2  -3   6  240.84   42.90
  -2  -3   6  455.57   29.83
  -2   3   6  409.71   29.98
  -2   3   6  800.85   41.88
  -2  -3   6  913.44   42.71
   2  -3  -6  820.68   44.49
   2   3  -6  170.26   37.74
  -2   3   6  461.64   32.01
  -2  -3   6  670.46   36.86
   2   3  -6   74.66   34.60
  -2  -3   6  397.71   28.06
   2  -3  -6  225.16   37.24
  -2   3   5    7.45    6.45
  -2  -3   5   23.93   24.51
   2   3  -5   26.76    6.88
  -2  -3   5   25.33    7.10
  -2   3   5   29.08    5.87
  -2   3   5   25.96   14.94
   2   3  -5   39.92   20.83
  -2   3   5   39.86   17.20
   2   3  -5    8.96   14.11
   2  -3  -5  -14.53   16.62
  -2  -3   5   30.46    6.66
  -2   3   5   40.62   13.09
  -2   3   4   40.32    6.52
  -2   3   4   44.63   19.21
   2   3  -4   31.56    7.00
  -2   3   4   21.04   21.34
  -2  -3   4   34.27    7.15
  -2  -3   4   20.44   20.54
  -2   3   4   41.07    6.44
   2  -3  -4   24.51   20.62
   2   3  -4   31.94   19.61
  -2  -3   4   27.23   11.58
  -2   3   4   56.60   16.28
   2   3  -4   61.81   20.25
  -2   3   4   30.94   16.38
   2  -3  -4   28.38   20.64
  -2  -3   4   44.27    6.97
   2   3  -4   38.48   14.22
   2  -3  -4   37.13   14.48
  -2   3   4   46.46   13.09
  -2   3   3    2.29    4.87
  -2   3   3   -4.21   18.76
  -2   3   3    2.84    5.00
   2   3  -3    1.84    6.06
  -2   3   3   -0.73   20.92
  -2  -3   3    3.32    5.54
  -2  -3   3   19.70   20.48
   2   3  -3    2.25   19.13
   2  -3  -3    4.91   20.91
   2   3  -3   -1.19   20.11
  -2  -3   3    7.04   11.20
  -2   3   3   -1.67   14.64
  -2   3   3    9.27   16.08
   2  -3  -3    8.30   14.28
  -2   3   3    0.85   12.32
  -2   3   2  203.80   16.03
   2   3  -2  223.42   17.21
  -2   3   2  211.44   26.85
   2   3  -2  250.55   26.52
  -2   3   2  248.84   27.95
  -2  -3   2  231.53   16.54
  -2   3   2  233.31   16.42
  -2   3   2  319.28   28.73
   2  -3  -2  177.19   27.66
   2   3  -2  244.00   26.31
  -2   3   2  218.99   23.76
  -2  -3   2  233.44   19.61
   2  -3  -2  246.55   22.02
  -2   3   2  188.29   21.57
  -2   3   2  269.47   21.39
  -2   3   1   39.51   19.44
  -2   3   1   30.66    5.29
  -2   3   1   29.68    5.97
  -2   3   1   15.02   22.09
  -2   3   1   47.32   21.79
   2   3  -1   39.96   21.16
   2   3  -1   34.10   20.28
  -2  -3   1   35.68    6.06
   2   3  -1   34.87    7.19
  -2   3   1   34.41   13.28
   2  -3  -1   44.14   23.07
   2   3  -1   39.21   19.11
  -2  -3   1   31.25   12.44
  -2   3   1   34.05   16.93
   2  -3  -1   35.51   13.84
  -2   3   1   44.18   12.92
   2   3  -1   31.14   13.73
  -2   3   0    8.06   17.68
  -2   3   0    0.85    4.43
  -2   3   0    3.83    5.09
   2   3   0   -1.44   20.52
   2   3   0   -3.46   22.03
   2   3   0   10.02    6.79
   2  -3   0    6.89   13.22
  -2   3   0    3.76   16.94
  -2  -3   0   -1.38   21.80
  -2   3   0   -4.19   12.63
   2   3   0    3.79   18.58
   2   3   0    2.74   10.55
   2   3   0    4.39   12.72
  -2  -3   0    6.03   12.01
  -2   3   0    8.93   12.76
   2   3   1  159.63   13.16
   2   3   1  142.11   13.99
  -2   3  -1  136.93   21.46
  -2   3  -1  145.65   11.63
  -2   3  -1  145.69   11.51
   2   3   1  181.62   25.57
   2   3   1  137.15   24.36
  -2   3  -1  154.88   21.57
   2   3   1  153.37   15.69
  -2  -3  -1  174.72   16.71
  -2   3  -1  156.06   17.55
   2   3   1  139.49   21.75
  -2  -3  -1  148.15   24.01
   2  -3   1  160.05   18.00
   2   3   1  159.93   17.91
   2   3   2   64.61    9.40
  -2   3  -2   68.60   18.69
   2  -3   2   75.34   21.94
  -2   3  -2   82.57    7.96
  -2   3  -2   73.67    7.33
   2   3   2   70.24   22.44
   2   3   2   93.63   24.01
   2   3   2   71.56   13.07
  -2   3  -2   75.97   18.37
   2  -3   2   62.14   14.38
  -2  -3  -2   84.38   22.42
   2   3   2   74.42   19.17
   2   3   2   73.05   14.89
  -2  -3  -2   92.06   13.40
   2  -3   3   -8.68   22.85
  -2   3  -3   -1.54    4.32
   2   3   3    2.37    6.84
   2   3   3    9.26   22.90
   2  -3   3   -0.11    3.57
   2   3   3    1.26   21.34
  -2   3  -3   12.20   17.43
   2   3   3   -5.49   12.50
   2   3   3   10.45   16.35
   2  -3   3    3.58   12.77
  -2  -3  -3   -0.59   11.73
  -2   3  -3    1.42   13.29
   2   3   3    1.94   13.01
  -2   3  -4  352.74   23.07
   2  -3   4  391.29   36.23
   2   3   4  376.66   25.25
   2  -3   4  322.12   22.87
   2   3   4  403.36   35.02
  -2   3  -4  264.89   31.78
   2  -3   4  314.97   27.67
  -2   3  -4  420.19   30.95
   2   3   4  319.02   27.64
  -2  -3  -4  405.11   27.11
   2   3   4  337.89   28.76
   2   3   4  366.61   28.05
  -2   3  -4  412.35   28.37
   2  -3   5    4.44   22.65
  -2   3  -5    3.49    5.12
   2   3   5   -3.58    6.50
  -2   3  -5    7.39   22.23
   2  -3   5  -35.47   23.20
   2  -3   5   -3.04    4.81
   2   3   5  -32.18   24.92
   2   3   5    2.45   13.81
   2   3   5  -11.99   17.19
   2   3   5    3.35   13.61
   2  -3   6  -41.82   25.02
   2   3   6   85.56   14.70
  -2   3  -6    2.50    6.12
   2   3   6   88.31   23.42
   2  -3   6    5.86    5.71
   2  -3   6   50.28   23.72
   2   3   6    0.72    7.10
  -2   3  -6  -16.87   17.62
   2   3   6   -1.15   14.38
   2   3   6   29.84   16.94
  -2  -3  -6  484.63   26.12
   2  -3   6  572.04   30.07
  -2  -3  -6   -0.44   17.96
   2   3   6   -1.76   15.20
  -2   3  -6  138.94   25.10
   2  -3   6   -1.00    8.17
  -2   3  -7    7.10    5.89
   2  -3   7  -26.27   25.05
  -2   3  -7   10.31   16.72
   2  -3   7    1.85    5.64
   2   3   7   -5.49   19.94
   2  -3   7   -7.60   20.74
  -2  -3  -7   -0.75   20.03
   2   3   7   -9.49   15.28
   2   3   7    3.20   15.34
  -2  -3  -7    3.56   17.98
   2   3   7  -18.46   15.40
  -2   3  -8  440.63   27.17
   2   3   8  381.67   28.71
   2  -3   8  404.92   38.77
   2  -3   8  367.85   27.28
   2  -3   8  379.97   35.21
  -2   3  -8  368.88   32.74
  -2  -3  -8  337.37   35.30
   2   3   8  445.78   34.92
  -2  -3  -8  505.38   30.66
  -2  -3  -8  428.39   33.05
   2  -3   8  305.63   30.40
  -2   3  -8  398.83   36.28
   2   3   8  372.99   30.06
   2   3   8  417.91   31.42
  -2   3  -8  483.86   31.81
  -2   3  -9  257.95   17.94
   2  -3   9  247.64   30.83
   2   3   9  226.47   19.72
   2  -3   9  235.96   18.34
   2   3   9  236.51   26.41
  -2   3  -9  213.54   24.65
  -2  -3  -9  206.12   28.27
   2  -3   9  250.87   29.03
   2   3   9  238.35   20.52
   2  -3   9  178.23   22.04
  -2  -3  -9  300.49   21.95
  -2   3  -9  305.32   29.97
  -2  -3  -9  283.16   25.35
  -2   3  -9  270.76   23.39
   2   3   9  224.04   22.94
   2  -3  10  342.04   24.93
   2   3  10  372.66   26.29
  -2   3 -10  369.26   24.51
   2  -3  10  350.18   37.11
   2   3  10  341.20   31.72
  -2   3 -10  276.72   29.39
   2  -3  10  294.72   33.65
  -2  -3 -10  265.91   33.52
  -2   3 -10  350.92   35.14
  -2  -3 -10  378.65   29.57
  -2  -3 -10  395.87   27.78
   2   3  10  347.17   28.39
  -2   3 -10  343.45   28.69
   2  -3  11  107.46   25.11
   2   3  11  103.25   12.87
  -2   3 -11  122.49   11.46
  -2  -3 -11   68.03   24.50
   2   3  11  116.35   21.55
  -2   3 -11  103.31   18.83
   2  -3  11   97.82   24.17
  -2  -3 -11  123.29   18.99
  -2   3 -11  125.13   28.11
   2   3  11  109.42   17.03
  -2  -3 -11  135.62   16.14
   2  -3  12   18.88   23.03
   2   3  12    3.29    8.98
  -2   3 -12   -0.39    7.16
   2  -3  12   10.32   23.28
  -2  -3 -12    3.05   22.61
  -2   3 -12    6.09   16.16
   2   3  12    6.53   18.00
  -2   3 -12    6.68   25.92
  -2  -3 -12    3.02   12.48
   2   3  13  141.61   15.86
   2  -3  13  138.37   28.75
   2   3  13  147.73   22.86
  -2  -3 -13  124.19   27.79
  -2   3 -13  152.79   20.29
   2  -3  13  149.68   27.80
  -2   3 -13  181.57   31.46
  -2  -3 -13  168.90   18.61
   2  -3  14   31.57   26.61
   2   3  14    3.64   11.38
   2  -3  14  -11.61   25.93
  -2   3 -14   -8.15   16.15
  -2  -3 -14    1.34   25.15
   2   3  14    8.72   18.89
  -2  -3 -14   45.97   16.95
   2   3  15  110.74   15.50
   2  -3  15  115.45   28.78
  -2   3 -15   79.85   32.42
  -2  -3 -15  125.35   17.70
   2   3  16   10.68   11.38
   2  -3  16   42.37   28.58
  -2   3 -16    9.26   32.23
  -2  -3 -16   -3.28   14.63
   2   3  17   24.72   13.11
   2  -3  17   40.58   29.11
  -2   3 -17   36.41   33.36
  -2  -3 -17   38.77   16.28
   2  -3  18   75.64   35.98
   2   3  18  157.77   20.70
  -2  -3 -18  118.47   23.63
   2   3  19    0.29   14.55
  -2  -3 -19  -18.17   17.92
   2   3  20   24.20   16.03
  -2   3 -20   57.52   39.03
  -2  -3 -20   69.97   19.02
  -2  -3 -21   24.65   19.84
  -2   4  19   15.08   18.29
   2   4 -19  317.61   50.10
  -2   4  18   14.33   15.89
   2   4 -18  -17.26   43.94
   2  -4 -18   27.43   21.74
  -2   4  17   37.72   15.64
   2  -4 -17   61.43   22.04
  -2   4  16    6.39   13.86
  -2   4  15   26.20   18.16
  -2  -4  15  -31.57   43.99
  -2  -4  15  552.06   33.54
   2   4 -15  561.66   35.59
   2  -4 -15  -38.89   25.65
  -2  -4  14   89.27   43.08
  -2   4  14   91.80   14.03
   2   4 -14  148.59   36.67
   2   4 -14   29.29   23.88
   2  -4 -14  126.09   21.61
  -2  -4  13   26.94   39.81
  -2   4  13    4.67   11.08
   2   4 -13   22.21   34.50
  -2  -4  13   -3.90   19.41
   2   4 -13   54.69   22.11
   2  -4 -13   25.73   19.56
  -2  -4  12   21.97   38.46
  -2   4  12    7.54   10.17
  -2  -4  12   -3.52   17.68
   2   4 -12   42.91   33.31
   2   4 -12   18.26   21.32
   2  -4 -12    5.17   18.57
  -2   4  11  102.80   13.19
  -2  -4  11  133.13   39.49
   2   4 -11   73.38   33.48
  -2  -4  11   43.02   18.51
   2  -4 -11  116.52   21.93
   2   4 -11   98.05   22.44
  -2   4  10    8.08    9.99
  -2  -4  10   45.74   40.11
  -2  -4  10  -31.51   18.84
   2   4 -10   40.94   23.62
   2  -4 -10   64.11   23.01
  -2   4   9   34.31   10.56
  -2  -4   9   -3.54   36.16
  -2  -4   9   85.89   20.64
  -2   4   9   53.38   17.63
   2   4  -9   16.10   21.44
   2  -4  -9   22.44   20.69
  -2   4   8  333.82   25.39
  -2  -4   8  344.78   46.73
  -2  -4   8  315.80   40.44
  -2   4   8  373.44   38.03
   2  -4  -8  349.14   32.09
   2   4  -8  385.88   39.70
  -2   4   8  457.26   30.63
   2   4  -8  390.44   32.40
  -2   4   7  149.31   13.90
  -2  -4   7  183.76   36.99
  -2   4   7  113.66   29.08
  -2  -4   7  111.53   30.65
  -2   4   7  170.80   21.83
  -2  -4   7   87.49   19.02
   2   4  -7  183.49   31.95
   2   4  -7  141.55   22.91
   2  -4  -7  167.48   22.82
   2   4  -6   45.49    8.19
  -2   4   6   40.10    8.42
  -2  -4   6   33.22   28.44
  -2   4   6   35.26   27.05
  -2   4   6   48.31   20.04
   2   4  -6   28.13   27.46
  -2  -4   6    3.15   15.87
   2   4  -6   42.75   20.03
   2  -4  -6   37.12   19.49
  -2  -4   6   45.08    8.32
  -2   4   5   -1.25    6.80
   2   4  -5   -1.44    6.78
  -2   4   5   -9.93   26.55
  -2   4   5    0.27    6.45
  -2   4   5    1.02   27.72
   2   4  -5    7.93   24.91
   2   4  -5    8.95   26.52
  -2  -4   5    2.14   15.36
  -2   4   5   -1.68   20.19
  -2  -4   5    3.01    7.50
   2   4  -5    5.97   18.72
   2  -4  -5   -5.48   17.61
   2   4  -4   -0.80    6.74
  -2   4   4    2.55    6.56
  -2   4   4    7.06    6.69
   2   4  -4    5.37   24.49
  -2   4   4    4.49   27.47
  -2   4   4    5.75   27.70
  -2   4   4    4.32   20.93
   2   4  -4  -12.57   25.84
  -2  -4   4   -3.67   15.52
  -2  -4   4    1.04    7.41
   2  -4  -4    3.10   17.60
   2   4  -4    0.50   19.06
  -2   4   3   -2.14    6.13
   2   4  -3   -3.42    6.59
   2   4  -3   -1.52   25.01
  -2   4   3    2.98   26.91
   2   4  -3  -10.62   27.60
  -2   4   3  -22.60   28.68
  -2   4   3   -2.45    6.69
  -2  -4   3    0.84    6.26
  -2  -4   3    8.62   15.88
   2   4  -3    6.58   25.19
  -2   4   3    1.02   21.09
  -2   4   3    5.86   16.94
   2  -4  -3    6.27   18.38
  -2   4   2   11.97    6.05
   2   4  -2    4.03   25.86
  -2   4   2    4.71   28.89
  -2   4   2    6.68   28.33
  -2   4   2    9.74    6.70
   2   4  -2    8.07    6.86
   2   4  -2   24.21   28.07
  -2   4   2    2.96   21.26
   2   4  -2   11.97   23.89
  -2  -4   2    2.12   15.32
   2  -4  -2   10.42   18.17
  -2   4   2    8.68   16.44
  -2   4   1  124.83   11.24
  -2   4   1  143.65   12.04
   2   4  -1  110.84   13.92
   2   4  -1  126.33   12.87
   2   4  -1  124.10   28.33
   2   4  -1  150.04   31.48
   2   4  -1  147.41   25.84
  -2   4   1  126.61   25.01
  -2   4   1  168.22   20.69
  -2  -4   1  140.77   19.77
   2   4  -1  154.93   22.10
   2  -4  -1  130.89   21.83
  -2   4   0  133.54   11.50
   2   4   0  138.23   13.39
   2   4   0  132.79   14.18
  -2   4   0  136.60   11.89
   2   4   0  148.22   29.91
   2   4   0  122.37   31.29
   2   4   0  145.95   26.08
  -2   4   0  145.14   25.70
   2  -4   0  136.74   21.60
  -2   4   0  186.76   21.55
   2   4   0  180.36   22.76
  -2  -4   0  151.00   20.09
  -2   4  -1   33.32    6.45
   2   4   1   33.56    9.42
   2   4   1   30.56   27.33
   2   4   1   43.52   29.26
   2   4   1   46.77    9.21
  -2   4  -1   41.48    6.76
  -2   4  -1   27.98   23.15
   2   4   1   45.37   23.12
   2  -4   1   57.77   18.51
   2   4   1   61.36   19.23
  -2  -4  -1   45.41   16.33
  -2   4  -2   26.54    6.11
   2   4   2   16.87    8.40
  -2   4  -2   25.07    5.70
   2   4   2   24.24    8.53
   2   4   2   30.44   27.95
   2   4   2   31.43   29.35
   2  -4   2   21.81   17.74
  -2   4  -2   24.04   23.22
   2   4   2   14.22   22.16
   2   4   2   36.11   18.53
  -2  -4  -2   23.64   16.16
   2   4   3  101.90   11.97
  -2   4  -3   90.93    9.74
  -2   4  -3  109.29    9.20
  -2   4  -3  112.34   27.04
  -2   4  -3  111.14   29.10
   2   4   3  114.10   31.49
   2   4   3  120.66   29.91
   2  -4   3   64.05   18.84
   2   4   3  114.11   24.04
  -2   4  -3  110.64   25.65
   2   4   3  116.55   20.98
  -2   4  -3  114.86   20.04
  -2  -4  -3  126.36   18.92
   2   4   4   26.02    9.11
  -2   4  -4   26.72    6.99
  -2   4  -4   23.77    5.55
   2   4   4   20.68   27.61
   2   4   4   30.05   29.00
  -2   4  -4   23.49   24.48
  -2   4  -4   -7.37   26.56
   2  -4   4   27.72   17.74
  -2   4  -4   28.22   24.02
  -2  -4  -4   33.58   15.79
   2   4   4   13.34   17.84
  -2   4  -4   23.33   17.71
   2   4   5  304.61   23.55
   2  -4   5  371.63   41.58
   2   4   5  279.96   36.78
   2   4   5  337.98   38.10
  -2   4  -5  253.11   35.40
  -2   4  -5  260.04   33.13
   2  -4   5  232.27   28.17
   2   4   5  323.76   31.49
  -2  -4  -5  345.91   27.48
  -2   4  -5  342.42   34.77
   2   4   5  341.47   29.50
  -2   4  -5  334.97   29.25
   2   4   6   75.27   11.78
   2  -4   6   87.24   32.36
   2   4   6   97.29   30.05
   2   4   6   72.97   28.68
  -2   4  -6   66.11   24.46
   2   4   6   90.38   22.39
   2  -4   6   79.81   19.17
  -2   4  -6   93.44   27.16
   2   4   6   91.56   20.54
  -2   4  -6   95.25   20.14
  -2  -4  -6  103.91   17.89
   2  -4   7   20.57   31.09
   2   4   7   13.67    8.79
   2   4   7  -10.25   28.91
  -2   4  -7  -49.75   26.04
   2   4   7  -16.01   27.50
   2   4   7   12.23   20.13
   2  -4   7    2.21   17.29
  -2  -4  -7    9.30   15.35
  -2   4  -7    1.65   17.71
   2   4   7    7.31   18.57
   2   4   8   13.28    9.41
   2  -4   8    1.28   32.82
   2   4   8   34.63   27.78
   2  -4   8   37.50   28.49
   2  -4   8   -4.19   18.75
  -2  -4  -8    1.42   15.86
   2   4   8   27.65   19.07
  -2   4  -8   -6.10   18.62
   2  -4   9   -9.14   34.59
   2   4   9    6.05   11.19
   2  -4   9  -17.69   29.82
  -2  -4  -9   45.47   19.05
   2   4   9   -8.06   18.51
   2   4  10    0.84   10.95
   2  -4  10   39.52   35.42
   2  -4  10  -40.48   20.58
  -2   4 -10   66.07   32.23
  -2  -4 -10  -21.51   17.36
   2   4  10   -0.45   18.10
   2   4  11   -0.44   10.38
   2  -4  11  -28.61   34.39
  -2   4 -11  -11.79   30.57
   2  -4  11    9.41   18.82
   2   4  11   -2.85   17.56
  -2  -4 -11   -8.55   15.95
   2  -4  12   91.51   36.39
   2   4  12   83.14   13.42
  -2   4 -12  109.92   31.59
   2  -4  12   34.52   20.37
  -2  -4 -12   94.77   18.18
   2   4  13    9.11   11.89
   2  -4  13   -2.72   35.71
   2  -4  13    4.31   20.02
  -2  -4 -13   12.36   17.30
   2  -4  14  242.87   43.83
   2   4  14  281.55   21.88
  -2   4 -14  197.19   38.94
  -2  -4 -14  319.88   25.56
   2  -4  15  246.35   49.68
   2   4  15  218.12   30.21
   2  -4  15  322.44   39.47
   2  -4  16   60.49   38.87
   2   4  16   28.44   13.91
  -2   4 -16  -52.23   39.71
   2  -4  16  -37.56   24.13
  -2  -4 -16   15.30   18.53
   2  -4  17  155.74   43.13
   2   4  17  114.58   17.72
  -2  -4 -17  131.51   21.80
   2   4  18  233.55   23.63
  -2   4 -18  143.63   45.72
  -2   4 -19  -20.64   45.34
   2  -4  19  -42.36   28.06
  -2   5  16    0.81   15.83
  -2   5  15    0.51   15.51
   2  -5 -15  -11.71   24.96
  -2   5  14    8.92   14.75
   2  -5 -14   -1.88   24.57
   2   5 -14   43.30   29.26
  -2   5  13   -0.68   13.15
   2   5 -13   68.58   41.78
   2  -5 -13   26.81   23.52
   2   5 -13  -11.59   27.01
  -2   5  12   54.92   14.11
  -2  -5  12   41.40   46.63
   2   5 -12   34.45   39.76
   2   5 -12   79.72   28.10
   2  -5 -12   80.17   24.98
  -2   5  11   -4.83   11.86
   2   5 -11  -11.33   26.71
   2  -5 -11  -15.36   24.16
  -2   5  10  -10.76   13.40
   2   5 -10  -17.72   31.90
  -2   5   9   66.22   16.26
   2   5  -9  -22.47   31.72
   2   5  -8   37.54   35.91
   2   5  -8  -32.31   25.95
   2   5  -7   23.00   35.46
   2  -5  -7  -15.08   23.55
   2   5  -7  -13.28   24.56
  -2   5   6  -13.09   24.05
   2   5  -6  -12.49   33.46
   2   5  -6    6.31   24.08
   2  -5  -6  -19.36   24.09
   2   5  -5   22.26   32.55
  -2   5   5    2.14   25.64
   2  -5  -5   21.72   24.48
   2   5  -5   -5.35   23.75
  -2   5   4   27.98   26.73
   2   5  -4   16.59   32.06
   2   5  -4   -2.82   23.10
   2  -5  -4   11.53   24.32
   2   5  -3  -12.70   30.95
  -2   5   3   29.61   27.92
   2  -5  -3  -40.30   24.88
   2   5  -3  -12.46   23.87
  -2   5   2    2.67   27.34
   2   5  -2   16.49   30.40
  -2  -5   2    1.49   22.21
   2  -5  -2   -1.26   23.27
   2   5  -1   57.34   11.96
   2   5  -1   95.31   31.51
  -2   5   1   97.08   29.52
  -2  -5   1   60.81   22.87
   2   5  -1   92.05   25.70
   2  -5  -1   84.14   25.40
   2   5   0   22.51   10.18
   2   5   0   28.32   29.62
  -2   5   0   35.02   28.70
   2  -5   0   17.69   24.12
  -2  -5   0    8.11   20.98
   2   5   0   27.44   23.19
   2   5   1    4.98    9.56
   2   5   1   12.85   29.50
   2  -5   1   -2.18   23.83
  -2   5  -1   14.58   28.73
   2   5   1   23.01   23.10
  -2  -5  -1   12.11   20.39
   2   5   2  285.38   24.60
   2  -5   2  261.39   33.58
  -2   5  -2  374.19   38.99
   2   5   2  369.33   37.94
  -2  -5  -2  371.64   32.35
   2   5   2  359.65   34.46
   2   5   3   -5.58    9.75
  -2   5  -3  -35.49   30.63
   2   5   3    0.52   27.49
   2  -5   3  -24.85   23.81
  -2  -5  -3   17.38   20.31
   2   5   3  -22.25   23.40
   2   5   4   12.59   10.17
   2   5   4    2.00   27.75
   2  -5   4    5.48   22.93
  -2   5  -4    4.13   31.29
  -2  -5  -4   15.45   19.67
   2   5   4   17.26   22.70
   2   5   5    4.90   10.00
  -2   5  -5    3.91   32.11
   2  -5   5  -17.43   23.28
   2   5   5   14.22   27.56
   2   5   5   -1.50   22.81
  -2  -5  -5   10.14   19.65
   2   5   6    4.88   10.66
  -2   5  -6   17.12   33.07
   2  -5   6   16.25   23.41
  -2  -5  -6  -15.74   19.96
   2   5   6    8.90   22.75
   2   5   7   -3.85   11.04
   2  -5   7  -64.79   27.47
  -2   5  -7  -13.76   32.99
   2   5   7   -5.55   22.55
  -2  -5  -7  -53.27   22.45
   2   5   8  -11.82   13.54
  -2   5  -8  -62.79   37.95
   2   5   8   -0.29   22.23
  -2  -5  -8  -17.40   26.51
   2  -5   9  -12.45   42.54
   2   5   9   64.89   18.37
   2   5   9   24.69   23.29
   2  -5  10   23.41   43.86
   2   5  10  -22.75   13.95
   2  -5  11   47.45   44.46
   2   5  11   52.73   13.59
   2  -5  11   16.13   25.17
  -2   5 -11   16.67   38.69
  -2  -5 -11   67.95   21.28
   2   5  12   67.98   15.06
   2  -5  12   72.67   46.72
  -2   5 -12  101.92   40.23
   2  -5  12   18.71   25.79
  -2  -5 -12   63.77   21.54
   2   5  13    4.14   13.60
  -2  -5 -13   -7.68   21.46
   2   5  14   13.11   15.27
   2   5  15   -0.83   15.40
  -2   6   3   16.20   32.57
  -2   6   2   90.57   34.40
   2   6  -2   58.07   38.38
   2   6  -1  133.22   38.95
  -2   6   1  122.95   36.26
  -2   6   0  122.86   37.21
   2   6   0  141.04   38.81
  -2   6  -1   -9.70   35.56
   2   6   1   16.53   35.47
   2   6   2   31.61   34.37
  -3   0  25  -26.19   27.22
  -3   0  24  123.87   26.71
  -3   0  23  -12.22   22.44
  -3   0  23    5.45   14.70
   3   0 -23    9.74   15.29
  -3   0  22   26.94   15.07
   3   0 -22    5.96   15.30
  -3   0  21   -1.95   19.12
  -3   0  21    0.58   13.46
   3   0 -21    1.68   13.75
  -3   0  20   63.14   18.35
  -3   0  20   66.02   14.61
   3   0 -20   73.25   14.81
  -3   0  19  -33.37   18.65
  -3   0  19    4.45   12.48
   3   0 -19    2.65   12.24
  -3   0  18   18.14   17.64
  -3   0  18   10.91   12.11
  -3   0  18    8.57   14.61
   3   0 -18   12.28   10.95
  -3   0  17    6.36   11.24
  -3   0  17    0.24   13.33
  -3   0  17   -0.91   15.67
   3   0 -17   -7.96   15.32
   3   0 -17   12.90   20.75
   3   0 -17    2.70   10.32
  -3   0  16    7.16   10.83
  -3   0  16   12.57   12.58
  -3   0  16   12.87   14.69
   3   0 -16    1.66   14.36
   3   0 -16   12.62   19.55
   3   0 -16    3.96    9.80
  -3   0  15   -6.04   11.72
  -3   0  15    5.65   10.15
   3   0 -15    1.55   13.35
  -3   0  15   -2.22   13.35
   3   0 -15   34.15   17.70
   3   0 -15   -0.12    4.58
   3   0 -15    7.59    4.55
   3   0 -15    3.88    9.46
  -3   0  14  601.67   32.94
  -3   0  14  302.09   32.78
  -3   0  14  626.06   32.35
   3   0 -14  564.42   32.59
   3   0 -14  142.11   35.31
   3   0 -14  574.18   30.80
   3   0 -14  344.18   27.01
  -3   0  13    1.48    8.94
   3   0 -13    1.96    8.25
  -3   0  12  135.60   14.15
  -3   0  12  147.39   14.87
  -3   0  12  157.28   15.90
   3   0 -12  193.71   17.11
   3   0 -12  141.19   13.57
   3   0 -11    3.86    8.76
  -3   0  11   -1.31    8.04
  -3   0  11    1.74    7.92
  -3   0  11    1.16   10.46
   3   0 -11   -9.35   12.88
   3   0 -11    2.34    7.40
   3   0 -11   -1.38    6.16
  -3   0  10  483.86   32.74
   3   0 -10  500.19   33.29
  -3   0  10  589.15   34.06
  -3   0  10  533.62   33.55
   3   0 -10  508.31   33.49
  -3   0  10  506.53   30.91
   3   0 -10  506.71   32.57
   3   0 -10  445.61   30.59
   3   0 -10  463.69   30.78
   3   0  -9   -0.82    8.19
  -3   0   9   -2.86    8.10
  -3   0   9   -0.11    7.08
  -3   0   9   -2.27    9.70
  -3   0   9    2.07    3.87
   3   0  -9    2.44    7.41
   3   0  -9   -2.50    3.44
   3   0  -9   -0.87    5.46
   3   0  -8  131.64   12.13
  -3   0   8  131.87   11.83
  -3   0   8  115.41   11.08
  -3   0   8  122.61   12.52
   3   0  -8  120.20   13.11
  -3   0   8  123.34    8.89
   3   0  -8  105.94    8.36
   3   0  -8  145.62   11.70
   3   0  -7   -2.35    7.59
  -3   0   7    0.92    6.06
  -3   0   7   -0.40    6.02
   3   0  -7   -2.53    8.99
  -3   0   7   -3.13    8.63
  -3   0   7   -0.07    3.71
   3   0  -7    1.78    4.40
   3   0  -7    0.33    2.93
   3   0  -7   -2.08    6.80
  -3   0   6  248.62   17.64
   3   0  -6  275.78   18.26
  -3   0   6  231.86   17.47
   3   0  -6  255.76   18.44
  -3   0   6  207.60   18.03
  -3   0   6  249.14   16.18
   3   0  -6  243.37   16.62
   3   0  -6  264.17   17.75
   3   0  -6  242.59   17.13
   3   0  -5   -4.94    7.39
  -3   0   5    1.37    5.37
  -3   0   5    0.83    5.55
   3   0  -5   -1.73    5.17
   3   0  -5    1.88    7.65
  -3   0   5    0.61    7.22
  -3   0   5   -1.27    3.63
   3   0  -5    0.61    6.60
   3   0  -4 1441.39   80.18
   3   0  -4 1273.05   79.25
  -3   0   4 1178.34   79.47
  -3   0   4 1199.42   79.77
   3   0  -4 1284.90   79.69
  -3   0   4 1251.77   79.54
  -3   0   4 1298.31   79.04
   3   0  -4 1334.40   79.81
   3   0  -3    3.18    4.86
  -3   0   3    0.89    4.29
   3   0  -3    3.97    4.41
  -3   0   3    2.37    5.29
   3   0  -3   -0.82    5.93
   3   0  -3    1.49    2.40
   3   0  -3    1.61    5.81
  -3   0   2  288.28   12.77
   3   0  -2  272.24   12.78
   3   0  -2  293.41   11.84
   3   0  -2  293.13   13.41
   3   0  -2  275.18   12.73
   3   0  -1    1.73    3.14
   3   0  -1    0.23    3.31
   3   0  -1   -3.13    4.24
   3   0   0    1.55    2.91
   3   0   0    5.21    3.73
   3   0   1   -2.21    2.93
   3   0   1   -1.27    3.33
   3   0   2  929.38   61.77
   3   0   2  983.07   61.35
   3   0   2 1085.41   61.54
  -3   0  -2  953.07   61.49
   3   0   3    5.96    3.72
   3   0   3   -0.70    3.77
   3   0   3    5.84    6.80
  -3   0  -3    6.02    4.07
   3   0   3    1.75    4.24
  -3   0  -3    0.99    4.09
   3   0   4 1189.67   64.97
   3   0   4  981.52   64.30
   3   0   4 1014.38   64.45
  -3   0  -4 1005.61   64.22
   3   0   4 1050.03   64.56
  -3   0  -4 1057.75   64.62
   3   0   5   -3.07    4.34
   3   0   5    0.77    6.27
  -3   0  -5    0.66    6.37
   3   0   5  -14.17    7.18
  -3   0  -5   -0.15    4.66
   3   0   5    2.24    5.93
   3   0   5   -3.62    4.07
   3   0   6  849.69   58.71
   3   0   6  950.55   58.46
   3   0   6  929.29   58.60
  -3   0  -6  900.66   58.26
  -3   0  -6  944.24   58.54
   3   0   6 1019.10   58.73
   3   0   7   -1.69    4.79
   3   0   7   -2.13    7.06
  -3   0  -7    1.70    8.22
   3   0   7    0.83    8.07
   3   0   7   -1.72    6.94
  -3   0  -7   -0.72    5.38
   3   0   8  489.27   31.95
  -3   0  -8  488.52   32.56
   3   0   8  506.42   31.95
   3   0   8  455.60   31.55
  -3   0  -8  453.88   31.74
   3   0   8  511.96   32.15
  -3   0  -8  493.32   31.69
   3   0   9   -4.85    6.62
   3   0   9    0.96    5.48
  -3   0  -9    2.52    7.52
   3   0   9    4.00    8.41
  -3   0  -9   -4.84    9.20
   3   0   9    1.13    7.83
  -3   0  -9   -2.35    6.10
  -3   0 -10  246.27   19.73
   3   0  10  278.90   18.85
   3   0  10  240.41   19.16
  -3   0 -10  279.71   19.34
   3   0  10  265.27   19.57
  -3   0 -10  228.29   18.18
  -3   0 -11   -0.47    8.28
   3   0  11   -0.26    5.85
   3   0  11    0.38    9.60
   3   0  11    0.16    3.66
  -3   0 -11   -3.92   10.46
  -3   0 -11    2.90    6.70
   3   0  12  121.13   11.78
   3   0  12  153.43   13.76
   3   0  12  114.18    8.84
  -3   0 -12  119.06   14.17
  -3   0 -12  132.87   11.93
   3   0  13   -0.92   10.88
   3   0  13   15.92   14.25
   3   0  14 1234.90   80.58
   3   0  14 1088.29   80.65
   3   0  14 1281.71   80.50
  -3   0 -14 1360.46   79.45
  -3   0 -14 1253.41   80.21
   3   0  15    4.08   10.30
   3   0  15   -1.28    8.88
   3   0  15    0.56   12.95
  -3   0 -15  -31.79   13.37
  -3   0 -15   -2.54    9.41
   3   0  16    5.74   10.81
   3   0  16   -4.13    9.92
   3   0  16   11.26   14.02
  -3   0 -16   11.56   13.60
  -3   0 -16   -0.16   10.05
   3   0  17    9.24   15.59
  -3   0 -17   -6.79   14.41
   3   0  17    3.16   10.82
   3   0  17    7.85   11.94
  -3   0 -17    1.94   11.11
   3   0  18   22.08   17.22
  -3   0 -18   34.18   15.98
   3   0  18   19.19   14.82
   3   0  18   30.03   12.43
  -3   0 -18   23.52   12.60
   3   0  19  -14.44   19.05
  -3   0 -19   -4.54   15.88
   3   0  19   -7.81   12.96
   3   0  19   -3.82   14.10
  -3   0 -19   -4.70   12.54
   3   0  20   89.55   16.30
   3   0  20   71.54   17.95
  -3   0 -20   79.16   16.07
   3   0  21  -24.53   17.83
   3   0  21   -1.43   15.03
  -3   0 -21    7.75   15.10
   3   0  22   20.35   16.87
   3   0  22   -5.14   22.37
  -3   0 -22   22.60   18.20
   3   0  23   10.09   18.43
   3   0  23    0.37   20.58
  -3   0 -23   13.67   17.95
  -3   1  25   20.47   22.61
  -3  -1  24   39.42   16.18
  -3   1  24   32.79   22.71
  -3  -1  24   29.72   29.26
  -3  -1  23    9.60   26.34
  -3   1  23  -16.14   19.55
  -3   1  23  -10.72   17.00
  -3  -1  23    3.55   14.51
   3  -1 -23    8.57   16.64
   3   1 -23    0.24   16.16
  -3   1  22  -32.20   22.32
  -3   1  22   24.84   18.71
  -3  -1  22   14.44   14.30
  -3  -1  22   12.13   31.43
   3  -1 -22   42.93   18.33
   3   1 -22   26.25   15.52
  -3   1  21   22.27   16.23
  -3   1  21   26.99   16.73
  -3  -1  21   33.32   13.59
  -3  -1  21   20.03   22.84
   3   1 -21   31.25   14.46
   3  -1 -21   12.76   15.19
  -3   1  20   12.02   15.69
  -3   1  20   12.09   14.54
  -3  -1  20    6.59   12.16
  -3  -1  20    8.51   21.21
   3  -1 -20   14.49   14.52
   3   1 -20   13.58   13.45
  -3   1  19   14.99   13.18
  -3   1  19   20.06   15.92
  -3  -1  19   13.52   12.08
  -3  -1  19   -0.36   19.74
   3   1 -19   -5.43   29.00
   3   1 -19   18.57   12.27
   3  -1 -19   -0.43   13.98
  -3  -1  18  205.96   28.04
  -3   1  18  223.78   23.14
  -3  -1  18  211.78   21.06
  -3   1  18  191.00   21.81
  -3   1  18  219.25   24.11
  -3  -1  18  195.39   27.17
   3   1 -18  240.46   20.23
   3  -1 -18  186.64   21.74
  -3  -1  17   93.01   19.98
  -3   1  17   87.65   15.02
  -3  -1  17   71.99   12.94
  -3   1  17   80.34   12.57
   3   1 -17   69.19   17.68
  -3   1  17   80.17   17.04
   3  -1 -17   61.24   20.28
  -3  -1  17   82.30   20.85
   3   1 -17   81.30   26.46
   3  -1 -17   37.90   17.22
   3   1 -17   77.83   12.17
   3  -1 -17   68.78   14.76
  -3  -1  16   47.57   17.03
  -3   1  16   66.33   13.10
  -3  -1  16   57.53   10.92
  -3   1  16   65.90   11.05
   3  -1 -16   69.13   18.06
  -3  -1  16   56.11   18.94
   3   1 -16   60.24   15.75
  -3   1  16   69.13   15.26
   3  -1 -16   50.28   14.48
   3   1 -16   72.46   24.58
   3  -1 -16   15.00    9.24
   3   1 -16   13.30    3.71
   3   1 -16   51.29   10.13
   3  -1 -16   61.62   12.79
   3   1 -16   25.02    9.01
   3  -1 -16   54.92   10.18
  -3   1  15   44.23   10.07
  -3  -1  15   38.45   16.55
  -3  -1  15   41.77   10.27
  -3   1  15   51.63   11.87
   3   1 -15   35.76   14.40
   3  -1 -15   48.39   16.95
  -3   1  15   39.40   13.80
  -3  -1  15   26.28   17.14
  -3  -1  15   40.87    8.28
   3   1 -15   56.08   24.01
   3  -1 -15    6.94    8.77
   3  -1 -15   44.83   12.19
   3  -1 -15   40.65   10.45
   3   1 -15   44.70    9.28
   3   1 -15   39.02    9.51
  -3   1  14  106.85   11.43
  -3  -1  14   94.49   17.28
  -3   1  14   96.28   12.70
  -3  -1  14  106.47   12.33
  -3   1  14   98.61   15.15
   3  -1 -14   83.78   17.26
  -3  -1  14   82.69   17.54
   3   1 -14   93.08   15.33
   3  -1 -14   41.56   10.19
  -3  -1  14  115.16   10.43
   3  -1 -14  116.44   12.31
   3   1 -14   71.43   11.24
   3  -1 -14   90.56   13.52
   3   1 -14   94.76   10.79
  -3  -1  13   24.38    9.49
   3  -1 -13   37.43   21.03
  -3   1  13   19.02   13.94
   3   1 -13   54.96   17.18
  -3  -1  13   11.29   17.43
  -3  -1  13   19.95    8.40
   3  -1 -13    2.33    8.49
   3  -1 -13  238.62   13.51
   3  -1 -13   -2.12   13.48
   3  -1 -13   21.00   10.90
   3   1 -13  159.51   18.63
  -3   1  13  275.87   17.86
   3   1 -13   21.42    9.16
  -3  -1  12  225.19   21.03
  -3  -1  12  208.31   17.51
  -3  -1  12  249.36   21.24
  -3   1  12  233.93   19.51
   3   1 -12  138.64   24.36
   3  -1 -12   77.42   15.71
   3  -1 -12  260.31   15.15
  -3  -1  12  248.99   16.49
   3   1 -12  220.05   16.09
   3  -1 -12  223.32   17.78
   3   1 -12  214.55   16.96
   3  -1 -12  227.34   18.64
   3   1 -11  111.84   12.98
  -3  -1  11  106.52   11.28
  -3  -1  11  122.32   15.96
   3   1 -11  133.13   13.42
  -3  -1  11  114.64   16.39
  -3   1  11  114.44   14.20
  -3  -1  11  124.48   10.78
   3  -1 -11  133.29    8.93
   3   1 -11  112.88   19.10
   3  -1 -11   99.52   10.80
   3   1 -11  105.69   12.19
  -3   1  11   99.75    8.36
  -3  -1  11   80.81   12.48
   3  -1 -11   88.50   12.97
   3   1 -11  108.82   10.21
   3  -1 -11  117.88   13.25
  -3  -1  10  332.40   26.79
   3   1 -10  326.28   24.08
   3  -1 -10  307.14   23.92
  -3  -1  10  330.54   23.75
   3   1 -10  377.80   24.68
  -3   1  10  350.38   24.79
  -3  -1  10  327.66   26.13
   3  -1 -10  373.30   21.35
   3  -1 -10  298.41   22.22
  -3  -1  10  375.00   22.66
   3   1 -10  321.48   27.58
  -3   1  10  339.85   27.05
  -3   1  10  330.16   21.26
   3   1 -10  307.67   22.29
   3   1 -10  315.09   23.26
  -3  -1  10  222.98   23.23
   3  -1 -10  275.29   23.90
   3  -1 -10  322.95   24.29
   3   1  -9  243.88   18.43
  -3  -1   9  204.16   20.43
   3   1  -9  228.12   17.64
   3  -1  -9  227.30   16.92
  -3  -1   9  192.93   16.46
  -3  -1   9  209.50   19.27
  -3   1   9  214.36   18.15
   3  -1  -9  219.42   17.97
   3   1  -9  196.90   22.46
  -3   1   9  214.45   20.70
   3  -1  -9  186.01   15.32
   3   1  -9  212.81   16.37
  -3  -1   9  188.32   16.31
   3   1  -9  209.15   15.00
   3  -1  -9  182.47   17.11
  -3   1   9  204.76   14.07
  -3  -1   9  195.26   15.14
  -3  -1   8  210.15   20.61
   3   1  -8  252.34   18.72
   3  -1  -8  261.46   17.65
   3   1  -8  272.35   19.41
  -3  -1   8  234.11   17.22
   3  -1  -8  204.94   20.25
  -3  -1   8  232.16   20.04
   3   1  -8  247.69   18.92
  -3   1   8  238.82   18.46
  -3   1   8  256.47   21.23
   3  -1  -8  247.77   18.89
   3  -1  -8  200.99   16.25
   3   1  -8  210.95   21.37
   3   1  -8  215.11   17.27
   3  -1  -8  203.92   17.58
  -3  -1   8  199.01   16.40
  -3  -1   8  183.03   16.69
  -3   1   8  221.33   15.20
   3   1  -8  218.29   15.63
   3   1  -7   15.08   11.16
   3   1  -7   10.36    8.46
  -3  -1   7   11.16    5.92
   3  -1  -7    5.88    7.10
   3  -1  -7    6.04   12.26
  -3  -1   7    4.68   11.79
   3   1  -7    3.93   10.12
  -3   1   7    7.02    9.99
   3   1  -7   11.31   14.70
   3  -1  -7   10.47    9.08
   3   1  -7    6.41    7.88
   3   1  -7    7.52    5.04
  -3  -1   7    8.51    8.81
  -3   1   7   10.36    4.66
  -3   1   7    7.51   13.29
   3   1  -6    7.25   11.37
   3   1  -6    8.35    7.02
  -3  -1   6   12.83    6.37
   3  -1  -6    8.60    6.33
   3   1  -6   10.70   10.06
  -3  -1   6   13.28   11.32
   3  -1  -6    8.98   11.85
  -3   1   6   13.68    9.50
  -3  -1   6    4.29   13.43
   3  -1  -6   10.14    9.02
  -3   1   6    9.34    4.52
   3   1  -6    8.13    4.66
  -3  -1   6   10.59    9.62
   3   1  -6    6.86    8.63
  -3   1   6   14.76   13.42
  -3   1   5   37.75    6.04
  -3  -1   5   43.89    7.11
   3   1  -5   45.77   12.78
   3  -1  -5   40.89    6.76
  -3  -1   5   48.55   11.82
  -3   1   5   42.32   10.22
   3   1  -5   55.53   11.15
   3  -1  -5   38.60   11.83
  -3  -1   5   46.65   14.10
  -3   1   5   39.69    6.66
   3   1  -5   43.31    5.05
   3  -1  -5   31.93   10.34
  -3   1   5   37.48   13.83
   3   1  -5   31.04    9.13
  -3  -1   4 1922.24  119.95
   3  -1  -4 2019.07  119.36
  -3   1   4 1785.12  119.26
   3   1  -4 2020.59  121.35
   3  -1  -4 1818.57  120.17
  -3   1   4 1917.96  119.95
   3   1  -4 2117.16  120.14
  -3  -1   4 2012.16  120.35
   3   1  -4 2061.86  120.43
  -3   1   4 2038.03  120.95
  -3   1   4 1899.05  119.02
   3  -1  -4 2150.38  120.69
  -3  -1   4 2039.44  120.26
   3   1  -4 1680.94  119.51
   3   1  -4 1845.19  118.64
   3   1  -3   26.86   15.08
  -3  -1   3    8.61   15.23
  -3   1   3   14.35    4.06
   3  -1  -3   16.93    4.87
   3   1  -3   18.37   10.19
  -3  -1   3   18.82   10.72
   3  -1  -3    9.45   11.30
  -3  -1   3   15.59    5.74
  -3   1   3   14.30    9.38
  -3  -1   3   20.63   13.40
  -3   1   3   14.51   12.52
  -3   1   3   13.21    7.49
   3   1  -3   11.91   10.91
   3   1  -3   17.34    3.65
   3  -1  -3   19.96    9.34
  -3  -1   3   17.27    9.01
  -3  -1   3   14.33    3.42
   3  -1  -2  150.12   10.56
   3   1  -2  164.63   19.35
  -3   1   2  160.66   10.51
  -3  -1   2  149.29   11.95
  -3  -1   2  196.28   18.89
   3   1  -2  157.19   14.86
  -3   1   2  169.88   14.45
  -3  -1   2  161.83   15.05
   3  -1  -2  141.86   15.64
  -3  -1   2  172.64   16.20
   3   1  -2  159.91   15.09
  -3   1   2  150.75   15.59
  -3   1   2  147.16   13.21
   3  -1  -2  169.37   14.23
   3   1  -2  143.54   13.00
  -3  -1   2  140.60    9.79
  -3  -1   2  155.92   13.63
   3   1  -1   -2.07   15.21
   3  -1  -1   -0.43    2.59
  -3   1   1   -0.38    2.73
   3   1  -1    0.81   10.44
   3  -1  -1    4.99   11.44
  -3  -1   1    0.82    5.06
   3   1  -1   -3.02   10.72
   3  -1  -1   -3.25    9.07
  -3   1   1   -4.24   11.07
  -3   1   1   -2.39    8.63
   3   1  -1    3.20    7.37
  -3  -1   1    0.77    8.93
   3  -1   0   48.19   10.88
  -3  -1   0   33.12    5.18
   3  -1   0   33.47   12.01
   3   1   0   32.33   12.38
   3  -1   0   43.47    9.38
   3   1   0   29.96   11.72
  -3   1   0   40.24   10.59
   3  -1   0   33.96   13.06
  -3   1   0   40.44    9.71
   3   1   0   37.08    8.15
  -3  -1   0   33.73    9.95
   3  -1   1  744.78   48.40
   3   1   1  851.85   49.09
   3   1   1  673.28   49.01
  -3  -1  -1  774.16   47.25
   3   1   1  725.49   46.78
   3  -1   1  774.61   48.85
  -3   1  -1  793.55   48.34
  -3  -1  -1  759.16   46.46
   3   1   1  511.40   48.24
   3  -1   1  836.40   48.18
  -3   1  -1  714.67   48.14
   3   1   1  720.05   47.92
   3  -1   1  809.31   47.92
   3  -1   2 1023.47   62.17
   3   1   2  737.38   61.33
   3   1   2 1139.15   62.83
   3  -1   2 1053.42   62.37
   3  -1   2 1047.64   62.73
   3  -1   2 1142.18   61.95
   3   1   2  632.15   61.69
   3   1   2  981.43   60.75
   3   1   2 1062.71   61.91
   3  -1   2 1037.45   61.58
  -3  -1  -2  987.24   60.46
   3  -1   3  111.60   12.77
   3  -1   3  150.60    9.64
   3   1   3  131.19   11.47
  -3   1  -3  143.72    9.40
   3   1   3  154.12   15.28
   3   1   3  159.86   11.51
   3  -1   3  134.29   14.42
  -3  -1  -3  120.29   12.16
   3  -1   3  145.87   18.37
   3   1   3  137.21   11.92
   3   1   3   74.87   13.28
   3  -1   3  155.17   13.12
  -3  -1  -3  132.61   10.53
   3   1   3  122.79   13.16
   3   1   4  146.30   11.49
  -3   1  -4  140.51    9.79
  -3  -1  -4  140.12   13.46
   3  -1   4  142.11    9.90
   3  -1   4  145.90   13.19
   3  -1   4  135.85   14.20
   3   1   4  151.57   13.81
  -3  -1  -4  101.52   11.64
   3   1   4  144.15   12.53
   3   1   4  125.51   12.65
   3  -1   4  134.11   18.37
   3   1   4  131.83   12.49
   3  -1   4  141.35   12.92
  -3  -1  -4  134.90   10.72
   3   1   5   77.36    9.18
   3  -1   5   88.74   11.60
   3  -1   5  116.61    7.92
  -3  -1  -5   83.28   11.12
  -3   1  -5   80.88    7.72
   3  -1   5   78.63   13.31
   3   1   5  112.81   12.33
   3   1   5   83.03    9.23
   3   1   5   98.46   10.60
   3  -1   5   99.23   17.55
  -3   1  -5  112.62   15.55
   3  -1   5   91.38   10.41
   3   1   5   96.90   10.49
  -3  -1  -5  107.22    8.95
  -3  -1  -6  182.67   18.62
   3   1   6  226.94   17.76
   3  -1   6  275.19   19.46
  -3   1  -6  279.29   19.20
   3  -1   6  300.48   17.14
   3   1   6  235.52   18.77
   3  -1   6  232.80   19.92
   3   1   6  244.30   18.66
   3  -1   6  269.15   23.45
  -3   1  -6  259.86   22.41
   3  -1   6  260.20   17.94
  -3   1  -6  238.82   17.50
  -3  -1  -6  236.50   17.94
   3   1   6  211.89   18.06
  -3  -1  -6  245.16   17.56
   3   1   7   15.98    5.87
  -3   1  -7   16.52    8.94
   3  -1   7   15.01    5.70
   3  -1   7   11.33    8.85
  -3  -1  -7   11.32    8.24
   3  -1   7   12.42   11.39
   3   1   7   19.20    9.31
  -3   1  -7    9.04   13.45
   3  -1   7   15.34   16.76
   3   1   7   10.12    9.31
  -3   1  -7   13.71    6.66
   3  -1   7   19.59    7.60
   3   1   7   12.13    7.39
  -3  -1  -7   15.91    6.33
  -3  -1  -7    9.64    7.43
   3  -1   8  106.01    9.52
   3   1   8   77.65    9.56
   3  -1   8   96.88   12.03
  -3  -1  -8   81.01   11.64
   3  -1   8   98.70   14.15
   3   1   8  100.17   11.77
   3   1   8  108.00   12.77
  -3   1  -8  110.44   16.73
   3  -1   8  101.94   18.07
   3  -1   8  101.56   10.53
  -3   1  -8  133.42   12.24
   3   1   8  104.80   10.60
  -3  -1  -8   90.63   10.21
  -3   1  -8   99.01    9.97
  -3  -1  -8  116.83    9.97
   3  -1   9  232.59   19.29
  -3  -1  -9  237.42   19.15
   3   1   9  212.51   17.53
   3  -1   9  250.34   17.16
   3  -1   9  233.82   19.74
   3   1   9  242.00   18.53
  -3   1  -9  244.48   21.87
   3   1   9  214.21   18.81
   3  -1   9  204.53   22.74
  -3  -1  -9  255.47   17.45
  -3   1  -9  240.00   17.51
   3  -1   9  214.38   16.79
  -3   1  -9  264.54   19.05
  -3   1  -9  221.34   15.24
   3   1   9  212.46   16.83
   3  -1  10  489.86   30.40
  -3  -1 -10  420.31   32.08
  -3   1 -10  378.29   30.09
   3   1  10  396.25   30.40
   3  -1  10  502.47   32.55
   3   1  10  528.82   31.20
   3  -1  10  487.74   32.26
  -3   1 -10  513.99   33.17
   3  -1  10  362.83   33.20
   3   1  10  472.15   31.84
  -3  -1 -10  478.02   30.40
   3   1  10  434.28   29.30
  -3   1 -10  426.34   28.12
   3  -1  10  458.90   29.20
  -3   1 -10  464.87   30.54
   3  -1  11   88.10   12.95
   3  -1  11   88.69    9.63
  -3   1 -11   89.83   10.18
   3   1  11   72.74    9.65
   3  -1  11   93.22   14.46
   3   1  11   93.88   12.04
   3  -1  11   88.03   16.57
  -3   1 -11  136.83   18.02
  -3   1 -11   96.14   10.23
   3  -1  11   63.84    7.95
  -3   1 -11   73.83    5.99
  -3  -1 -11   90.23   10.30
   3  -1  12    5.31    7.16
  -3   1 -12    7.56    7.95
   3   1  12    5.31    7.08
   3  -1  12  -18.58   12.01
   3   1  12    3.20   11.14
   3  -1  12    1.85   13.42
  -3  -1 -12   -4.34   13.12
   3  -1  12   27.44   15.79
  -3   1 -12    2.78    8.24
   3  -1  13    0.93    8.80
  -3  -1 -13   -4.20   13.69
   3   1  13   -4.76   11.44
   3  -1  13   -9.36   14.55
   3  -1  13   -2.30   14.80
  -3   1 -13  -19.05   11.09
   3   1  14    5.47    8.04
   3  -1  14   -2.58    9.80
  -3  -1 -14   -4.00   14.49
   3  -1  14    0.66   14.63
   3   1  14   -2.73   11.76
  -3   1 -14    1.84   11.44
  -3   1 -14    4.65    9.50
   3  -1  15  113.18   14.29
   3   1  15   99.27   12.82
   3   1  15  105.77   15.30
  -3  -1 -15  107.87   18.34
  -3   1 -15  110.65   15.60
   3  -1  15   94.66   18.11
  -3   1 -15  149.20   21.85
  -3   1 -15  103.94   13.74
   3   1  16   12.48    9.97
   3   1  16   19.32   10.13
   3  -1  16   17.50   11.72
  -3  -1 -16   11.60   16.48
  -3   1 -16   21.89   13.15
   3   1  16    9.99   13.34
   3  -1  16   19.87   16.95
  -3   1 -16   22.16   21.26
  -3   1 -16   20.35   11.28
   3   1  17  136.47   15.41
   3  -1  17  105.58   19.88
   3  -1  17  158.43   17.67
   3   1  17  113.30   15.22
  -3  -1 -17  110.23   20.52
   3   1  17  102.31   17.65
   3  -1  17  145.09   21.63
  -3   1 -17  138.85   17.22
  -3   1 -17   52.42   25.68
  -3   1 -17  123.69   16.14
   3  -1  18   99.66   20.22
   3   1  18   79.30   14.22
   3  -1  18   75.73   15.35
   3   1  18   84.97   15.62
  -3  -1 -18   85.51   20.05
  -3   1 -18   81.49   16.53
   3   1  18   66.11   17.67
   3  -1  18   86.40   21.55
  -3   1 -18   92.08   16.05
  -3  -1 -19   22.10   20.14
   3   1  19   29.16   17.80
  -3   1 -19   36.64   16.07
   3  -1  19   30.88   18.91
   3   1  19   30.05   13.28
   3  -1  19   19.82   12.98
   3   1  19   27.68   12.94
  -3   1 -19   23.96   15.04
   3   1  20   10.48   14.28
   3  -1  20    5.26   12.76
   3  -1  20   -6.27   19.93
   3   1  20   -1.08   13.45
  -3   1 -20    7.12   15.64
   3   1  21   21.36   14.93
   3   1  21   -6.54   17.72
   3  -1  21   -6.65   22.39
   3  -1  21   13.38   13.39
  -3   1 -21    0.50   16.78
   3   1  22   45.57   16.70
   3  -1  22   34.52   14.45
   3  -1  22   12.89   22.54
   3   1  22   17.90   16.87
  -3   1 -22   17.98   17.59
   3  -1  23  -15.82   24.71
   3   1  23   13.84   18.27
   3  -1  23   10.72   15.17
   3  -1  24    3.62   15.09
  -3  -2  23  -17.52   33.04
  -3   2  23   15.56   19.09
  -3  -2  23   17.55   15.75
   3   2 -23   24.77   17.81
  -3   2  22   17.95   19.48
  -3  -2  22    9.24   30.05
  -3   2  22   25.26   16.16
  -3  -2  22   35.24   15.60
   3   2 -22   26.69   16.67
  -3   2  21   48.20   20.50
  -3  -2  21   29.67   35.27
  -3   2  21   40.35   16.64
  -3  -2  21   68.04   16.22
   3   2 -21   61.45   16.63
  -3   2  20   79.69   17.48
  -3   2  20  144.59   19.75
  -3  -2  20  109.99   17.46
  -3  -2  20   96.72   29.42
   3   2 -20  120.07   17.30
  -3   2  19  -10.67   13.88
  -3  -2  19  -21.52   26.08
  -3   2  19    3.84   12.88
  -3  -2  19   -0.28   12.34
   3   2 -19   14.29   13.40
  -3   2  18   54.78   14.61
  -3  -2  18   30.19   12.61
  -3  -2  18   22.47   24.40
  -3   2  18   40.75   11.95
   3   2 -18   30.29   32.34
   3   2 -18   36.52   12.94
  -3   2  17   45.24   14.30
  -3  -2  17   22.87   12.46
   3   2 -17   22.31   11.96
  -3  -2  16    2.55   21.46
  -3  -2  16    6.48   10.57
  -3   2  16   11.80   11.02
   3  -2 -16   29.28   25.87
  -3   2  16    0.19   17.08
  -3  -2  16   -7.15   22.75
   3   2 -16   10.62   18.21
   3  -2 -16   -9.88    7.34
   3   2 -16  -59.62   30.16
   3   2 -16  -19.36   15.48
   3   2 -16    0.78   10.29
  -3  -2  15   40.79   22.54
  -3  -2  15   36.98   11.17
  -3   2  15   21.22   11.42
  -3   2  15   49.16   16.61
  -3  -2  15   53.53   22.40
   3  -2 -15   36.53   22.40
   3   2 -15   41.95   15.92
   3  -2 -15   29.89    6.12
   3   2 -15   47.71   27.90
   3   2 -15   31.35   14.16
   3   2 -15   30.80   10.32
   3  -2 -15   33.25   15.32
  -3   2  14    4.75    9.37
  -3  -2  14    0.22    9.49
  -3  -2  14   -6.31   19.94
  -3  -2  14   -6.04   19.99
  -3   2  14    9.78   15.59
   3  -2 -14    8.24   20.86
   3   2 -14   11.12   14.63
   3   2 -14  -16.84   25.90
   3  -2 -14    6.30    4.86
   3  -2 -14    2.03   13.90
   3   2 -14    2.13    9.01
  -3   2  14    1.10    6.02
   3   2 -14    8.71   13.29
   3  -2 -14   -8.07   14.63
  -3  -2  13   54.17   20.50
  -3   2  13   22.02    9.86
  -3  -2  13   35.46    9.89
   3   2 -13   28.40   14.27
   3  -2 -13   15.40   20.34
  -3  -2  13   20.71   19.13
  -3   2  13   39.98   15.05
   3  -2 -13    7.96   13.96
   3   2 -13   35.98    8.94
   3   2 -13   29.32   13.13
   3  -2 -13   45.99   14.42
  -3   2  13   34.93    6.94
  -3  -2  12   34.62    9.82
  -3   2  12   27.40    9.21
  -3  -2  12   -8.87   20.86
  -3  -2  12   42.85   18.89
  -3   2  12   27.38   13.85
   3   2 -12   28.33   14.22
   3  -2 -12   25.06   13.21
   3  -2 -12   43.94   13.71
   3   2 -12    3.36   12.57
  -3   2  12   27.91    6.81
   3   2 -12   36.59    8.53
  -3  -2  12   30.33   11.91
   3   2 -11   90.07   13.88
  -3  -2  11   80.99   13.12
  -3   2  11   62.05   17.90
  -3  -2  11   81.84   22.66
   3  -2 -11   71.92   15.89
   3  -2 -11   78.89   16.08
   3   2 -11   92.11   12.39
   3   2 -10  111.53   13.16
  -3   2  10  102.29   10.55
  -3  -2  10  120.81   11.79
  -3   2  10   84.72   15.81
  -3  -2  10   49.83   18.67
   3  -2 -10   91.21   14.97
   3   2 -10   55.24   22.69
   3   2 -10   66.51   14.18
   3   2 -10   97.50    9.84
   3   2  -9  253.38   18.72
   3  -2  -9  262.24   18.67
  -3  -2   9  218.98   18.16
  -3   2   9  207.14   17.15
  -3  -2   9  246.33   23.31
  -3   2   9  247.54   20.96
   3  -2  -9  202.86   20.23
   3   2  -9  248.19   25.40
  -3   2   9  222.37   16.27
  -3  -2   9  259.64   24.38
   3   2  -9  188.12   19.65
   3   2  -9  209.62   16.43
   3  -2  -8   24.30    8.16
  -3   2   8   25.84    6.37
  -3  -2   8   23.30    7.95
   3   2  -8   19.54   14.89
  -3  -2   8   18.20   15.89
   3  -2  -8   27.59   17.37
  -3   2   8   17.96   13.04
  -3   2   8   19.91    8.05
  -3  -2   8   24.78   17.92
   3  -2  -8   26.72   13.42
   3   2  -8   25.55   11.82
   3   2  -8   21.27    6.19
  -3  -2   8   31.36   11.35
  -3   2   8   24.25   15.76
  -3  -2   7  497.17   39.36
  -3   2   7  422.77   30.58
   3   2  -7  453.23   35.33
  -3  -2   7  456.05   31.68
   3  -2  -7  457.59   31.29
   3  -2  -7  417.12   36.20
  -3   2   7  480.32   34.02
   3   2  -7  512.90   34.08
  -3  -2   7  468.63   35.44
   3  -2  -7  503.50   33.75
  -3   2   7  434.51   30.78
  -3  -2   7  542.96   36.06
  -3   2   7  434.86   34.98
   3  -2  -7  460.53   33.87
  -3  -2   7  445.05   29.82
   3   2  -7  441.15   32.78
  -3  -2   7  545.74   32.66
   3  -2  -6  399.74   27.27
  -3  -2   6  447.52   37.60
   3   2  -6  403.73   32.66
  -3  -2   6  396.71   27.77
  -3   2   6  398.95   26.68
  -3   2   6  399.61   30.68
   3   2  -6  444.98   30.67
   3  -2  -6  343.75   32.92
  -3  -2   6  390.11   31.53
   3  -2  -6  458.96   30.07
  -3   2   6  375.01   31.41
  -3   2   6  383.03   27.48
  -3  -2   6  425.66   32.54
   3  -2  -6  375.00   30.33
   3   2  -6  360.93   29.34
  -3  -2   6  446.15   29.34
  -3  -2   6  386.10   25.88
   3   2  -5   38.99   16.98
  -3   2   5   43.15    6.12
  -3  -2   5   35.47   21.77
   3  -2  -5   44.74    7.35
   3  -2  -5   27.48   18.01
  -3  -2   5   40.42   16.72
   3   2  -5   40.55   15.25
  -3   2   5   45.19   15.21
  -3  -2   5   39.32    8.08
   3   2  -5   58.18   17.06
  -3   2   5   47.30   11.62
  -3  -2   5   54.71   18.73
  -3   2   5   39.37   15.08
   3  -2  -5   44.51   14.83
  -3  -2   5   42.11   12.73
  -3  -2   5   43.27    5.63
   3   2  -5   35.25   11.67
   3  -2  -5   47.53   11.93
  -3  -2   4    0.68   19.16
   3  -2  -4    1.57    5.86
   3   2  -4   14.53   17.35
  -3   2   4    0.57    4.16
   3   2  -4   16.08   15.03
  -3   2   4    5.66   15.10
   3  -2  -4    6.18   17.14
  -3  -2   4    5.04   16.29
  -3  -2   4    5.23    6.35
   3  -2  -4    3.76   16.35
   3   2  -4    3.65   15.81
  -3  -2   4    4.28    7.36
  -3  -2   4   -0.37   18.02
  -3   2   4    1.59   12.48
  -3   2   4    3.04   14.12
   3  -2  -4    1.43   11.08
  -3  -2   4    3.67   12.25
   3  -2  -4   18.28   14.29
  -3  -2   4    5.26    4.64
   3   2  -4    5.29   11.45
  -3  -2   3   34.27   18.89
  -3   2   3   40.48    5.19
   3  -2  -3   48.26    6.64
   3   2  -3   43.02   19.97
  -3  -2   3   41.88    6.92
  -3  -2   3   44.69   17.02
  -3   2   3   49.55   16.49
   3  -2  -3   33.16   17.49
   3   2  -3   42.21   15.82
  -3   2   3   29.71   14.43
   3  -2  -3   20.06   16.15
  -3   2   3   51.81   12.80
  -3  -2   3   47.96    8.25
   3   2  -3   42.87   15.94
  -3  -2   3   46.09    5.85
  -3  -2   3   51.21   13.10
   3  -2  -3   49.96   12.19
   3  -2  -2   36.29    6.52
  -3   2   2   28.66    4.37
   3   2  -2   17.74   19.67
   3  -2  -2   31.95   16.77
  -3  -2   2   20.50   17.00
  -3  -2   2   29.28    6.89
   3   2  -2   21.26   15.77
  -3  -2   2   26.52    8.22
  -3   2   2   29.77   13.43
   3   2  -2   22.62   16.82
   3  -2  -2   27.04   12.41
  -3   2   2   33.09   13.77
   3  -2  -2   22.02   17.05
   3  -2  -2   38.72   15.22
  -3  -2   2   27.31   13.51
  -3   2   1    0.46    3.09
   3   2  -1   13.63   20.10
  -3   2   1    1.98    3.38
   3   2  -1    2.73   16.13
  -3  -2   1   -1.18    5.36
   3  -2  -1   -0.56   10.80
  -3   2   1   -4.12   13.49
  -3  -2   1   -6.23    8.15
  -3   2   1   -4.85   12.44
   3   2  -1   -2.21   15.36
   3  -2  -1   -2.77   14.29
  -3  -2   1   -8.09   13.27
   3   2  -1   -0.50   10.57
  -3   2   0  104.24    7.70
   3  -2   0  127.99   18.72
  -3   2   0  106.32   17.81
   3   2   0   83.28   21.15
  -3   2   0  103.79    7.37
   3   2   0  105.33   18.57
  -3  -2   0   89.98    8.93
  -3   2   0   94.62   14.31
   3   2   0   99.43   18.02
  -3  -2   0   90.00   18.52
  -3   2   0  110.40   15.96
   3   2   0   95.74   10.81
   3  -2   0  102.55   13.60
  -3  -2   0  111.79   11.43
   3  -2   0  118.90   16.15
  -3  -2   0  107.87   15.52
   3   2   0   95.61   13.54
  -3   2  -1   12.51    2.73
   3  -2   1   16.18   17.35
  -3   2  -1   10.10   13.85
  -3   2  -1   13.96    3.05
  -3  -2  -1   13.12    5.39
   3   2   1    3.63   17.90
   3   2   1   17.91    7.02
   3   2   1   18.15   18.07
   3   2   1   11.23    8.83
  -3  -2  -1   11.96   16.66
   3   2   1   17.74   15.77
   3  -2   1   19.30   10.85
  -3   2  -1   16.31   13.98
   3  -2   1   21.43   19.78
  -3   2  -1   11.63   11.65
  -3  -2  -1   11.02    8.10
   3  -2   1    4.74   13.96
   3   2   1   12.40   10.99
  -3   2  -2   68.35    5.05
   3  -2   2   81.44   18.93
   3   2   2   49.27    8.77
  -3   2  -2   71.48   15.54
   3   2   2   73.61   18.35
   3   2   2   62.47    8.43
   3  -2   2   64.18    4.84
   3   2   2   65.74   18.14
   3  -2   2   59.35   20.85
   3   2   2   46.60   16.81
   3   2   2   57.37   10.76
   3  -2   2   50.05   11.12
  -3   2  -2   64.90   15.28
  -3  -2  -2   62.70    9.56
   3  -2   2   72.21   14.53
   3   2   2   58.87   12.38
   3   2   3  110.30   13.84
  -3   2  -3  226.33   12.21
   3  -2   3  167.38   11.95
   3  -2   3  201.88   21.27
  -3   2  -3  171.55   19.37
   3   2   3  169.07   14.44
   3   2   3  190.86   22.61
   3  -2   3  167.56   20.55
  -3   2  -3  166.14   20.02
   3   2   3  160.14   19.59
  -3  -2  -3  190.23   15.03
   3  -2   3  168.53   16.72
   3   2   3  175.39   16.48
  -3   2  -3  174.58   20.05
  -3   2  -3  183.30   16.58
   3   2   3  177.69   16.96
   3  -2   3  181.08   18.11
  -3  -2  -3  166.29   18.41
   3  -2   4    8.25   14.01
  -3   2  -4   -0.50   13.07
  -3   2  -4    7.91    3.83
   3   2   4    5.18    6.78
   3   2   4    9.98    6.70
  -3  -2  -4   12.65   16.06
   3   2   4   10.74   16.67
  -3   2  -4    1.60   13.99
   3  -2   4    7.86   16.13
   3  -2   4    7.14    3.85
   3   2   4    5.97   13.71
   3  -2   4    0.13   10.20
   3  -2   4   11.32   20.27
  -3  -2  -4   20.37   13.75
   3  -2   4   15.06   13.10
  -3  -2  -4   14.00   13.39
   3   2   4    3.71   10.39
  -3  -2  -4    8.39    8.21
  -3   2  -4    6.48   10.35
   3   2   4   10.55   11.39
   3  -2   5   68.24   15.77
   3   2   5   76.48    8.71
  -3   2  -5   69.32   13.93
   3  -2   5   55.10    6.02
  -3   2  -5   60.08    5.95
  -3  -2  -5   39.51   16.43
   3   2   5   60.90   16.48
   3   2   5   47.87    8.29
  -3   2  -5   54.99   15.33
   3  -2   5   51.60   16.17
   3  -2   5   57.71   11.41
   3   2   5   50.50   13.83
   3  -2   5   54.21   20.86
  -3  -2  -5   51.23   15.24
   3   2   5   53.83   12.21
   3   2   5   48.53   12.46
  -3  -2  -5   58.52    9.32
   3  -2   5   45.83   13.53
   3  -2   5   66.30    9.58
  -3  -2  -5   41.02   14.03
   3  -2   6   38.29   14.89
   3  -2   6   46.31    5.94
  -3   2  -6   56.04    5.92
   3   2   6   47.33    7.79
   3  -2   6   47.26   16.02
  -3   2  -6   51.80   14.71
  -3  -2  -6   33.11   16.84
   3   2   6   52.31   15.50
  -3  -2  -6   32.35   13.81
   3  -2   6   45.60   21.40
   3   2   6   41.66   11.81
   3   2   6   40.31   12.36
   3  -2   6   47.70   12.92
   3   2   6   49.09   12.26
  -3  -2  -6   49.02    8.89
  -3  -2  -6   34.10   13.37
   3  -2   6   47.00    9.15
   3  -2   7  230.10   23.39
   3  -2   7  250.32   17.20
  -3  -2  -7  213.60   20.86
   3   2   7  249.76   18.49
  -3   2  -7  250.15   17.13
  -3   2  -7  216.71   21.72
   3   2   7  252.82   22.51
  -3  -2  -7  218.93   24.26
   3  -2   7  241.20   23.58
  -3   2  -7  259.63   25.29
   3   2   7  230.00   18.95
  -3  -2  -7  254.13   20.46
   3   2   7  235.93   21.13
   3  -2   7  227.66   27.76
   3  -2   7  252.05   18.72
  -3  -2  -7  263.82   19.18
   3   2   7  242.46   20.35
   3  -2   7  277.96   21.15
   3  -2   8  438.53   34.26
  -3   2  -8  514.34   29.36
   3  -2   8  419.96   29.25
   3   2   8  429.71   30.47
  -3  -2  -8  207.88   31.25
  -3   2  -8  427.41   32.47
  -3  -2  -8  401.59   35.20
   3   2   8  484.75   32.94
   3  -2   8  455.68   33.98
   3  -2   8  445.25   36.88
  -3  -2  -8  427.65   30.70
   3   2   8  451.37   29.23
  -3   2  -8  524.88   35.14
   3   2   8  408.89   32.42
   3  -2   8  449.58   30.00
   3   2   8  471.49   31.13
   3  -2   8  473.99   31.62
  -3  -2  -8  481.37   30.75
  -3   2  -9  115.91   10.33
   3  -2   9  114.44   17.48
   3  -2   9  112.25   10.30
  -3  -2  -9   90.65   19.48
  -3   2  -9  102.15   15.32
   3   2   9  106.58   16.17
   3  -2   9  124.45   18.71
   3  -2   9   90.00   23.39
  -3  -2  -9  117.23   12.73
   3   2   9  106.68    9.68
  -3  -2  -9  126.73   12.56
   3   2   9   79.18   16.08
   3  -2   9  124.60   14.70
  -3  -2  -9  100.26   13.96
   3   2   9  108.06   13.87
   3  -2  10   26.00   15.13
  -3   2 -10   59.24    7.60
   3  -2  10   46.59    7.38
  -3  -2 -10   39.98   17.84
   3   2  10   57.36   14.56
   3  -2  10   62.75   18.33
  -3   2 -10   56.08   13.31
  -3  -2 -10   -4.50    9.82
   3  -2  10   23.42   22.34
  -3  -2 -10   62.13   11.80
   3   2  10   43.38   11.87
   3  -2  10   60.79   13.06
  -3   2 -11   60.89   13.65
   3  -2  11   40.59   17.70
  -3  -2 -11   46.56   18.62
   3   2  11   52.65   13.87
   3  -2  11   18.73   19.53
   3  -2  11   57.25    8.16
  -3   2 -11   68.38    8.30
  -3  -2 -11   54.32   11.76
   3  -2  11   49.57   12.59
   3   2  11   53.18   12.32
   3  -2  12   15.61   15.96
  -3   2 -12    8.37    6.95
   3  -2  12    7.10    7.02
  -3   2 -12   12.76   12.07
   3  -2  12   18.45   17.61
  -3  -2 -12    0.91   18.35
   3   2  12    7.49   13.21
  -3  -2 -12   13.33   10.21
  -3  -2 -12   11.44   10.43
   3   2  12    1.44   10.56
   3  -2  13   21.64    8.20
   3  -2  13   10.15   16.65
  -3   2 -13   17.42   12.39
   3   2  13   16.41   13.99
  -3  -2 -13   17.99   18.72
   3  -2  13   16.23   18.33
  -3   2 -13   33.53   23.65
  -3  -2 -13   13.77   10.45
  -3  -2 -13   16.91   10.44
  -3   2 -13   18.13    9.90
   3  -2  14    1.72   17.84
   3  -2  14    0.95    8.24
  -3  -2 -14    5.53   18.92
  -3   2 -14    6.94   12.78
   3  -2  14    0.22   19.60
   3   2  14    3.41   14.67
  -3   2 -14   25.15   24.63
  -3   2 -14    3.15    6.21
  -3  -2 -14   -3.40    9.88
  -3   2 -14    7.69   10.17
  -3  -2 -14    5.20   10.39
   3  -2  15   20.07    9.20
   3  -2  15   25.31   18.91
  -3  -2 -15    8.71   20.08
   3  -2  15   11.90   20.63
  -3   2 -15   34.50   13.50
   3   2  15   13.38   15.07
  -3   2 -15   31.81   25.72
  -3  -2 -15   20.25   11.86
  -3   2 -15   23.30   11.34
  -3   2 -15   14.26    6.00
   3  -2  16    4.79    8.94
   3  -2  16   -5.33   21.46
  -3  -2 -16   10.90   21.02
  -3   2 -16   -3.57   13.51
   3   2  16   11.27   16.26
   3  -2  16    3.60   22.11
  -3   2 -16   40.36   29.18
  -3  -2 -16    0.19   12.64
  -3   2 -16    5.06   11.89
   3   2  17   33.01   12.46
   3  -2  17   42.64   10.68
  -3  -2 -17   39.93   22.80
   3   2  17   32.47   17.65
   3  -2  17   27.00   23.32
  -3   2 -17   50.39   15.20
  -3   2 -17   35.22   13.87
  -3  -2 -17   14.08   13.44
   3   2  18   -9.98   13.22
   3  -2  18    1.48   10.29
   3  -2  18   -5.57   25.03
  -3   2 -18  -32.73   29.64
  -3  -2 -18    2.91   13.19
  -3   2 -18   -5.12   13.82
   3  -2  19   21.80   12.10
   3   2  19   10.83   13.13
  -3  -2 -19   13.25   14.32
  -3   2 -19   24.25   14.96
   3   2  20    4.03   15.39
  -3  -2 -20   -5.50   17.68
  -3   2 -20   11.54   16.49
   3   2  21    2.13   15.30
   3  -2  21   21.57   26.40
   3   2  21    4.87   15.21
  -3  -2 -21    8.61   15.71
  -3   2 -21   10.69   16.63
   3   2  22   25.35   17.07
  -3   2 -22   29.01   18.28
  -3  -2 -22   48.71   17.72
   3   2  23   25.32   19.91
  -3   3  21   15.91   17.92
  -3   3  20   46.72   17.19
  -3  -3  20   25.16   35.45
   3  -3 -20   15.60   19.30
  -3  -3  19    6.44   41.43
  -3   3  19   55.21   18.86
   3  -3 -19  116.92   23.70
  -3   3  18   -0.81   14.25
  -3  -3  18  -11.91   32.74
   3  -3 -18    1.09   18.09
  -3   3  17   14.01   13.58
  -3  -3  17    7.98   32.03
   3  -3 -17  -12.25   17.63
  -3  -3  16  137.19   17.91
  -3  -3  16  152.87   34.45
  -3   3  16  142.93   17.57
   3   3 -16  185.46   36.05
   3  -3 -16  154.25   21.70
   3   3 -16  139.58   21.97
  -3  -3  15    1.48   11.28
  -3  -3  15  -45.31   33.25
  -3   3  15   -7.65   11.63
   3   3 -15  -11.12   18.79
   3  -3 -15  -20.84   18.23
  -3   3  14   -9.65   11.65
  -3  -3  14   -4.50   11.29
   3  -3 -14  -25.12   17.49
  -3   3  13   52.07   11.39
  -3  -3  13   37.87   25.57
  -3  -3  13   52.40   12.27
   3  -3 -13    9.38   31.08
   3   3 -13    7.00   20.82
  -3   3  13   39.70   19.52
   3   3 -13   53.46   29.89
   3  -3 -13   69.22   16.82
   3   3 -13   60.26   18.59
  -3  -3  12  119.77   14.84
  -3   3  12  129.40   13.83
  -3  -3  12  124.90   26.47
  -3   3  12  107.52   21.67
   3   3 -12  144.08   21.87
   3  -3 -12  103.88   22.09
   3  -3 -12  146.15   19.20
   3   3 -12  144.86   31.03
   3   3 -12  119.43   20.09
  -3  -3  11  225.39   20.04
  -3   3  11  232.28   19.15
  -3   3  11  226.71   25.76
  -3  -3  11  223.87   30.21
   3   3 -11  224.69   31.91
   3  -3 -11  259.78   24.30
   3  -3 -11  164.20   25.75
  -3   3  11  269.59   18.66
   3   3 -11  204.94   23.59
  -3  -3  10   -9.58   28.70
  -3   3  10   -0.77    7.81
  -3   3  10    4.28   18.05
  -3  -3  10   -8.19   22.79
  -3  -3  10   -0.19    8.90
   3   3 -10   -0.78   25.62
   3  -3 -10   -7.14   18.93
  -3   3  10   27.64   11.26
  -3  -3  10    3.63    6.67
   3  -3 -10    3.03   14.98
   3   3 -10   -9.12   16.08
  -3   3   9   18.22    7.87
  -3  -3   9  -10.73   28.07
   3   3  -9   25.11    8.02
  -3   3   9   28.88   18.59
  -3  -3   9   12.01    8.71
  -3  -3   9   39.59   22.95
   3  -3  -9   26.34   18.91
  -3   3   9   29.37   11.86
   3   3  -9   14.98   15.23
  -3  -3   9   15.84    6.54
   3  -3  -9   26.98   14.94
   3  -3  -8  106.00   13.45
  -3  -3   8  125.59   30.96
  -3   3   8  107.84   11.13
   3   3  -8  111.22   11.20
  -3  -3   8  104.71   12.33
  -3   3   8  140.89   21.62
   3  -3  -8   98.14   25.25
  -3  -3   8  119.48   23.68
  -3  -3   8   72.34   13.87
  -3   3   8  115.32   14.72
  -3  -3   8  116.59    9.99
   3   3  -8  107.05   17.72
   3  -3  -8  120.45   18.70
   3  -3  -7   42.40   10.45
  -3   3   7    5.81   10.70
   3   3  -7   85.61    8.79
   3  -3  -7   11.43   25.30
  -3  -3   7   -0.26   25.21
  -3   3   7   21.07   20.87
  -3  -3   7   74.64   10.59
   3   3  -7  -14.09   23.26
  -3   3   7   70.78   14.68
  -3  -3   7   74.99    7.43
   3  -3  -7  103.29   28.06
  -3   3   6  144.90   13.46
  -3  -3   6  -72.81   33.92
   3   3  -6   49.22    8.62
   3  -3  -6   45.17   11.05
  -3  -3   6   57.69   10.34
  -3   3   6  323.54   29.83
   3   3  -6  211.04   26.05
   3  -3  -6  218.14   30.63
  -3  -3   6  368.00   31.32
  -3   3   6   68.29   15.68
  -3  -3   6   51.12    8.02
  -3   3   5  -14.96    7.70
  -3  -3   5   -6.87   24.41
   3   3  -5   19.30    6.53
   3   3  -5  -57.42   24.67
   3  -3  -5  -62.27   27.60
  -3  -3   5   16.68    7.65
   3  -3  -5    7.67   20.29
   3   3  -5  -33.64   22.41
  -3   3   5    0.13   15.55
   3   3  -5  -35.37   15.95
  -3  -3   5   15.74    5.64
  -3   3   4    0.62    5.18
   3   3  -4    4.26    6.20
   3   3  -4   -8.79   18.97
  -3   3   4   -1.09    4.94
   3  -3  -4  -18.14   20.98
  -3  -3   4   -1.32    6.41
  -3  -3   4  -24.63   12.11
  -3   3   4    2.71   15.14
  -3   3   4   27.24   16.77
   3  -3  -4   -1.87   21.37
   3   3  -4   18.16   19.56
  -3  -3   4   -0.33    5.77
   3  -3  -4    1.96   15.74
   3   3  -4   -5.56   13.20
  -3   3   3   19.89    5.15
  -3  -3   3   16.74    6.13
  -3   3   3   14.47   21.46
   3   3  -3   22.18    6.93
  -3   3   3   16.60    5.28
  -3  -3   3   19.63   20.76
   3   3  -3   18.38   19.17
   3   3  -3   16.47   19.85
   3  -3  -3    7.25   21.84
  -3   3   3    4.21   15.01
  -3   3   3   25.71   16.00
  -3  -3   3   22.79   11.06
   3  -3  -3   22.09   14.86
  -3  -3   3   14.12    5.91
  -3   3   2   84.36   20.20
  -3   3   2   72.44    6.98
   3   3  -2   73.06    8.79
   3   3  -2   90.77   21.00
  -3   3   2   70.41    7.26
  -3  -3   2   70.64    8.29
   3   3  -2   68.78   21.13
  -3   3   2   44.65   15.42
  -3   3   2   69.47   17.96
   3  -3  -2   62.51   15.68
  -3  -3   2   59.53   12.23
  -3   3   1   15.09    4.28
  -3   3   1   20.96   17.36
  -3   3   1   14.07    5.09
  -3  -3   1    9.29    5.78
   3   3  -1   19.28   19.69
   3   3  -1   11.74    6.08
   3   3  -1   17.51   21.20
  -3  -3   1   18.43   11.72
   3   3  -1   22.19   19.17
   3  -3  -1    2.60   13.49
  -3   3   1    6.20   16.71
  -3   3   1   10.70   13.45
   3   3  -1   13.88   13.04
  -3   3   1    7.43   12.06
  -3   3   0   99.74    8.27
  -3   3   0  105.76    8.93
  -3   3   0  102.33   19.37
   3   3   0  122.39   24.16
  -3  -3   0  103.38    9.91
   3   3   0  117.59   22.42
   3   3   0   89.10   20.94
   3   3   0  108.82   12.83
  -3   3   0  108.43   19.06
  -3   3   0   98.44   16.02
  -3  -3   0   96.10   22.60
  -3  -3   0  146.90   14.20
   3  -3   0  111.02   16.31
   3   3   0  104.38   15.66
  -3   3   0  111.23   15.03
   3   3   1   13.70    8.70
  -3   3  -1   10.24    3.70
  -3   3  -1   11.45   16.18
   3   3   1   17.79   21.10
   3   3   1   22.23   22.28
  -3   3  -1    3.39    4.41
  -3  -3  -1   21.95   19.77
  -3   3  -1   -3.29   13.45
   3   3   1   12.76   10.30
  -3   3  -1    5.33   16.71
   3  -3   1    0.58   13.79
   3   3   1   13.01   19.21
   3   3   1   27.48   13.80
  -3  -3  -1    9.63   10.31
   3  -3   2  383.89   34.03
  -3   3  -2  305.51   29.57
   3   3   2  310.30   24.69
  -3   3  -2  342.17   22.16
  -3   3  -2  347.34   22.23
   3   3   2  401.95   33.33
   3   3   2  355.65   34.32
  -3   3  -2  336.03   32.22
  -3   3  -2  305.66   31.81
   3   3   2  308.71   25.44
  -3  -3  -2  326.81   31.10
   3   3   2  311.34   29.92
  -3   3  -2  364.38   29.63
   3  -3   2  331.54   27.47
  -3  -3  -2  390.91   26.11
   3   3   2  342.30   27.15
   3  -3   3  163.85   25.84
  -3   3  -3  147.75   21.23
   3   3   3  162.28   15.27
  -3   3  -3  175.39   11.75
  -3   3  -3  101.31   24.63
   3   3   3  153.34   25.74
  -3   3  -3  164.06   23.83
   3   3   3  181.64   27.55
   3   3   3  152.83   21.42
   3  -3   3  144.40   18.60
  -3   3  -3  188.06   22.03
  -3  -3  -3  207.17   16.89
   3   3   3  127.48   16.96
   3   3   3  154.23   18.53
  -3   3  -3  210.26   18.55
  -3   3  -4  102.85    7.75
   3  -3   4  126.73   24.87
   3   3   4   84.90   10.99
   3  -3   4   77.29    6.78
   3   3   4   60.02   24.64
  -3   3  -4   75.63   20.85
   3   3   4   92.90   10.48
   3   3   4   67.73   23.88
   3   3   4   95.38   15.03
   3   3   4   78.92   18.33
  -3   3  -4  123.67   19.68
   3  -3   4   41.21   15.33
  -3  -3  -4   64.35   13.19
   3   3   4  101.32   15.93
  -3   3  -4   87.13   15.22
   3  -3   5   14.76   21.46
  -3   3  -5   31.58    5.35
   3   3   5   25.62    8.19
   3  -3   5   28.16    4.90
   3   3   5   84.09   24.50
   3  -3   5   87.49   23.49
  -3   3  -5   22.35   18.37
   3   3   5   18.73   17.11
   3   3   5   16.15   13.52
   3   3   5   12.20   14.64
   3  -3   5   28.95    8.90
  -3   3  -6   36.62    6.55
   3  -3   6   -4.55   22.47
  -3   3  -6   30.17   17.75
  -3  -3  -6   24.53   19.91
   3   3   6    3.52   22.33
   3  -3   6   30.30    6.68
   3   3   6   17.74   14.73
  -3  -3  -6   27.60   17.87
   3   3   6   67.26   17.73
   3   3   6   72.09   16.63
  -3   3  -7   87.34    7.19
   3  -3   7   45.65   23.67
   3   3   7    9.24   12.31
   3  -3   7   67.98    7.52
  -3  -3  -7   63.72   20.41
   3  -3   7   70.43   21.67
   3   3   7   96.35   21.47
  -3   3  -7   73.71   18.14
   3  -3   7  -42.24   17.95
   3   3   7   47.96   16.00
   3   3   7   60.55   16.01
  -3  -3  -7   91.16   18.34
  -3  -3  -7   31.33   13.42
   3   3   7   80.46   16.27
  -3   3  -8   90.07    8.21
   3   3   8   95.04   11.29
   3  -3   8   94.78   23.83
   3  -3   8   74.22    8.88
  -3   3  -8   77.89   17.90
   3  -3   8   65.76   22.83
  -3  -3  -8   65.61   21.29
   3   3   8   90.91   21.10
  -3   3  -8   79.36   23.63
  -3  -3  -8   91.30   17.98
   3   3   8   71.50   15.66
   3  -3   8   54.68   14.68
   3   3   8   82.28   17.79
   3   3   8   69.26   15.87
  -3  -3  -8   88.42   13.36
  -3   3  -9    6.75    5.66
   3   3   9    1.12    7.96
   3  -3   9    6.36   21.18
  -3   3  -9    0.62   16.15
   3   3   9    4.12   18.89
  -3  -3  -9   16.25   20.41
   3  -3   9    1.01   21.85
   3  -3   9    5.74    6.54
   3  -3   9    4.05   14.26
  -3  -3  -9    8.29   16.13
  -3   3  -9   26.24   22.77
   3   3   9   11.23   12.82
   3   3   9    3.83   15.19
  -3  -3  -9    5.42   11.48
   3  -3  10   -5.15   21.58
   3   3  10   -7.59    8.44
  -3   3 -10    2.69    5.97
   3  -3  10    1.28   22.04
  -3  -3 -10   -0.56   21.94
  -3   3 -10   -1.25   15.87
   3   3  10   10.50   18.71
  -3  -3 -10    4.25   15.50
  -3   3 -10   -3.57   23.04
   3  -3  10    2.65   14.23
   3   3  10    1.03   14.98
  -3  -3 -10    9.58   11.54
   3   3  11   43.00   10.05
  -3   3 -11   44.25    7.70
   3  -3  11   50.28   23.04
   3  -3  11   33.35   23.32
  -3  -3 -11   17.36   22.08
  -3   3 -11   27.44   16.60
   3   3  11   32.37   19.55
  -3  -3 -11   29.57   15.00
  -3   3 -11   56.46   24.77
   3   3  11   39.34   15.87
  -3  -3 -11   55.52   12.73
   3  -3  12   35.46   24.19
   3   3  12   43.64   10.44
  -3   3 -12   61.21    8.81
   3  -3  12   42.42   24.00
   3   3  12   42.95   19.36
  -3  -3 -12   30.51   23.23
  -3   3 -12   35.24   16.99
  -3   3 -12   66.63   26.62
  -3  -3 -12   44.32   13.17
   3   3  12   37.30   15.75
   3  -3  13   31.77   25.23
   3   3  13   36.78   10.25
  -3  -3 -13   38.56   23.94
   3  -3  13   46.28   25.01
  -3   3 -13   24.11   16.56
   3   3  13   59.47   19.82
  -3   3 -13  -10.20   28.83
  -3  -3 -13   39.77   13.43
   3  -3  14  160.39   29.86
   3   3  14  148.72   17.79
  -3  -3 -14  100.44   28.44
   3   3  14  142.05   23.20
   3  -3  14  120.81   28.47
  -3   3 -14  117.70   20.42
  -3  -3 -14  209.89   20.90
   3  -3  15   87.64   27.84
   3   3  15   78.29   13.85
   3  -3  15   47.45   27.73
  -3   3 -15   98.72   31.34
  -3  -3 -15   83.95   15.86
   3  -3  16   18.82   25.86
   3   3  16    0.26   11.47
  -3   3 -16  -23.60   32.74
  -3  -3 -16   -1.48   14.29
   3   3  17  102.78   16.53
   3  -3  17  129.52   32.02
  -3  -3 -17  149.71   18.95
   3  -3  18  -43.08   34.09
   3   3  18  -13.35   15.84
   3   3  19  -11.45   14.23
   3  -3  19  -55.45   33.56
  -3   3 -19  -57.40   37.51
  -3  -3 -19  -11.30   16.99
   3   3  20    7.10   15.20
  -3  -3 -20   11.05   17.10
  -3   4  19    7.27   18.56
   3   4 -19  341.35   51.15
  -3   4  18  174.98   23.05
   3   4 -18  198.96   47.02
   3  -4 -18  217.92   27.63
  -3   4  17    5.38   15.03
   3   4 -17   44.81   41.29
   3  -4 -17   24.21   20.82
  -3   4  16  -28.76   15.78
  -3   4  15   37.86   19.72
  -3  -4  15  512.36   32.60
   3  -4 -15  -32.52   26.52
   3   4 -15  563.81   36.75
  -3  -4  14   12.79   43.37
  -3   4  14    2.92   12.20
   3   4 -14   62.48   36.94
   3  -4 -14   15.66   20.19
   3   4 -14  -49.67   24.13
  -3  -4  13   70.11   41.87
  -3   4  13   86.07   14.37
  -3  -4  13   47.96   19.92
   3   4 -13  114.87   37.15
   3   4 -13  110.20   24.13
   3  -4 -13   96.12   22.04
  -3  -4  12  -20.13   41.27
  -3   4  12    5.68   10.42
  -3  -4  12    4.25   17.41
   3   4 -12   70.85   34.36
   3   4 -12   20.40   22.25
   3  -4 -12   13.25   19.87
  -3   4  11    0.37    9.51
  -3  -4  11    4.54   40.28
  -3  -4  11  -11.93   16.93
   3  -4 -11    2.87   19.77
   3   4 -11  -25.88   22.24
  -3   4  10   46.79   11.26
  -3  -4  10  116.75   43.29
   3   4 -10   91.40   24.74
   3  -4 -10  108.60   24.07
  -3   4   9   38.66   10.67
  -3  -4   9   89.42   37.59
  -3  -4   9   92.50   20.29
  -3   4   9   40.74   17.09
   3  -4  -9    8.51   20.99
   3   4  -9    8.43   22.49
  -3  -4   8  287.35   41.39
  -3   4   8  193.17   16.79
   3   4  -8  263.86   34.70
  -3   4   8  252.18   23.27
   3  -4  -8  240.26   26.17
   3   4  -8  214.87   26.06
   3   4  -7   -3.86    7.59
  -3   4   7    1.92    7.69
  -3   4   7  -10.85   26.30
   3  -4  -7  -14.73   29.31
  -3  -4   7   -4.43   28.49
  -3  -4   7   -0.19   15.47
  -3   4   7    7.42   18.85
   3   4  -7   -3.58   29.73
   3   4  -7   -5.31   18.98
   3  -4  -7   12.05   19.33
  -3   4   6  408.03   29.97
   3   4  -6  463.02   30.19
  -3  -4   6  363.25   42.79
  -3   4   6  515.14   42.12
   3   4  -6  387.28   40.24
  -3   4   6  414.19   29.60
   3   4  -6  531.41   42.84
  -3   4   6  493.64   35.70
  -3  -4   6  282.06   33.03
   3  -4  -6  512.81   37.88
   3   4  -6  484.12   37.19
  -3  -4   6  448.36   29.06
   3   4  -5    5.65    7.39
  -3   4   5    7.62    6.80
  -3   4   5   -4.88   26.29
   3   4  -5    3.54   24.52
  -3  -4   5    5.12    7.22
  -3   4   5    4.03    6.19
  -3  -4   5    3.08   14.98
   3   4  -5    9.45   27.87
  -3   4   5   -2.98   19.58
   3   4  -5   -7.26   19.00
  -3  -4   5    6.04    6.97
   3  -4  -5   12.87   18.77
  -3   4   4  182.51   14.78
   3   4  -4  191.11   15.77
  -3   4   4  195.82   15.09
  -3   4   4  148.13   32.31
  -3   4   4  164.32   30.50
  -3  -4   4  200.35   15.51
   3   4  -4  142.23   29.06
   3  -4  -4  200.61   24.81
   3   4  -4  179.10   30.85
  -3   4   4  243.16   25.68
  -3  -4   4  124.82   20.48
   3   4  -4  207.45   24.04
  -3  -4   4  177.28   14.66
  -3   4   3   -0.96    5.80
   3   4  -3    1.19    7.44
  -3   4   3    4.01    6.28
   3   4  -3  -14.49   26.98
   3   4  -3   -4.24   25.21
  -3  -4   3    2.12    6.61
  -3   4   3    6.93   20.79
   3   4  -3   10.02   25.52
  -3  -4   3    6.71   15.43
  -3  -4   3    0.34    6.84
   3  -4  -3   10.22   18.74
  -3   4   2   26.74    6.18
   3   4  -2   33.37    8.56
  -3  -4   2   33.60    7.49
   3   4  -2   42.21   28.32
   3   4  -2   34.89   25.46
  -3   4   2   33.62    7.14
   3   4  -2   21.82   24.23
  -3   4   2   38.26   21.61
  -3  -4   2   32.59   15.66
   3  -4  -2   10.68   18.82
  -3   4   1   10.60    5.38
   3   4  -1   13.05    7.82
   3   4  -1   24.76   26.02
  -3   4   1   11.55    6.01
   3   4  -1    7.66   28.38
   3   4  -1    4.05   24.29
  -3   4   1    5.48   21.90
   3  -4  -1   16.30   18.77
   3   4  -1   14.50   19.19
  -3  -4   1    3.25   15.33
   3   4   0   24.76   10.14
  -3   4   0   35.47    5.76
  -3   4   0   31.00    6.12
   3   4   0   49.25   26.25
   3   4   0   21.96   28.70
   3   4   0   28.78    8.56
  -3   4   0   30.40   21.79
   3   4   0   32.16   24.43
   3  -4   0   15.92   18.12
   3   4   0   36.28   19.10
  -3  -4   0   47.44   15.66
  -3   4  -1   46.92    6.14
   3   4   1   48.11   10.13
  -3   4  -1   43.32    6.07
   3   4   1   41.83    9.78
   3   4   1   46.43   29.47
   3   4   1   26.55   26.52
   3  -4   1   35.96   18.18
   3   4   1   43.45   23.98
  -3   4  -1   49.63   22.99
   3   4   1   46.64   19.37
  -3  -4  -1   58.58   16.07
  -3   4  -2    0.06    4.59
  -3   4  -2    1.01    4.56
   3   4   2    2.82    8.71
   3   4   2   17.82   27.23
  -3   4  -2   -2.61   27.97
   3   4   2   14.19   29.13
  -3   4  -2    8.99   24.83
   3  -4   2    5.14   17.44
   3   4   2    6.56   22.46
  -3   4  -2    1.94   23.03
   3   4   2   -0.24   18.47
  -3  -4  -2    9.00   14.88
  -3   4  -3   96.04    7.63
  -3   4  -3   72.16    7.60
   3   4   3   87.09   11.64
  -3   4  -3   98.99   28.47
   3   4   3   82.35   29.33
   3   4   3   78.68   31.70
  -3   4  -3   68.88   25.43
   3   4   3  102.26   23.46
   3  -4   3   67.16   19.36
  -3   4  -3   77.88   25.18
   3   4   3  108.03   20.56
  -3  -4  -3  109.53   16.59
   3   4   4   52.58   10.04
  -3   4  -4   32.86    5.93
  -3   4  -4   39.91   24.35
   3   4   4   32.52   27.88
   3   4   4   53.76   30.62
  -3   4  -4   59.44   27.37
   3  -4   4   30.44   18.02
  -3   4  -4   60.00   25.32
   3   4   4   59.07   19.91
  -3  -4  -4   44.57   14.88
   3   4   5   40.67    9.65
   3  -4   5   36.99   30.92
  -3   4  -5   28.02    6.53
   3   4   5   32.75   29.09
  -3   4  -5   44.04   26.19
  -3   4  -5   32.85   23.37
   3   4   5   31.88   28.13
   3   4   5   54.41   22.12
  -3   4  -5   30.47   25.44
   3  -4   5   18.44   18.12
  -3  -4  -5   49.76   15.33
   3   4   5   43.80   19.60
   3  -4   6  276.02   41.11
   3   4   6  294.13   23.49
   3   4   6  320.47   37.76
   3   4   6  305.86   37.45
  -3   4  -6  327.10   35.98
  -3   4  -6  232.35   31.21
  -3   4  -6  344.26   35.48
   3  -4   6  211.32   28.02
   3   4   6  302.64   30.25
  -3  -4  -6  321.96   26.36
   3   4   6  341.88   29.82
   3   4   7   80.49   12.06
   3  -4   7  136.67   35.85
  -3   4  -7   27.49   25.38
   3   4   7   68.62   30.38
   3   4   7   74.55   29.29
   3   4   7   95.52   21.86
   3  -4   7   75.22   19.39
  -3  -4  -7   96.18   17.28
   3   4   7  117.96   21.29
   3   4   8   83.47   12.99
   3  -4   8  140.84   36.44
   3   4   8   98.16   29.33
  -3  -4  -8   64.90   17.88
   3   4   8   94.37   20.71
   3   4   9   18.21   11.43
   3  -4   9   12.15   34.02
   3   4   9   -9.40   26.84
   3  -4   9  -12.92   29.66
  -3   4  -9    0.29   30.23
   3   4   9  -12.50   19.51
  -3  -4  -9   50.87   18.06
   3  -4  10    1.92   33.91
   3   4  10    7.06   10.58
  -3   4 -10  -10.21   31.09
   3  -4  10  -19.12   20.63
   3   4  10   15.27   18.95
  -3  -4 -10   13.66   15.35
   3  -4  11   26.51   33.19
   3   4  11   14.87   10.66
  -3   4 -11   32.19   29.81
   3  -4  11   -6.40   19.05
   3   4  11   25.31   19.32
  -3  -4 -11   46.61   15.76
   3   4  12  -12.19   11.33
   3  -4  12   -7.20   33.79
  -3   4 -12   21.40   30.25
   3  -4  12   -6.94   20.25
  -3  -4 -12    5.90   15.72
   3   4  12   -3.51   18.29
   3  -4  13    7.90   34.07
   3   4  13   27.40   12.75
   3  -4  13   -5.96   20.81
  -3  -4 -13   17.89   16.13
   3  -4  14  -16.81   35.90
   3   4  14   -1.04   12.27
   3   4  15   33.23   17.95
   3  -4  15   19.15   39.93
  -3  -4 -15   23.49   22.92
   3  -4  16   18.80   37.44
   3   4  16    4.75   13.40
  -3   4 -16  -33.70   38.73
   3  -4  16  -38.13   24.71
  -3  -4 -16   -6.67   17.70
   3  -4  17   57.03   40.79
   3   4  17   31.32   14.92
   3  -4  17   14.09   24.70
  -3  -4 -17   24.73   18.45
   3   4  18   75.65   18.09
   3  -4  18   63.85   29.65
  -3   4 -18  149.64   46.21
  -3  -4 -18  153.37   23.09
  -3   4 -19  -49.31   44.49
   3  -4  19  -36.96   27.62
  -3  -4 -19   -1.84   19.74
   3  -5 -15  252.03   33.72
   3  -5 -14  -21.86   25.68
   3   5 -14   38.95   29.93
   3   5 -13   35.42   43.10
   3  -5 -13   22.53   24.13
   3   5 -13  -25.23   27.85
   3   5 -12   -7.01   27.38
   3  -5 -12    6.55   24.31
   3  -5 -11  -27.50   25.73
   3   5 -11  -15.36   27.59
   3  -5 -10  -66.97   31.51
   3   5 -10  -64.79   32.64
   3  -5  -9  311.20   35.52
   3   5  -9  141.26   34.12
   3   5  -8    3.62   36.25
   3   5  -8  -38.67   26.29
   3   5  -7    2.82   35.16
  -3   5   7  -13.64   23.45
   3   5  -7  -24.57   25.03
   3  -5  -7  -22.10   23.81
   3   5  -6   48.47   34.79
  -3   5   6   68.36   24.16
   3  -5  -6   27.04   25.16
   3   5  -6   44.57   24.82
  -3   5   5  100.82   26.50
   3   5  -5   67.16   34.14
   3  -5  -5   88.76   26.89
   3   5  -5   93.24   25.80
   3   5  -4   39.95   32.72
  -3   5   4   48.53   26.13
   3  -5  -4   53.78   24.68
   3   5  -4   43.61   24.36
  -3   5   3  335.56   33.83
   3   5  -3  251.54   37.07
   3  -5  -3  319.89   32.19
   3   5  -2    2.43   11.25
  -3   5   2   28.99   26.95
   3   5  -2    7.87   31.12
   3  -5  -2   25.54   24.92
   3   5  -1   58.74   12.75
  -3   5   1  105.86   29.39
   3   5  -1   83.44   31.43
   3  -5  -1   61.00   24.93
   3   5  -1   84.53   25.19
   3   5   0    1.77   10.46
   3   5   0  -16.10   28.38
  -3   5   0   -2.27   28.51
   3  -5   0  -27.90   24.91
   3   5   0    1.86   23.53
   3   5   1   44.01   11.61
   3  -5   1   62.04   24.91
   3   5   1   50.57   29.57
  -3   5  -1   45.62   29.17
   3   5   1   76.98   24.84
   3   5   2   -3.47   10.56
   3  -5   2  -34.50   25.53
  -3   5  -2   -8.06   29.27
   3   5   2  -10.59   28.56
   3   5   2   10.48   23.41
   3   5   3    7.29   10.70
   3  -5   3    3.80   23.18
   3   5   3  -25.40   28.51
  -3   5  -3  -26.09   30.75
   3   5   3    9.53   23.46
   3   5   4   16.85   11.09
  -3   5  -4   39.15   31.28
   3   5   4   42.91   27.88
   3  -5   4   33.12   24.37
   3   5   4   35.75   23.92
   3   5   5    4.06   10.55
  -3   5  -5   28.55   31.67
   3  -5   5   -2.23   24.09
   3   5   5   18.25   22.95
   3   5   6   35.09   11.77
   3  -5   6  -17.27   24.96
  -3   5  -6   55.35   32.88
   3   5   6   41.22   23.57
   3   5   7   26.24   12.06
  -3   5  -7   52.25   34.61
   3   5   7   54.70   24.22
   3  -5   8   11.14   39.22
   3   5   8    6.68   15.58
   3   5   8   43.33   23.86
   3   5   9   39.73   17.38
   3  -5   9   10.05   41.79
   3   5   9   24.42   23.81
   3  -5  10  -13.59   42.38
   3   5  10   -6.00   12.96
   3   5  10   -7.40   23.14
   3   5  11   69.87   14.72
   3  -5  11   49.45   45.17
   3  -5  11   26.48   25.95
  -3   5 -11   41.33   37.45
   3  -5  12   -1.69   44.33
   3   5  12   30.80   14.32
   3  -5  12   16.36   25.73
   3   5  13   11.52   14.20
  -3   5 -13  -22.77   40.91
   3  -5  13  -19.76   28.15
   3   5  14   23.11   16.40
   3  -5  14  -32.40   29.55
   3   5  15   11.77   14.88
  -3   6   4   -4.39   31.56
  -3   6   3   55.35   33.23
   3   6  -2   67.21   38.75
  -3   6   2   46.04   33.54
   3   6  -1   15.52   37.55
  -3   6   1   11.04   33.62
   3   6   0   46.94   37.93
  -3   6   0   53.50   35.34
  -3   6  -1   38.33   37.20
   3   6   1   76.21   37.24
   3   6   2   21.19   35.24
  -4   0  25   -5.46   26.50
  -4   0  24    5.51   23.71
  -4   0  23   -0.74   22.30
  -4   0  23   -1.30   14.28
   4   0 -23   -0.46   15.05
  -4   0  22  418.71   35.35
  -4   0  22  461.50   44.57
   4   0 -22  440.04   34.13
  -4   0  21    2.61   18.85
  -4   0  21   -0.30   13.30
   4   0 -21   -1.26   13.77
  -4   0  20   23.77   17.90
  -4   0  20   33.43   13.60
   4   0 -20   26.86   13.63
  -4   0  19  -23.85   18.64
  -4   0  19   -2.92   12.48
   4   0 -19   -0.38   12.45
  -4   0  18  309.43   25.80
  -4   0  18  269.62   27.50
   4   0 -18  354.67   30.93
  -4   0  18  342.00   28.53
   4   0 -18  276.63   32.65
   4   0 -18  298.20   24.90
  -4   0  17    6.80   13.78
  -4   0  17   -1.19   10.58
  -4   0  17   -9.65   16.51
   4   0 -17   -4.25   16.36
   4   0 -17   -1.37   20.14
   4   0 -17   -2.39   10.88
  -4   0  16   16.33   10.53
  -4   0  16    1.34   12.37
   4   0 -16   17.14   15.30
  -4   0  16   11.42   14.95
   4   0 -16   17.81   19.17
   4   0 -16   13.60    7.41
   4   0 -16   11.07    9.80
   4   0 -16   10.25    6.76
  -4   0  15  -11.30   12.54
  -4   0  15    2.74    9.78
   4   0 -15    7.39   14.76
  -4   0  15    2.27   14.15
   4   0 -15    3.66    9.53
  -4   0  14    0.15   13.28
  -4   0  14  -25.56   12.00
   4   0 -14   -2.99   10.14
  -4   0  13  -15.90   13.32
  -4   0  13   -1.46    8.73
   4   0 -13   -1.06    8.27
  -4   0  12   82.15   11.43
  -4   0  12   90.04   11.85
  -4   0  12   90.04   13.73
   4   0 -12   89.04   14.54
   4   0 -12   85.66   10.96
   4   0 -12   89.17    9.05
  -4   0  11   -6.58    8.24
  -4   0  11   -2.19    7.55
   4   0 -11   -1.73    8.81
  -4   0  11    3.59   10.77
   4   0 -11    5.98   11.67
   4   0 -11   -1.72    7.90
   4   0 -11    0.35    6.42
  -4   0  11   -7.82   12.14
   4   0 -11   -0.04    4.09
  -4   0  10 2803.48  188.48
   4   0 -10 3247.60  189.12
  -4   0  10 3426.66  189.29
  -4   0  10 3193.56  188.71
  -4   0  10 2828.60  188.87
   4   0 -10 2922.00  186.80
   4   0 -10 3390.91  188.52
   4   0 -10 2960.53  186.76
  -4   0   9    3.34    9.56
   4   0  -9   -1.87   10.16
  -4   0   9   -0.11    7.03
   4   0  -9   -3.86    8.44
  -4   0   9    0.92    6.50
   4   0  -9   -1.69    7.18
   4   0  -9   -0.21    3.63
  -4   0   8  654.38   41.30
  -4   0   8  652.29   40.86
   4   0  -8  645.70   41.37
  -4   0   8  648.82   41.10
   4   0  -8  691.02   41.63
   4   0  -8  633.73   39.96
   4   0  -8  584.72   39.12
   4   0  -8  605.79   40.58
  -4   0   7   -0.09    6.97
   4   0  -7   -5.05    8.19
   4   0  -7   -0.36    6.10
  -4   0   7    0.53    5.83
   4   0  -7   -2.55    9.43
  -4   0   7    0.31    8.75
   4   0  -7   -0.57    4.35
   4   0  -7   -3.84    7.44
  -4   0   6  875.32   64.40
   4   0  -6 1085.63   64.98
   4   0  -6 1039.07   63.87
  -4   0   6  990.37   64.33
   4   0  -6 1022.20   64.55
  -4   0   6  997.98   64.39
   4   0  -6  975.60   64.34
   4   0  -6 1111.27   63.69
  -4   0   5    0.88    7.54
   4   0  -5   -3.35    8.17
   4   0  -5    0.17    5.27
  -4   0   5   -2.67    6.27
   4   0  -5   -0.17    7.76
  -4   0   5   -3.02    5.35
   4   0  -5    1.03    7.05
   4   0  -4  106.12    9.88
   4   0  -4   99.97    8.85
  -4   0   4  102.06    9.74
  -4   0   4  103.42    9.24
  -4   0   4  121.14    9.89
   4   0  -4  111.26   10.30
   4   0  -4  107.56   10.68
   4   0  -3   -0.64    5.36
   4   0  -3    1.03    5.71
  -4   0   3    6.06    6.65
  -4   0   3    1.41    4.70
   4   0  -3    1.22    6.17
   4   0  -3   -1.41    2.73
   4   0  -3    3.71    6.85
   4   0  -2  244.42   16.93
  -4   0   2  227.78   16.83
   4   0  -2  278.40   17.40
   4   0  -2  264.86   17.66
   4   0  -2  241.44   16.70
   4   0  -1   -2.61    5.30
   4   0  -1    1.98    4.23
   4   0  -1   -0.02    4.15
  -4   0   1    4.71    3.67
   4   0   0 3872.85  250.88
   4   0   0 4254.51  250.84
   4   0   1   -4.35    3.59
   4   0   1  -10.53    4.63
   4   0   2  197.90   14.39
   4   0   2  209.89   13.88
   4   0   2  191.54   14.08
   4   0   2  213.39   13.91
   4   0   3    0.25    4.16
  -4   0  -3    2.75    3.29
   4   0   3    1.23    3.66
   4   0   3    3.19    6.66
  -4   0  -3    1.74    4.40
   4   0   3   -0.47    5.09
   4   0   4 5736.52  359.25
   4   0   4 5605.58  358.46
  -4   0  -4 5517.27  358.54
  -4   0  -4 6013.27  358.42
   4   0   4 5925.43  358.63
   4   0   4 6243.48  358.83
   4   0   5   -4.64    4.61
  -4   0  -5    7.82    5.17
   4   0   5   -2.19    5.78
   4   0   5    9.04    8.22
  -4   0  -5    0.63    5.43
   4   0   5    0.05    4.52
   4   0   5   -3.93    5.64
  -4   0  -6  179.44   18.75
   4   0   6  231.97   18.34
   4   0   6  275.61   18.10
  -4   0  -6  245.81   18.07
  -4   0  -6  289.92   17.97
   4   0   6  286.55   18.39
   4   0   6  289.38   18.49
   4   0   6  278.97   17.26
  -4   0  -7    0.83    6.96
   4   0   7   -2.05    5.34
   4   0   7    0.37    7.16
   4   0   7    2.56    8.96
  -4   0  -7    3.13    7.10
   4   0   7    1.69    2.43
  -4   0  -7   -3.99    5.44
   4   0   7   -2.86    7.05
  -4   0  -8  180.50   16.71
   4   0   8  170.90   15.32
   4   0   8  225.68   16.15
  -4   0  -8  225.12   15.64
   4   0   8  164.05   16.40
   4   0   8  220.48   14.05
   4   0   8  215.56   13.48
  -4   0  -8  221.92   15.66
   4   0   8  229.14   16.30
  -4   0  -9    1.72    7.76
   4   0   9    2.74    5.64
   4   0   9   -2.23    7.80
   4   0   9   -0.54    8.27
  -4   0  -9   -1.73    8.23
   4   0   9   -4.32    7.91
  -4   0  -9   -3.14    6.17
   4   0  10   77.10    8.62
  -4   0 -10   50.47    9.92
   4   0  10   66.14   10.08
   4   0  10   46.55    8.96
  -4   0 -10   70.21    9.77
  -4   0 -10   71.14    8.33
   4   0  10   65.93    9.96
   4   0  10   71.19    8.83
   4   0  11   -2.47    6.13
  -4   0 -11    2.10    8.73
   4   0  11   -1.11    9.56
  -4   0 -11    4.40    9.14
  -4   0 -11   -3.37    6.84
   4   0  12   28.38    7.07
   4   0  12   26.54   10.47
   4   0  12   17.59    4.05
  -4   0 -12   23.18    8.06
   4   0  13   -7.94   11.46
   4   0  13   21.05    8.42
   4   0  14  870.86   57.22
   4   0  14  781.89   57.08
  -4   0 -14  930.46   55.77
  -4   0 -14  867.45   56.99
   4   0  15   -3.76   10.17
   4   0  15    0.72    8.48
   4   0  15    1.81   12.81
  -4   0 -15   -8.91   11.07
  -4   0 -15   -3.60    9.78
   4   0  16   97.47   13.22
   4   0  16   90.37   14.10
   4   0  16   96.96   16.29
  -4   0 -16   80.85   12.63
  -4   0 -16   94.38   13.56
   4   0  17   -1.00   15.82
   4   0  17    2.10   10.55
   4   0  17   -8.13   11.87
  -4   0 -17   -0.55   11.13
   4   0  18  525.80   44.39
   4   0  18  580.63   44.44
   4   0  18  635.74   43.18
  -4   0 -18  671.02   43.39
   4   0  19   -3.59   12.53
   4   0  19    9.05   14.36
  -4   0 -19    0.84   12.83
   4   0  20  174.55   19.82
   4   0  20  152.03   21.27
  -4   0 -20  173.88   20.28
   4   0  21    1.28   17.22
   4   0  21   -1.93   14.72
  -4   0 -21   -7.75   15.83
   4   0  22   58.70   21.37
   4   0  22   72.73   18.36
  -4   0 -22   65.68   18.99
   4   0  23    7.80   20.89
   4   0  23   13.67   18.00
  -4  -1  24  -11.54   28.95
  -4   1  24   18.07   23.45
  -4   1  23  -10.61   20.02
  -4   1  23   -6.35   16.57
  -4  -1  23  -14.67   27.67
  -4  -1  23    9.02   14.81
   4  -1 -23   -4.05   16.42
   4   1 -23    8.75   15.62
  -4  -1  22  113.51   18.39
  -4  -1  22  106.22   34.33
  -4   1  22   45.75   22.98
  -4   1  22  120.87   21.24
   4  -1 -22  158.79   21.40
   4   1 -22  147.41   18.51
  -4  -1  21   -7.85   23.91
  -4  -1  21    2.42   13.34
  -4   1  21   -2.14   14.89
  -4   1  21  -17.10   17.22
   4   1 -21    2.07   13.73
   4  -1 -21   -5.65   15.15
  -4   1  20  178.83   22.77
  -4   1  20  209.70   23.46
  -4  -1  20  205.67   22.52
  -4  -1  20  239.66   30.21
   4   1 -20  243.98   21.47
   4  -1 -20  222.87   23.12
  -4  -1  19   72.80   22.64
  -4   1  19   87.21   15.69
  -4   1  19   96.67   17.37
  -4  -1  19   95.56   15.20
   4   1 -19   79.58   30.16
   4  -1 -19   92.00   17.01
   4   1 -19  100.35   14.29
  -4   1  18   70.50   16.12
  -4  -1  18   69.26   13.45
  -4   1  18   70.13   16.36
  -4  -1  18   62.27   22.98
   4  -1 -18   70.14   21.55
   4  -1 -18   49.06   15.37
   4   1 -18   65.73   12.92
  -4   1  17   94.84   13.76
  -4   1  17   91.53   16.87
  -4  -1  17   81.60   13.03
  -4  -1  17   80.30   20.22
   4  -1 -17   49.11   21.01
  -4   1  17   71.48   17.21
  -4  -1  17   79.49   20.96
   4   1 -17   63.47   18.32
   4  -1 -17   49.25   17.69
   4   1 -17   96.26   27.36
   4   1 -17   72.91   11.91
   4  -1 -17   86.02   14.78
  -4   1  16  372.45   28.04
  -4   1  16  430.04   31.10
  -4  -1  16  395.87   29.08
  -4  -1  16  423.85   33.62
  -4   1  16  437.10   30.69
  -4  -1  16  380.93   33.03
   4  -1 -16  397.98   32.75
   4   1 -16  392.15   31.36
   4  -1 -16  490.71   29.24
   4   1 -16  505.45   37.23
   4  -1 -16  434.75   27.23
   4   1 -16  372.78   26.30
   4  -1 -16  409.70   29.82
   4   1 -16  429.08   27.54
  -4  -1  15    0.21    9.12
  -4  -1  15    3.25   15.87
  -4   1  15   -1.20    8.99
   4  -1 -15    3.15   17.22
   4   1 -15    1.76   14.29
  -4  -1  15    2.02   16.76
  -4   1  15   -0.48   13.57
   4  -1 -15    0.13    8.63
   4   1 -15   24.81   23.69
   4  -1 -15    5.86   11.21
   4   1 -15   -3.74    8.19
   4  -1 -15   10.78   11.36
   4   1 -15   -2.79   10.35
  -4   1  14    3.54    8.08
  -4  -1  14    5.03   15.79
  -4  -1  14    6.49    8.70
  -4   1  14   -9.94   13.02
  -4  -1  14    8.90   15.46
   4  -1 -14    5.48   16.49
   4   1 -14   -0.32   13.26
   4  -1 -14    2.32    8.12
  -4  -1  14    5.33    7.02
   4  -1 -14    1.65    6.19
   4   1 -14    6.90    7.82
   4  -1 -14    6.18   11.06
   4  -1 -14   11.95   11.17
   4   1 -14   -2.01   10.50
  -4  -1  13   36.53    9.97
  -4   1  13  -28.77   15.66
   4  -1 -13    9.31    8.52
   4  -1 -13   44.84   12.02
  -4  -1  13   11.20    7.82
   4   1 -13   26.10    8.93
   4  -1 -13   81.54   15.21
   4  -1 -13   27.02   11.22
  -4  -1  12  265.07   23.77
  -4  -1  12  277.96   20.64
  -4  -1  12  324.60   23.82
  -4   1  12  283.70   21.96
   4   1 -12  178.29   26.71
   4  -1 -12  320.41   17.87
  -4  -1  12  192.33   20.25
   4  -1 -12  114.38   18.48
  -4  -1  12  326.95   19.45
   4  -1 -12  300.31   21.59
   4   1 -12  180.37   19.96
   4  -1 -12  248.28   20.26
   4   1 -12  276.93   18.80
  -4   1  12  282.47   19.11
  -4  -1  11   86.96   15.13
  -4  -1  11   80.48   10.83
   4   1 -11   79.87   12.03
   4   1 -11   96.70   12.31
  -4   1  11   94.68   13.63
  -4  -1  11   76.54   15.58
   4   1 -11  128.79   18.96
   4  -1 -11  103.14    7.99
  -4  -1  11  115.18   10.16
   4  -1 -11   82.17   10.15
   4  -1 -11   66.92   12.11
   4   1 -11   83.52   11.18
   4  -1 -11   91.26   12.71
   4   1 -11   91.01    9.53
  -4   1  11   91.36    9.32
  -4  -1  11   76.94   11.81
   4   1 -10   89.73   11.72
  -4  -1  10   72.48   14.65
   4   1 -10   76.06   11.36
   4  -1 -10   79.47   10.52
  -4  -1  10   73.93    9.46
  -4   1  10   74.30   12.31
  -4  -1  10   79.44   14.66
  -4  -1  10   75.54    9.08
   4  -1 -10   68.61    6.62
   4   1 -10   65.53   16.71
   4  -1 -10   61.86    9.39
  -4   1  10   79.13   16.36
  -4   1  10   69.60    6.41
   4   1 -10   71.43    8.35
   4   1 -10   72.94   10.44
  -4  -1  10   56.47   10.55
   4  -1 -10   74.72   11.71
  -4  -1   9   18.69    7.55
   4  -1  -9   19.84    8.01
   4   1  -9   30.00   10.63
   4   1  -9   28.63   10.58
  -4  -1   9   22.10   12.22
  -4  -1   9   25.41   13.09
  -4   1   9   23.68   10.91
   4  -1  -9   11.12   13.18
   4   1  -9   22.99   11.13
   4   1  -9   18.62   16.22
   4  -1  -9   24.00    7.88
  -4  -1   9   24.40    7.20
  -4   1   9   21.13    4.52
   4  -1  -9   24.89   10.56
   4   1  -9   20.38    5.83
  -4  -1   9   18.33    8.54
   4   1  -9   22.41    8.81
  -4  -1   9   20.71    7.72
  -4   1   9   20.25   14.48
  -4  -1   8  149.55   17.83
   4   1  -8  150.29   14.37
   4  -1  -8  155.25   13.20
  -4  -1   8  127.39   13.11
   4   1  -8  168.83   15.68
   4  -1  -8  137.26   16.18
  -4  -1   8  127.33   15.79
   4   1  -8  154.25   14.80
  -4   1   8  146.51   14.57
  -4  -1   8  172.62   12.45
  -4   1   8  152.52   18.55
   4  -1  -8  145.98   14.84
   4   1  -8  131.10   18.32
   4   1  -8  144.29   11.32
  -4   1   8  143.54   10.67
   4   1  -8  132.19   13.49
  -4  -1   8  128.66   12.60
  -4   1   7 1064.30   73.77
   4   1  -7 1141.82   74.27
   4   1  -7 1299.25   75.40
   4  -1  -7 1245.93   74.03
  -4  -1   7 1277.13   76.97
  -4  -1   7 1038.49   74.16
   4   1  -7 1337.38   74.49
   4  -1  -7 1074.56   74.77
  -4  -1   7 1249.27   74.87
  -4   1   7 1085.92   74.10
   4  -1  -7 1306.87   75.08
  -4   1   7 1198.85   75.89
  -4  -1   7 1338.92   73.57
   4   1  -7 1146.25   72.91
  -4   1   7 1177.22   72.86
  -4  -1   7 1082.97   73.04
   4   1  -7 1030.44   73.75
  -4  -1   6  688.28   47.03
  -4  -1   6  691.69   49.71
  -4   1   6  813.51   46.69
   4   1  -6  802.79   48.72
   4  -1  -6  733.97   46.46
  -4   1   6  673.72   47.02
   4   1  -6  802.11   47.41
  -4  -1   6  707.61   47.78
   4  -1  -6  667.28   47.80
  -4   1   6  810.62   49.35
   4  -1  -6  854.85   47.92
   4   1  -6  707.65   46.72
  -4   1   6  665.24   45.57
   4   1  -6  687.34   45.43
  -4  -1   6  729.77   46.18
  -4   1   5   -0.86    5.56
   4   1  -5    7.36   13.12
  -4  -1   5   -0.55    6.59
   4  -1  -5    7.31    5.91
   4   1  -5    8.53   10.08
  -4   1   5    3.63    9.39
  -4  -1   5    5.27   11.45
   4  -1  -5    1.67   11.71
  -4   1   5    2.90    6.18
  -4   1   5    3.99    4.63
   4  -1  -5    0.47   10.03
   4   1  -5   -2.43    8.03
  -4  -1   5    1.60    9.78
   4   1  -5    2.55    3.98
  -4   1   5    4.97   13.34
   4  -1  -4    0.23    5.13
  -4   1   4    2.02    5.48
   4   1  -4   -1.96   14.26
  -4   1   4   -0.39    9.39
   4   1  -4    0.16   10.21
  -4  -1   4    0.75   10.87
   4  -1  -4    3.87   11.65
  -4  -1   4    1.22    5.81
  -4   1   4   -2.60   13.10
   4  -1  -4   -3.42    9.56
   4   1  -4    0.18   11.30
  -4   1   4   -2.50    6.54
   4   1  -4    1.65    3.43
   4  -1  -4    3.61    9.60
  -4  -1   4    3.09    4.70
  -4  -1   4    0.74   10.07
  -4   1   4    2.62    4.81
   4   1  -3  123.82   17.52
  -4   1   3  103.99    8.43
   4  -1  -3   90.65    8.04
  -4  -1   3  101.75    9.47
   4  -1  -3  103.06   13.31
   4   1  -3  111.05   12.49
  -4   1   3   87.58   14.46
  -4   1   3   90.09    9.75
   4  -1  -3  111.22   12.90
   4   1  -3   96.83   12.90
  -4  -1   3  101.20    7.35
   4   1  -3   82.28    6.66
  -4   1   3   96.73    8.33
   4  -1  -2  996.28   65.81
  -4   1   2 1112.78   66.95
  -4  -1   2 1000.86   66.96
  -4   1   2 1070.45   65.98
   4   1  -2 1274.11   70.57
   4   1  -2 1025.50   67.20
   4  -1  -2  978.37   67.54
   4  -1  -2 1236.32   67.79
  -4   1   2  999.55   66.42
  -4  -1   2 1224.04   67.58
  -4   1   2 1023.54   67.84
   4   1  -2 1191.38   67.60
   4   1  -2  972.33   66.89
  -4   1   1  350.92   23.21
   4  -1  -1  377.97   24.56
  -4   1   1  352.03   21.78
  -4  -1   1  343.06   23.16
   4  -1  -1  320.29   21.68
   4  -1  -1  356.75   25.44
   4   1  -1  323.15   24.50
   4   1  -1  385.55   24.91
   4  -1  -1  314.84   24.92
  -4   1   1  347.18   25.26
   4  -1  -1  408.92   24.91
  -4   1   1  331.35   23.53
   4   1  -1  324.40   23.68
   4  -1   0   12.57    9.33
  -4  -1   0    9.79    4.95
   4  -1   0   15.26   11.61
   4   1   0   19.90   11.63
   4   1   0    9.13   10.78
   4  -1   0   12.45   12.47
   4  -1   0   15.86    8.94
  -4   1   0   12.81    8.82
  -4   1   0   17.13   10.61
   4   1   0    7.09    7.86
   4  -1   1  738.45   47.23
  -4   1  -1  722.73   47.70
   4   1   1  726.92   47.69
   4   1   1  861.79   47.02
  -4  -1  -1  698.37   46.48
   4  -1   1  817.03   47.57
   4  -1   1  757.36   48.21
  -4   1  -1  722.86   47.32
   4   1   1  802.29   45.66
  -4   1  -1  827.10   47.98
   4   1   1  600.33   47.27
  -4  -1  -1  695.72   45.34
   4   1   1  617.33   46.93
   4  -1   2  243.94   18.47
  -4   1  -2  220.79   18.12
   4   1   2  275.19   20.67
   4   1   2  264.13   17.87
  -4  -1  -2  268.72   17.49
   4  -1   2  267.33   21.84
   4   1   2  267.65   16.73
   4   1   2  175.65   19.23
   4  -1   2  290.46   19.16
   4   1   2  206.08   18.28
  -4  -1  -2  244.18   16.16
   4   1   3    4.53    6.35
   4  -1   3    8.85    2.46
  -4   1  -3   12.59    3.53
   4  -1   3   10.24    7.90
   4  -1   3    8.80   11.38
   4   1   3    8.89    6.11
   4   1   3    3.08   11.89
   4  -1   3    4.95   14.98
   4   1   3    4.59    9.28
   4   1   3    8.71    6.26
   4   1   3    6.21    8.07
  -4  -1  -3   12.14    4.40
   4  -1   4  759.46   45.48
  -4   1  -4  757.23   45.66
   4   1   4  537.84   46.89
   4  -1   4  709.17   47.31
   4   1   4  646.05   46.62
   4   1   4  857.82   47.35
   4  -1   4  766.81   47.37
   4  -1   4  796.01   48.92
  -4  -1  -4  685.64   45.22
   4   1   4  793.49   46.27
   4   1   4  532.71   46.35
   4  -1   4  864.36   46.87
   4  -1   4  656.45   46.44
   4   1   4  800.27   47.20
  -4  -1  -4  825.18   45.90
   4  -1   5    3.26    4.02
   4   1   5    0.54    5.68
  -4   1  -5    2.58    4.07
  -4  -1  -5    5.55    9.39
   4  -1   5   -1.72    7.97
   4  -1   5    9.62   10.80
   4   1   5   -0.57    9.54
  -4  -1  -5    4.19    2.38
   4  -1   5   -9.43   16.25
  -4   1  -5    4.34   13.66
   4   1   5   -0.11    7.51
   4   1   5    2.63    7.45
  -4   1  -5    2.77    4.28
  -4  -1  -5    4.87    5.21
   4  -1   5    2.12    7.56
   4   1   5    0.52    7.77
   4  -1   5   10.32    7.50
   4  -1   6   64.74    6.37
   4  -1   6   56.73    9.70
   4   1   6   65.15    7.73
  -4   1  -6   36.35    6.21
  -4  -1  -6   56.74   10.67
   4  -1   6   62.64   12.33
   4   1   6   61.90   10.71
  -4   1  -6   72.24   15.47
   4  -1   6   46.17   16.57
  -4   1  -6   58.40    6.12
  -4  -1  -6   62.40    7.33
   4  -1   6   71.60    8.75
   4  -1   6   82.59    9.18
   4   1   6   65.78    9.60
   4   1   6   59.04    9.49
   4  -1   7 1394.31   90.33
  -4  -1  -7 1333.32   91.83
   4   1   7 1542.73   91.49
   4  -1   7 1380.22   91.76
   4   1   7 1513.22   90.83
   4  -1   7 1375.74   91.42
   4  -1   7 1494.70   92.23
   4   1   7 1429.61   90.92
  -4   1  -7 1506.04   91.62
   4   1   7 1580.84   90.67
   4  -1   7 1424.58   90.26
  -4  -1  -7 1505.68   90.53
  -4   1  -7 1379.71   90.72
  -4   1  -7 1412.55   89.78
   4  -1   8   65.48    7.95
   4   1   8   52.90    8.48
  -4  -1  -8   50.62   11.52
   4  -1   8   77.87   10.56
   4   1   8   59.56   10.66
   4  -1   8   67.19   12.64
  -4   1  -8   72.21   14.29
   4  -1   8   75.89   17.47
   4   1   8   67.10    9.59
  -4  -1  -8   85.06    8.66
   4  -1   8   67.57    9.01
   4   1   8   68.02   10.70
  -4   1  -8   68.80    8.68
  -4   1  -8   73.56    6.27
   4  -1   9   65.61    7.75
   4   1   9   69.34    8.65
  -4  -1  -9   48.36   11.11
   4  -1   9   51.81   10.55
   4   1   9   72.45   10.66
   4  -1   9   69.21   12.61
   4  -1   9   55.60   17.44
  -4   1  -9   69.52   15.21
   4  -1   9   63.62    8.54
   4   1   9   59.50    8.95
  -4   1  -9   62.58    5.66
  -4  -1  -9   65.28    8.49
   4   1   9   61.11   10.91
  -4   1  -9   64.53    8.97
   4  -1  10   84.11    8.89
   4   1  10   86.86    9.54
   4  -1  10   74.26   11.49
   4  -1  10   87.72   13.72
   4   1  10   90.61   11.16
  -4   1 -10   84.75   16.93
   4  -1  10   75.52   17.54
   4   1  10   80.10    9.47
  -4   1 -10   72.24    6.11
   4  -1  10   74.85    9.11
  -4   1 -10   72.36    9.75
   4   1  10   78.12   12.21
  -4  -1 -10   81.69    9.50
  -4   1 -11   78.49   10.23
   4   1  11   68.90    9.62
   4  -1  11   93.44   12.47
   4  -1  11  100.50   10.00
   4   1  11   98.64   12.10
   4  -1  11   97.37   14.57
   4  -1  11   69.41   17.11
  -4   1 -11   74.70   17.48
   4   1  11   78.14    9.28
  -4   1 -11   89.85   10.78
  -4  -1 -11   94.92   10.16
   4  -1  11   88.82    9.05
  -4  -1 -11   72.36    9.04
   4  -1  12   85.38   17.27
   4  -1  12  180.18   13.83
  -4   1 -12  206.68   15.03
   4   1  12  146.03   14.45
   4  -1  12  222.23   18.74
   4   1  12  183.26   16.16
   4  -1  12  161.25   19.49
  -4   1 -12  140.14   14.77
  -4  -1 -12   60.77   15.85
  -4  -1 -12  100.83   11.46
   4  -1  13   47.04   14.55
   4  -1  13   89.67   11.12
   4   1  13   75.63   10.59
   4  -1  13   83.38   15.52
   4   1  13   80.67   12.81
   4  -1  13   57.57   17.10
  -4  -1 -13   56.50   11.18
  -4   1 -13   70.89   11.44
   4  -1  14  171.40   19.67
   4  -1  14  193.76   16.62
   4   1  14  178.20   16.40
   4   1  14  172.85   17.82
   4  -1  14  169.00   20.22
  -4   1 -14  228.26   22.66
  -4  -1 -14  179.53   16.22
  -4   1 -14  166.77   16.90
   4  -1  15  178.51   17.11
   4   1  15  142.97   15.97
   4  -1  15  157.31   20.80
   4   1  15  195.85   18.14
  -4   1 -15  234.09   23.97
  -4  -1 -15  174.12   16.27
  -4   1 -15  169.31   17.34
   4  -1  16  102.20   13.82
   4   1  16   85.56   12.63
   4   1  16   68.48   15.11
   4  -1  16   82.01   18.74
  -4   1 -16  100.04   22.02
  -4  -1 -16   83.04   12.99
  -4   1 -16   73.74   13.65
   4  -1  17   38.70   13.06
   4   1  17   34.17   12.06
   4   1  17   38.56   11.30
   4   1  17   25.57   15.02
   4  -1  17   60.74   19.55
  -4  -1 -17   28.96   11.49
  -4   1 -17   30.61   13.15
   4   1  18    1.14   12.99
   4  -1  18   16.81   13.28
   4   1  18   25.63   12.31
   4   1  18    3.85   15.91
  -4   1 -18  -35.30   22.98
  -4  -1 -18    0.76   12.88
  -4   1 -18   12.67   13.87
   4   1  19  160.43   18.08
   4  -1  19  152.39   18.64
   4  -1  19  132.35   22.63
   4   1  19  134.66   17.74
  -4  -1 -19  131.42   17.19
  -4   1 -19  137.78   18.98
   4  -1  20   14.42   19.77
   4  -1  20   16.71   14.18
   4   1  20   11.51   14.35
   4   1  20   11.59   13.69
  -4  -1 -20   15.30   13.78
  -4   1 -20   11.93   15.41
   4   1  21   57.17   19.77
   4  -1  21   27.49   25.72
   4  -1  21   41.95   14.61
   4   1  21   27.36   15.93
  -4  -1 -21   24.19   18.03
  -4   1 -21   57.43   18.84
   4  -1  22    1.92   14.13
   4   1  22    1.80   16.02
   4   1  22   -8.90   16.69
   4  -1  22   -1.25   21.72
  -4  -1 -22  -10.95   16.72
  -4   1 -22    3.57   17.20
   4   1  23   60.20   19.58
   4  -1  23   67.82   16.90
   4  -1  24   78.88   17.98
  -4  -2  23  -22.46   34.92
  -4  -2  23   11.51   16.28
   4   2 -23    3.71   17.14
  -4   2  22   16.58   16.40
  -4   2  22   20.69   18.18
  -4  -2  22   13.82   31.34
  -4  -2  22   25.43   16.02
   4   2 -22   16.92   15.84
  -4   2  21   13.52   20.25
  -4  -2  21  -12.81   15.24
  -4   2  21  -22.07   15.70
   4   2 -21   -7.81   14.98
  -4   2  20    1.30   16.67
  -4  -2  20    4.90   13.69
  -4  -2  20   -4.07   27.93
   4   2 -20    5.49   14.02
  -4   2  19    5.70   12.65
  -4  -2  19    4.90   26.31
  -4  -2  19   -2.04   13.19
  -4   2  19   -1.75   15.28
   4   2 -19   -4.16   12.87
  -4  -2  18   84.30   27.01
  -4   2  18   64.39   15.85
  -4  -2  18   85.96   14.81
  -4   2  18   46.70   12.67
   4   2 -18   69.41   32.18
   4   2 -18   71.22   13.81
  -4   2  17   77.08   15.98
  -4  -2  17   69.07   14.02
  -4   2  17   34.71   13.20
   4   2 -17   75.63   13.07
  -4   2  16   11.43   12.19
  -4  -2  16    6.57   23.41
  -4  -2  16   -1.01   11.06
  -4   2  16    6.29   17.32
  -4  -2  16   16.63   23.52
   4  -2 -16    2.31    7.05
   4   2 -16    4.37   10.18
   4   2 -16   -2.71   15.53
  -4  -2  15  493.67   43.66
  -4   2  15  504.41   35.70
  -4  -2  15  496.59   36.05
   4  -2 -15  461.41   41.53
  -4  -2  15  527.57   40.88
  -4   2  15  543.09   37.66
   4   2 -15  594.12   37.68
   4  -2 -15  445.68   31.67
   4   2 -15  646.34   44.36
   4  -2 -15  528.35   36.26
   4   2 -15  473.86   35.11
   4   2 -15  442.20   34.03
  -4  -2  14  364.21   27.94
  -4  -2  14  428.81   35.97
  -4   2  14  377.14   27.61
   4   2 -14  418.02   30.33
  -4   2  14  426.38   30.17
   4  -2 -14  358.13   33.86
  -4  -2  14  369.75   33.72
   4  -2 -14  354.04   27.79
   4   2 -14  434.38   37.20
   4  -2 -14  330.44   23.65
   4   2 -14  368.74   27.83
   4  -2 -14  370.90   28.68
   4   2 -14  363.64   25.85
  -4   2  14  324.09   24.12
  -4  -2  13   61.67   11.74
  -4   2  13   69.04   11.74
  -4  -2  13   69.91   21.39
  -4   2  13   57.72   15.93
  -4  -2  13   73.15   21.17
   4  -2 -13   58.89   14.75
   4   2 -13  130.94   27.12
   4  -2 -13   59.25   15.35
  -4   2  13   58.09    7.85
   4   2 -13   62.76   14.40
   4   2 -13   57.53    9.78
  -4  -2  12   21.07    9.16
  -4  -2  12   18.24   20.65
  -4   2  12   24.23    9.38
  -4  -2  12   20.93   18.85
  -4   2  12   21.24   14.22
   4  -2 -12   25.50   13.38
   4   2 -12   17.61    7.72
   4   2 -12    9.48   13.57
   4  -2 -12   20.96   14.08
  -4   2  12   21.96    6.66
  -4  -2  12   19.57   11.49
  -4  -2  11   45.29   10.94
   4  -2 -11   37.15   14.17
  -4  -2  11   28.01   13.12
   4   2 -11   36.49    9.35
  -4   2  11   44.19    8.91
   4  -2 -11   62.87   14.44
  -4   2  10  381.34   23.32
   4   2 -10  394.74   24.89
  -4  -2  10  324.60   23.77
  -4  -2  10  255.91   31.82
  -4  -2  10  272.26   29.17
  -4   2  10  266.19   25.78
   4  -2 -10  301.97   24.71
   4   2 -10  249.37   30.84
   4   2 -10  225.29   24.90
   4   2 -10  313.08   21.73
  -4   2  10  307.19   21.75
  -4  -2   9   -1.04    7.33
   4  -2  -9   -3.04    7.64
   4   2  -9    5.75    8.11
  -4   2   9    0.39    6.11
  -4  -2   9  -11.55   16.31
   4   2  -9   -4.81   14.37
  -4   2   9    0.60   12.96
   4  -2  -9   -4.00   17.65
   4   2  -9   26.51   20.07
  -4   2   9    0.28    7.43
   4  -2  -9    1.03   12.95
  -4  -2   9    1.34    5.27
   4   2  -9    2.80    5.88
   4   2  -9   -0.70   12.29
  -4   2   8  119.15   11.12
   4   2  -8  139.94   19.04
   4   2  -8  136.72   12.42
  -4  -2   8  113.54   12.56
   4  -2  -8  115.50   11.91
   4   2  -8  151.82   17.24
  -4   2   8  117.33   16.35
   4  -2  -8  125.55   20.04
  -4  -2   8  151.89   19.29
  -4   2   8  135.57   11.53
  -4  -2   8  168.05   19.96
   4   2  -8  120.95   10.37
   4  -2  -8  124.79   16.81
   4   2  -8  113.88   15.62
  -4   2   8  124.35   19.67
  -4  -2   8  107.14   10.43
   4  -2  -7   21.37    7.40
   4   2  -7   38.04   16.34
  -4   2   7   29.37    6.61
   4   2  -7   27.15    7.86
  -4  -2   7   21.13    7.96
  -4  -2   7   36.57   16.17
   4   2  -7   34.01   14.04
   4  -2  -7   17.03   17.45
  -4   2   7   30.16   13.57
  -4  -2   7   29.64   17.50
  -4   2   7   29.49    9.56
  -4   2   7   26.57   15.83
  -4  -2   7   22.26    5.95
   4  -2  -7   33.50   14.38
   4   2  -7   20.38    5.56
   4   2  -7   24.31   12.02
   4   2  -6   29.60    7.69
  -4   2   6   25.21    5.98
   4  -2  -6   21.70    6.81
   4   2  -6   20.06   16.53
   4  -2  -6   24.49   17.45
  -4  -2   6   13.04   16.07
   4   2  -6   15.68   13.84
  -4   2   6   22.22   13.90
  -4  -2   6   17.46    6.71
   4   2  -6   28.13   18.19
  -4  -2   6   29.50   17.72
  -4   2   6   18.24   15.17
  -4   2   6   18.00   10.08
   4  -2  -6   19.23   14.16
  -4  -2   6   14.13   11.79
  -4  -2   6   14.09    5.09
   4   2  -6   16.89   12.47
   4   2  -5   -1.15    6.69
   4  -2  -5   -4.38    5.82
   4   2  -5    6.57   17.02
  -4  -2   5    7.77   20.81
  -4   2   5   -3.61    4.75
  -4  -2   5   -9.42   16.09
  -4  -2   5    1.33    6.83
  -4   2   5    5.86   14.05
   4   2  -5    2.19   13.75
   4  -2  -5   -4.64   18.02
  -4  -2   5   -8.83   17.48
  -4   2   5    2.20   10.46
  -4   2   5    5.50   14.57
   4   2  -5  -14.87   17.51
   4  -2  -5   -1.60   15.09
  -4  -2   5    2.21    4.27
  -4  -2   5    0.47   11.71
   4  -2  -5   -4.36   14.09
   4   2  -5   -0.41   11.47
  -4   2   4  382.14   27.24
   4   2  -4  434.10   35.26
  -4  -2   4  513.43   38.45
   4   2  -4  387.94   28.46
   4  -2  -4  417.01   27.50
  -4  -2   4  448.43   28.92
   4   2  -4  495.26   32.05
   4  -2  -4  410.55   33.50
  -4  -2   4  398.55   32.66
   4   2  -4  460.11   33.07
  -4  -2   4  482.61   33.54
  -4  -2   4  454.65   27.79
  -4   2   4  394.00   32.00
  -4   2   4  420.94   29.31
   4  -2  -4  292.75   31.63
  -4  -2   4  407.94   26.52
  -4  -2   4  439.17   30.47
   4   2  -3  712.09   49.27
  -4   2   3  602.76   45.61
  -4  -2   3  627.46   43.35
   4   2  -3  686.99   43.49
   4  -2  -3  749.46   42.42
  -4   2   3  666.53   42.08
   4   2  -3  650.82   46.14
   4  -2  -3  568.63   46.60
  -4   2   3  691.05   44.28
   4   2  -3  709.30   46.86
   4  -2  -3  527.65   45.83
  -4  -2   3  606.62   42.35
  -4   2   3  631.51   45.56
  -4  -2   3  668.33   41.49
  -4  -2   3  743.88   45.16
  -4  -2   2  132.19   11.82
   4   2  -2  125.43   12.15
   4  -2  -2  150.25   10.37
  -4   2   2  132.50    9.62
   4   2  -2  133.78   23.55
   4   2  -2  144.43   18.36
   4  -2  -2  147.11   19.86
  -4   2   2  138.35   15.76
  -4   2   2  134.95   17.17
  -4  -2   2  120.60   11.64
   4   2  -2  144.03   19.44
  -4  -2   2  127.15   16.17
  -4  -2   2  128.54    9.50
   4  -2  -2  143.15   17.24
   4   2  -2  115.47   15.21
   4   2  -1  188.01   26.16
   4   2  -1  175.16   15.41
  -4   2   1  191.57   12.55
  -4   2   1  192.63   12.60
   4   2  -1  199.00   20.92
  -4  -2   1  194.11   14.67
   4  -2  -1  160.22   21.32
  -4   2   1  199.99   18.72
   4   2  -1  169.90   21.90
  -4   2   1  164.33   18.87
  -4  -2   1  180.94   14.58
   4   2  -1  180.60   17.53
  -4  -2   1  189.98   19.13
   4  -2  -1  191.82   19.48
   4   2   0  498.15   35.21
  -4   2   0  561.21   32.81
   4  -2   0  556.83   39.51
  -4   2   0  500.40   32.87
  -4  -2   0  513.14   34.50
   4   2   0  557.90   39.19
   4   2   0  483.65   33.94
  -4  -2   0  509.89   38.20
  -4   2   0  501.35   36.63
   4  -2   0  528.90   36.93
  -4   2   0  553.25   37.07
  -4  -2   0  530.40   34.20
   4   2   0  501.78   37.82
   4   2   0  530.33   36.50
   4  -2   0  556.58   37.53
  -4  -2   0  550.73   37.23
  -4   2  -1   40.02   14.32
   4  -2   1   27.61   16.12
   4   2   1   49.73   16.99
  -4  -2  -1   33.03    6.30
   4   2   1   31.80   18.45
   4   2   1   29.32    7.76
  -4   2  -1   42.06   17.64
  -4   2  -1   37.22   16.25
  -4  -2  -1   16.11   15.86
   4  -2   1   31.54   19.03
  -4   2  -1   27.56   12.64
  -4   2  -1   40.12   13.78
   4   2   1   34.37    8.67
   4   2   1   29.89   17.46
   4  -2   1   42.70   12.35
  -4  -2  -1   38.16    7.35
   4  -2   1   39.18   14.54
   4   2   1   35.18   11.97
   4  -2   2  458.02   33.41
  -4   2  -2  409.60   31.42
  -4   2  -2  443.42   32.23
   4   2   2  391.08   28.67
  -4   2  -2  450.89   32.24
   4   2   2  453.23   33.95
   4   2   2  475.05   34.08
  -4   2  -2  432.04   31.77
  -4  -2  -2  460.40   28.05
   4  -2   2  411.50   34.05
   4   2   2  321.32   31.95
   4  -2   2  384.71   30.24
   4   2   2  390.53   28.48
   4   2   2  438.13   30.62
   4  -2   2  434.04   31.26
  -4   2  -3  102.49   15.60
   4  -2   3  118.29   17.25
   4   2   3   82.89   11.14
   4   2   3  102.39   10.84
  -4   2  -3  129.43   17.88
   4   2   3  111.78   19.43
   4   2   3  108.94   20.27
   4  -2   3  109.36   14.03
  -4  -2  -3  127.50   10.84
  -4   2  -3  119.91   17.23
   4   2   3   94.42   17.30
   4   2   3  108.91   12.83
   4   2   3  115.82   14.38
   4  -2   3  131.80   16.24
  -4  -2  -3  105.36   15.38
   4  -2   4    4.23   14.31
  -4   2  -4    0.95   12.39
  -4   2  -4    1.38    2.60
   4   2   4    0.75    7.49
   4  -2   4   -0.98    3.19
   4  -2   4   -3.59   15.36
  -4  -2  -4   -4.33   15.38
   4   2   4    5.10   17.35
   4   2   4   -1.19    7.05
  -4   2  -4    2.17   14.35
   4   2   4   -1.17   14.35
  -4  -2  -4   14.07   12.40
   4  -2   4   -5.59   20.42
   4  -2   4    7.41   10.42
   4   2   4   -0.48   10.40
   4  -2   4   -1.91   12.98
  -4  -2  -4   -1.89   12.09
  -4  -2  -4   -1.02    6.82
   4   2   4   -1.75   11.37
   4  -2   5  124.54   17.36
   4   2   5  123.13   12.01
  -4   2  -5  127.66    8.84
  -4   2  -5  125.35   15.43
   4  -2   5  123.37    9.14
   4   2   5  116.76   19.02
   4  -2   5  117.47   18.18
  -4  -2  -5  106.97   18.52
   4   2   5   99.34   11.51
  -4   2  -5  128.62   16.50
  -4  -2  -5  108.74   15.17
   4   2   5  115.02   15.42
   4  -2   5  108.98   22.51
   4   2   5  116.93   13.96
   4  -2   5  102.95   13.76
   4  -2   5  130.34   12.45
   4   2   5  122.36   14.57
  -4  -2  -5   99.49   15.35
   4  -2   5  131.64   15.71
  -4  -2  -5  136.22   11.35
   4  -2   6  207.28   21.53
   4   2   6  213.74   17.85
  -4   2  -6  258.48   15.77
  -4   2  -6  227.74   20.30
   4  -2   6  230.07   15.79
   4   2   6  219.38   17.84
  -4  -2  -6  185.59   23.11
   4  -2   6  228.24   22.61
   4   2   6  254.75   22.96
  -4   2  -6  206.22   21.38
  -4   2  -6  256.15   23.39
   4  -2   6  200.00   26.42
   4   2   6  188.27   19.23
   4   2   6  212.98   19.59
  -4  -2  -6  233.94   19.57
   4  -2   6  237.38   20.22
   4   2   6  230.78   19.64
   4  -2   6  245.86   18.24
  -4  -2  -6  242.92   17.57
   4  -2   7    2.64   12.75
   4  -2   7    4.03    4.55
  -4   2  -7    0.72    4.51
  -4   2  -7    3.76   11.16
   4  -2   7    1.79   14.72
   4   2   7   -1.44   14.12
  -4  -2  -7    2.48   16.16
  -4   2  -7   -6.02   13.11
   4  -2   7   -3.34   20.72
   4   2   7   -1.25   10.19
  -4  -2  -7    4.66   10.94
  -4   2  -7    3.10   16.64
   4   2   7    0.13   11.54
   4   2   7    1.75   10.04
  -4  -2  -7   -0.59    7.91
   4  -2   7    0.41    8.64
   4  -2   7    1.90   11.46
   4  -2   8   55.74    6.79
   4  -2   8   50.58   13.65
  -4   2  -8   72.62    7.06
  -4   2  -8   45.93   13.44
  -4  -2  -8   56.67   18.12
   4   2   8   50.81   14.42
   4  -2   8   60.56   16.68
   4  -2   8   59.26   22.21
  -4   2  -8   62.40   18.54
  -4  -2  -8   65.01   10.82
   4   2   8   50.86    9.47
   4   2   8   54.47   11.65
   4   2   8   52.43   13.33
   4  -2   8   64.92   12.75
  -4  -2  -8   66.93    9.56
   4  -2   8   61.32    9.85
   4  -2   9   13.02    5.38
  -4   2  -9   14.09    5.48
   4  -2   9   11.43   13.56
   4   2   9   13.45   13.14
   4  -2   9    8.99   16.21
  -4  -2  -9   -2.20   17.55
  -4   2  -9   11.07   12.24
   4   2   9    9.59    6.15
  -4  -2  -9   -5.30    8.45
   4  -2   9   15.68   22.75
  -4   2  -9  -46.04   20.54
   4   2   9   18.00   13.00
   4   2   9    9.25   10.77
  -4  -2  -9   11.56    8.16
   4  -2   9    5.82   11.99
  -4  -2  -9   13.63    9.97
   4  -2  10   79.59   19.97
   4  -2  10  167.48   13.23
  -4   2 -10  171.78   13.20
  -4   2 -10  141.14   17.24
   4   2  10  196.25   18.57
  -4  -2 -10  147.06   21.95
   4  -2  10  213.08   21.75
  -4   2 -10  160.53   36.50
   4  -2  10  149.01   16.65
  -4  -2 -10  135.50   19.00
  -4  -2 -10  165.61   15.66
   4   2  10  156.60   16.59
   4  -2  11  326.06   31.12
   4  -2  11  368.69   24.67
  -4   2 -11  431.65   25.16
  -4   2 -11  348.80   27.17
   4  -2  11  381.46   30.27
   4   2  11  378.60   27.65
  -4  -2 -11  322.44   31.14
  -4  -2 -11  319.91   26.14
   4   2  11  368.27   26.29
  -4  -2 -11  367.23   25.99
  -4   2 -12  247.42   18.30
   4  -2  12  223.78   18.07
   4  -2  12  230.46   24.46
  -4  -2 -12  178.16   25.98
   4  -2  12  234.20   25.01
  -4   2 -12  217.37   20.48
   4   2  12  231.47   21.63
  -4   2 -12  380.19   28.34
  -4  -2 -12  267.16   19.88
  -4  -2 -12  224.64   19.23
   4   2  12  228.42   20.16
   4  -2  13    9.03   17.58
  -4   2 -13    4.99    7.34
   4  -2  13   -2.97    7.47
   4  -2  13    7.59   18.50
   4   2  13   -1.21   13.66
  -4  -2 -13    9.69   19.17
  -4   2 -13    4.13   12.26
  -4   2 -13  -23.49   22.62
  -4   2 -13   -2.67    6.37
  -4  -2 -13   -3.08   10.06
   4  -2  14   16.01   17.38
   4  -2  14    4.31    8.12
   4  -2  14    4.73   18.89
   4   2  14    5.55   14.44
  -4  -2 -14    7.37   19.85
  -4   2 -14    4.54   13.17
  -4   2 -14   27.98   23.37
  -4   2 -14    3.43    5.92
  -4  -2 -14   11.27   10.39
   4  -2  15   24.40   18.96
   4   2  15    7.87   10.06
   4  -2  15    2.67    8.59
   4   2  15  -18.72   15.51
  -4   2 -15   -1.51   13.15
   4  -2  15    5.65   20.42
  -4  -2 -15    1.07   20.60
  -4   2 -15  -53.66   25.15
  -4  -2 -15    5.37   10.84
  -4   2 -15   -7.50    5.77
   4  -2  16   24.20   20.87
   4  -2  16   25.51    9.67
   4   2  16   28.68   11.89
   4   2  16   29.07   16.60
   4  -2  16   29.24   22.12
  -4   2 -16   30.53   14.12
  -4  -2 -16   30.50   22.36
  -4  -2 -16   27.01   13.36
  -4   2 -16   21.62   12.77
   4  -2  17  109.92   13.58
   4   2  17  113.59   15.44
   4  -2  17  109.67   24.76
   4  -2  17  120.65   25.46
   4   2  17  111.08   20.02
  -4   2 -17  128.26   17.23
  -4  -2 -17   90.46   24.36
  -4   2 -17   87.72   28.90
  -4  -2 -17  111.23   16.02
  -4   2 -17   79.57   16.25
   4  -2  18   22.82   11.11
   4  -2  18   25.55   22.84
   4   2  18   10.05   12.00
  -4   2 -18   43.77   28.67
  -4  -2 -18    5.32   12.88
  -4   2 -18    5.04   13.70
   4   2  19    5.73   12.88
  -4  -2 -19    5.17   13.78
  -4   2 -19    6.51   15.32
   4   2  20   19.02   16.26
  -4  -2 -20   61.67   19.90
  -4   2 -20   20.41   16.57
   4   2  21   66.02   16.94
   4   2  21   78.14   17.78
  -4  -2 -21   63.90   16.98
  -4   2 -21   50.21   18.89
   4   2  22   30.18   17.46
  -4  -2 -22   11.72   16.84
  -4   3  21   -3.10   19.04
  -4   3  20   57.34   18.34
  -4  -3  20   48.58   38.43
   4  -3 -20   58.72   20.72
  -4   3  19   38.87   18.78
  -4  -3  19   50.66   42.93
   4  -3 -19   62.85   23.73
  -4   3  18   38.56   15.66
  -4  -3  18   18.20   34.47
   4  -3 -18   33.47   19.07
  -4   3  17   32.49   14.43
  -4  -3  17   41.00   14.63
  -4  -3  17   40.16   33.38
   4  -3 -17   28.32   19.16
  -4  -3  16   74.81   15.01
  -4  -3  16   97.23   34.51
  -4   3  16   73.93   15.03
   4   3 -16  111.16   34.85
   4  -3 -16   86.49   19.60
   4   3 -16   72.83   20.19
  -4  -3  15   -0.61   32.67
  -4   3  15    3.15   11.78
  -4  -3  15    8.36   11.81
   4   3 -15  -62.44   36.40
   4  -3 -15  -10.93   18.07
   4   3 -15   -0.38   18.65
  -4   3  14   38.35   13.43
  -4  -3  14   24.20   31.93
  -4  -3  14   42.29   12.81
   4   3 -14  -19.31   34.26
   4  -3 -14   33.79   18.17
  -4   3  14   32.97    9.70
  -4  -3  13  257.54   21.91
  -4   3  13  246.33   20.91
  -4  -3  13  236.06   32.77
  -4   3  13  227.38   26.89
   4   3 -13  266.46   35.48
   4  -3 -13  287.21   25.78
   4   3 -13  244.34   25.14
  -4   3  13  205.49   19.16
  -4   3  12   -2.91    9.10
  -4   3  12    7.75   18.40
  -4  -3  12   -1.81   10.13
  -4  -3  12   14.08   24.99
   4   3 -12   14.32   27.33
   4  -3 -12    3.44   19.33
   4  -3 -12   -2.78   15.74
   4   3 -12    2.85   16.92
  -4   3  11    2.18    8.73
  -4  -3  11   10.34   10.10
  -4  -3  11    3.41   23.31
  -4   3  11    6.21   18.57
   4   3 -11    4.87   27.07
  -4   3  11   18.29    9.99
   4  -3 -11   11.50   19.09
   4  -3 -11   17.41   15.78
   4   3 -11   16.62   16.25
  -4   3  10  176.08   16.17
  -4  -3  10  191.48   17.55
  -4  -3  10  177.26   27.64
  -4   3  10  165.82   23.27
   4  -3 -10  142.44   23.00
   4  -3 -10  198.76   22.47
  -4   3  10  250.59   17.24
  -4  -3  10  164.08   14.79
   4   3 -10  172.68   21.46
  -4  -3   9  101.80   32.78
  -4   3   9   63.19    9.96
  -4  -3   9   93.35   23.14
   4   3  -9   58.50   19.41
  -4   3   9   78.60   19.91
   4  -3  -9   50.04   24.40
  -4  -3   9   60.32   10.79
  -4   3   9   74.31   13.06
   4  -3  -9   56.74   18.13
  -4  -3   9   53.93    8.18
   4  -3  -9   59.58   17.07
   4   3  -9   78.02   17.29
  -4   3   8   83.12   10.06
  -4  -3   8  129.40   31.47
  -4  -3   8   98.97   12.04
   4  -3  -8   70.04   11.97
  -4   3   8  105.54   19.82
   4   3  -8   93.48   19.95
   4  -3  -8   74.38   24.34
  -4  -3   8   65.27   23.12
  -4   3   8   94.38   13.48
  -4  -3   8   66.35   13.08
   4   3  -8   94.23   17.10
   4  -3  -8   97.45   18.07
  -4  -3   8   87.20    8.74
  -4  -3   7  -63.99   42.49
  -4  -3   7  292.67   20.64
   4  -3  -7  291.35   20.16
  -4   3   7  224.88   18.71
   4  -3  -7  214.80   29.34
  -4   3   7  303.82   26.85
  -4  -3   7  286.08   29.18
   4   3  -7  225.12   26.01
  -4  -3   7  153.48   20.33
  -4   3   7  274.11   21.80
   4   3  -7   12.10   35.99
  -4  -3   7  273.54   17.18
  -4  -3   6  116.39   37.05
  -4   3   6  177.49   12.95
   4  -3  -6   48.59   10.43
   4  -3  -6   40.08   26.45
   4   3  -6   48.31   22.93
  -4   3   6    2.21   27.60
  -4  -3   6   49.37   10.59
  -4   3   6   84.83   15.98
   4  -3  -6   26.65   20.88
  -4  -3   6  221.28   20.79
   4   3  -6   90.46   29.26
   4  -3  -6  485.27   33.16
   4   3  -6  545.21   29.37
  -4  -3   6   40.94    7.15
  -4  -3   5  312.75   22.03
   4  -3  -5  343.98   22.23
  -4   3   5  293.65   20.92
   4   3  -5  427.16   32.01
   4  -3  -5  410.59   34.50
  -4  -3   5  734.08   39.93
  -4   3   5  754.69   38.17
   4   3  -5  253.76   29.98
   4  -3  -5  227.67   28.58
  -4   3   5  310.74   24.71
  -4  -3   5   66.77   26.97
  -4  -3   5  271.24   19.40
   4   3  -5  154.31   25.57
   4  -3  -5  110.37   27.93
  -4  -3   4  313.22   20.82
  -4   3   4  276.37   19.13
  -4   3   4  284.98   18.83
   4  -3  -4  231.99   29.43
   4   3  -4  245.72   28.05
   4  -3  -4  319.93   26.72
  -4   3   4  328.10   24.60
  -4  -3   4  154.22   21.66
   4   3  -4  355.88   28.76
  -4  -3   4  267.86   18.51
   4   3  -4  300.97   24.38
  -4   3   3   77.27    7.35
  -4  -3   3   84.23    9.30
   4   3  -3   56.30   20.33
   4  -3  -3   64.48   21.08
  -4   3   3   76.00    7.15
  -4  -3   3   65.91   12.17
   4   3  -3   60.47   20.84
  -4   3   3   57.31   17.71
  -4   3   3   76.74   16.46
   4  -3  -3   88.69   17.12
  -4  -3   3   57.65    7.46
  -4   3   2  269.71   19.87
  -4  -3   2  293.79   21.33
  -4   3   2  306.17   20.02
   4   3  -2  335.77   29.59
   4   3  -2  322.95   29.86
  -4   3   2  224.82   25.87
   4  -3  -2  321.94   26.79
  -4   3   2  330.59   27.20
  -4  -3   2  345.90   22.88
  -4   3   1  526.47   33.48
  -4   3   1  495.19   33.27
   4   3  -1  593.91   42.69
  -4  -3   1  473.99   34.63
   4   3  -1  609.60   41.52
   4   3  -1  552.78   40.60
   4  -3  -1  537.56   38.79
  -4   3   1  419.97   37.81
  -4  -3   1  613.91   35.89
  -4   3   1  569.57   39.12
   4   3  -1  535.85   37.65
  -4   3   0  389.69   25.43
  -4   3   0  339.82   32.04
  -4   3   0  373.95   25.16
   4   3   0  490.76   35.17
   4   3   0  456.84   36.62
  -4  -3   0  391.19   27.12
  -4  -3   0  440.94   33.30
  -4  -3   0  438.96   28.25
   4   3   0  413.34   27.48
  -4   3   0  321.79   30.48
   4   3   0  406.05   33.75
   4  -3   0  385.76   31.30
  -4   3   0  433.49   31.90
   4   3   0  412.77   30.41
  -4   3  -1   66.59    5.58
  -4   3  -1   54.17    5.03
  -4   3  -1   67.11   16.98
  -4   3  -1   76.63   22.01
   4   3   1   58.48   23.31
  -4   3  -1   42.94   20.94
   4   3   1   84.38   22.30
  -4  -3  -1   61.82   19.68
   4   3   1   55.07   19.46
   4   3   1   51.57   10.93
   4  -3   1   61.30   15.28
  -4   3  -1   66.43   17.38
  -4   3  -1   42.05   15.09
   4   3   1   56.46   14.28
  -4  -3  -1   67.22   11.15
   4  -3   2  516.47   39.94
  -4   3  -2  463.75   35.82
   4   3   2  398.92   32.16
   4   3   2  448.78   32.11
  -4   3  -2  500.09   28.78
  -4   3  -2  393.31   28.61
  -4   3  -2  447.26   37.85
   4   3   2  537.10   40.56
  -4   3  -2  521.55   38.94
   4   3   2  584.41   39.67
  -4   3  -2  552.31   36.04
   4   3   2  456.05   36.65
  -4  -3  -2  482.94   36.48
   4  -3   2  517.34   34.74
   4   3   2  450.95   32.00
  -4  -3  -2  572.98   31.99
   4   3   2  478.29   34.21
  -4   3  -3    1.44   15.14
   4  -3   3    1.58   20.72
   4   3   3   -2.56    8.26
   4   3   3    8.24    7.88
   4   3   3  -18.65   22.94
   4   3   3  -10.93   23.77
  -4   3  -3   -2.04   19.04
   4   3   3   -0.45   17.61
  -4   3  -3   12.04   17.73
   4  -3   3  -17.50   14.45
   4   3   3   10.27   11.72
  -4  -3  -3  -26.19   10.86
   4   3   3    7.73   13.27
   4  -3   4  -14.12   22.35
  -4   3  -4   12.49    4.06
   4   3   4    0.78    7.76
  -4   3  -4    2.66   17.77
   4   3   4  -20.93   25.10
   4   3   4  -10.69   24.28
   4   3   4   -0.14   17.43
   4   3   4   11.65   12.72
   4   3   4    5.98   14.15
   4  -3   5  -32.57   22.97
  -4   3  -5    3.05    3.18
   4   3   5  -22.72   13.97
  -4   3  -5   -2.16   17.36
   4  -3   5    5.67    3.39
   4   3   5   61.00   24.92
   4   3   5   65.40   25.81
   4   3   5   -3.46   13.23
  -4  -3  -5    3.39   15.49
   4   3   5   28.39   18.11
   4   3   5  -10.59   14.45
   4  -3   6  432.75   28.99
   4   3   6  501.64   34.23
   4  -3   6  532.74   41.65
  -4   3  -6  537.58   28.94
   4   3   6  517.35   38.92
   4  -3   6  411.66   37.99
  -4   3  -6  394.63   35.01
  -4  -3  -6  488.86   34.40
   4   3   6  423.27   34.05
  -4  -3  -6  340.59   32.83
   4   3   6  345.56   33.36
   4   3   6  460.66   34.40
   4  -3   7   78.50    7.92
   4   3   7   70.56   11.09
   4  -3   7   73.00   22.72
  -4   3  -7   98.95    7.47
  -4  -3  -7   57.06   21.11
   4   3   7   97.74   22.46
  -4   3  -7   68.26   18.11
   4  -3   7   59.62   22.22
   4   3   7   74.97   17.08
  -4  -3  -7   94.58   16.96
   4  -3   7   47.05   16.31
  -4  -3  -7   84.19   12.79
   4   3   7   58.68   16.26
   4   3   7  101.38   16.67
   4   3   8   -0.57    8.24
  -4   3  -8    2.45    4.55
   4  -3   8  -11.36   20.45
   4  -3   8    2.70   20.64
   4   3   8   -0.89   19.27
  -4  -3  -8    5.32   19.93
  -4   3  -8    0.42   16.52
   4  -3   8    8.85   14.46
  -4  -3  -8    3.43   15.36
  -4   3  -8   71.55   21.65
   4   3   8   -0.31   14.60
   4   3   8   -1.79   14.70
  -4  -3  -8    1.23   10.41
   4   3   8   -4.10   15.67
   4   3   9  255.75   21.15
  -4   3  -9  280.30   18.52
   4  -3   9  261.54   30.41
  -4  -3  -9  175.99   28.76
  -4   3  -9  191.95   24.67
   4  -3   9  251.13   29.41
   4   3   9  287.02   28.05
   4  -3   9  203.89   24.17
  -4   3  -9  313.17   30.57
  -4  -3  -9  287.70   23.53
   4   3   9  253.91   24.32
  -4  -3  -9  315.62   22.08
   4   3  10    3.67    8.93
  -4   3 -10    0.75    5.58
   4  -3  10    3.75   21.11
   4  -3  10    6.89   22.26
  -4  -3 -10    0.55   21.18
  -4   3 -10   -2.47   15.88
   4   3  10    6.62   18.98
  -4  -3 -10   -6.06   14.03
   4  -3  10   -8.78   14.53
  -4   3 -10   14.81   23.17
  -4  -3 -10    4.34   11.17
   4   3  10  -10.50   15.43
   4   3  11   11.69    8.96
   4  -3  11   14.49   21.15
  -4   3 -11    9.20    6.37
  -4  -3 -11   11.19   21.88
  -4   3 -11   -3.75   15.72
   4  -3  11    1.04   22.71
   4   3  11    4.21   18.89
  -4   3 -11   18.67   24.95
  -4  -3 -11    8.16   11.01
   4   3  11   10.38   15.36
   4  -3  12  269.83   33.21
   4   3  12  258.11   23.70
   4   3  12  303.53   29.00
   4  -3  12  243.60   31.91
  -4   3 -12  267.19   26.61
  -4  -3 -12  264.21   31.85
  -4   3 -12  398.57   33.82
   4   3  12  292.39   26.19
  -4  -3 -12  343.13   24.46
  -4   3 -13  -15.36   16.43
   4   3  13   13.08   18.87
  -4  -3 -13   -2.81   23.45
   4  -3  13    8.26   24.41
   4  -3  13  -19.48   24.49
   4   3  13   -6.49   10.66
  -4  -3 -13  -18.02   13.39
   4  -3  14  175.56   30.30
   4   3  14  178.73   18.77
   4  -3  14  151.14   29.32
  -4  -3 -14  171.22   29.35
   4   3  14  168.32   23.99
  -4   3 -14  166.37   21.15
  -4   3 -14  178.98   35.07
  -4  -3 -14  197.76   20.46
   4   3  15    7.06   11.20
   4  -3  15   -3.39   26.40
   4   3  15    0.84   19.30
   4  -3  15   -1.17   26.92
  -4   3 -15   -0.27   29.19
  -4  -3 -15    1.57   13.42
   4  -3  16  180.05   32.75
   4   3  16  179.24   20.41
  -4  -3 -16  202.29   21.61
   4  -3  17  -29.11   28.96
   4   3  17   -5.21   12.67
  -4  -3 -17   -1.08   14.81
   4   3  18   25.07   17.64
   4  -3  18   54.46   33.66
  -4   3 -18  166.43   48.58
  -4  -3 -18  142.50   22.54
   4  -3  19    6.72   30.45
   4   3  19    3.26   13.77
  -4   3 -19   21.83   36.13
  -4  -3 -19    1.88   16.45
  -4  -3 -20  111.81   20.33
  -4   4  19   20.25   19.81
   4   4 -19  313.99   52.16
  -4   4  18   61.06   17.78
   4   4 -18    2.87   45.60
   4  -4 -18   69.32   23.29
  -4   4  17    8.33   15.52
  -4  -4  17  -56.76   46.81
   4   4 -17   31.42   41.69
   4  -4 -17    8.10   21.49
  -4   4  16   -5.06   14.78
  -4   4  15   45.95   21.04
   4  -4 -15   27.63   27.54
  -4   4  14  143.01   18.05
   4  -4 -14  213.53   25.54
   4   4 -14  276.70   40.96
   4   4 -14   88.55   27.13
  -4   4  13    5.02   12.12
   4   4 -13   18.81   36.01
  -4  -4  13   -8.66   18.00
   4  -4 -13   -3.31   20.36
   4   4 -13   -1.81   22.82
  -4  -4  12   18.10   39.34
  -4   4  12   24.36   11.07
   4   4 -12   53.69   35.04
  -4  -4  12  -13.60   17.31
   4   4 -12   14.03   21.65
   4  -4 -12   11.81   20.43
  -4  -4  11  110.88   42.69
  -4   4  11   90.03   12.95
  -4  -4  11   50.69   17.79
   4  -4 -11  105.62   22.74
   4   4 -11  102.79   23.60
  -4  -4  10   41.80   40.46
  -4   4  10   11.87    9.86
  -4  -4  10   -9.37   16.79
   4  -4 -10   34.29   22.85
   4   4 -10    2.33   23.32
  -4  -4   9  -36.67   38.73
  -4   4   9   19.90   10.63
   4   4  -9  -10.55   33.17
  -4  -4   9   33.78   18.18
  -4   4   9   -0.28   15.95
   4   4  -9   10.27   22.39
   4  -4  -9  -12.31   22.28
  -4   4   8   10.64    8.56
   4   4  -8   28.50   30.84
  -4  -4   8  -28.17   17.15
  -4   4   8   36.10   17.38
   4   4  -8   14.51   19.42
   4  -4  -8   13.03   19.98
  -4  -4   7  260.96   20.67
  -4   4   7  250.18   19.41
  -4   4   7  250.78   33.09
  -4  -4   7  204.03   35.91
  -4   4   7  330.91   26.21
   4  -4  -7  275.92   28.99
   4   4  -7  318.29   36.25
   4   4  -7  283.34   27.75
  -4   4   6    0.83    6.95
   4   4  -6    0.29   24.41
  -4  -4   6    2.97    8.38
  -4   4   6    2.96    6.10
  -4  -4   6   -8.83   28.46
  -4   4   6   -3.32   25.82
   4   4  -6  -10.48   28.15
  -4  -4   6   -1.20   15.09
  -4   4   6    2.63   18.64
   4   4  -6  -11.29   19.23
   4  -4  -6   -2.90   19.88
  -4   4   5   54.07    8.03
  -4  -4   5   53.67    9.37
  -4   4   5   54.05    7.75
  -4   4   5   60.59   27.06
   4   4  -5   38.83   25.50
  -4  -4   5   45.46   28.30
   4   4  -5   47.87   27.75
  -4   4   5   73.89   20.87
  -4  -4   5   26.38   15.72
   4   4  -5   47.39   19.21
   4  -4  -5   64.34   20.35
  -4  -4   5   49.10    7.67
   4   4  -4   96.12   11.12
  -4   4   4   92.82    9.45
  -4   4   4   97.11    9.39
  -4  -4   4   88.34   10.67
   4   4  -4   75.27   26.51
   4   4  -4  122.92   29.24
  -4  -4   4   65.53   16.86
  -4   4   4  101.54   21.73
  -4  -4   4   69.30    9.45
   4   4  -4   92.56   20.67
   4  -4  -4  102.70   21.87
  -4   4   3    3.42    5.63
   4   4  -3    2.58   27.18
  -4   4   3    5.93    6.04
  -4  -4   3    5.95    7.14
   4   4  -3    7.17    7.80
   4   4  -3   -7.23   25.08
  -4  -4   3    8.28   15.02
  -4   4   3   -4.89   20.34
   4   4  -3   -3.14   26.15
  -4  -4   3    5.65    6.58
   4  -4  -3   15.03   19.41
  -4   4   2    4.30    5.17
   4   4  -2   -1.23   25.64
  -4  -4   2   10.66    7.28
   4   4  -2    7.70    7.96
  -4   4   2    3.70    5.85
   4   4  -2    0.33   27.11
  -4   4   2   17.39   20.36
   4   4  -2   10.58   24.44
  -4  -4   2    1.46   14.73
   4  -4  -2    7.68   19.57
  -4   4   1   10.84    5.13
   4   4  -1   30.79   28.94
   4   4  -1   12.47   25.56
  -4   4   1   15.43    5.33
   4  -4  -1   15.07   18.96
  -4   4   1   16.51   21.17
   4   4  -1    7.98   25.16
   4   4  -1   16.89   18.15
  -4  -4   1    5.29   15.01
  -4   4   0  235.13   15.17
   4   4   0  218.20   19.95
  -4   4   0  180.61   14.92
  -4   4   0  198.07   32.66
  -4   4   0  166.44   31.05
   4   4   0  186.49   34.24
   4   4   0  196.27   31.52
  -4   4   0  269.27   28.67
   4   4   0  211.05   29.38
  -4  -4   0  282.92   21.54
   4  -4   0  215.43   25.01
   4   4   0  246.80   25.46
  -4   4  -1    0.17    3.82
  -4   4  -1    5.77    4.20
   4   4   1    4.05    9.90
   4   4   1    5.49   28.77
  -4   4  -1   12.08   24.70
  -4   4  -1   13.76   27.12
   4   4   1    6.77   26.36
   4  -4   1    1.89   18.21
   4   4   1   -5.78   24.29
  -4   4  -1    1.40   21.83
   4   4   1    6.86   18.35
  -4  -4  -1    1.55   14.19
  -4   4  -2    4.89    3.41
  -4   4  -2    0.65    3.54
   4   4   2    2.52    9.64
  -4   4  -2   22.38   26.63
   4   4   2  -16.04   30.28
  -4   4  -2   -5.89   23.94
   4   4   2    7.57   26.58
   4   4   2   -0.85   22.98
  -4   4  -2   -7.47   23.51
   4  -4   2   -9.42   18.07
   4   4   2   11.24   18.75
  -4  -4  -2   -2.25   13.56
  -4   4  -3  132.74   10.49
   4   4   3  151.40   15.87
  -4   4  -3  178.70   28.00
   4   4   3  285.57   35.42
   4   4   3  225.44   32.36
  -4   4  -3  239.23   31.56
  -4  -4  -3  278.36   19.15
  -4   4  -3  236.97   28.17
   4  -4   3  205.67   23.02
   4   4   3  226.54   27.47
   4   4   3  258.87   24.81
  -4   4  -4    8.18    2.80
   4   4   4   26.35    9.76
   4  -4   4   41.51   29.39
  -4   4  -4   27.39   27.06
   4   4   4   40.47   27.80
   4   4   4   44.75   30.80
  -4   4  -4   15.26   22.47
  -4   4  -4   27.13   24.78
   4   4   4   28.55   22.59
   4  -4   4   25.42   18.65
  -4  -4  -4   26.83   13.65
   4   4   4   33.96   19.30
   4   4   5  231.24   22.35
   4  -4   5  373.81   40.90
   4   4   5  341.08   38.73
   4   4   5  295.23   36.79
  -4   4  -5  320.96   35.67
  -4   4  -5  242.31   30.62
   4   4   5  321.75   30.86
   4  -4   5  243.27   28.06
  -4  -4  -5  301.12   25.12
  -4   4  -5  345.23   34.11
   4   4   5  323.84   28.84
   4  -4   6    2.34   30.08
   4   4   6   10.86   10.01
  -4   4  -6  -31.90   29.11
  -4   4  -6  -16.35   22.92
   4   4   6   -4.25   28.62
   4   4   6   -6.86   28.81
   4   4   6    9.51   21.47
   4  -4   6   12.24   17.61
  -4  -4  -6    7.62   13.12
   4   4   6   31.37   19.21
   4   4   7   16.00   10.07
   4  -4   7   -3.61   32.51
   4   4   7   12.73   28.34
  -4   4  -7  -23.88   23.68
  -4   4  -7   50.24   30.27
   4   4   7    9.97   28.82
   4  -4   7  -11.28   18.70
  -4  -4  -7   -0.82   13.63
   4   4   7   21.01   19.22
   4  -4   8   33.06   33.16
   4   4   8    8.00   10.75
  -4   4  -8    9.58   20.89
   4   4   8   22.39   29.98
   4   4   8   14.45   27.81
   4  -4   8    1.62   20.72
  -4  -4  -8   25.40   16.11
   4   4   8   20.12   19.35
   4   4   9   62.07   14.02
   4  -4   9   74.41   34.30
   4  -4   9   52.73   29.74
   4   4   9   40.79   27.96
   4  -4   9   70.47   22.70
  -4   4  -9  155.83   33.18
  -4  -4  -9   38.71   16.86
   4   4   9   72.35   20.50
   4  -4  10  163.33   36.02
   4   4  10  136.00   16.71
  -4   4 -10  157.81   32.24
   4  -4  10   82.04   23.00
  -4  -4 -10  167.28   19.10
   4   4  10  156.52   23.72
   4   4  11    2.39   11.21
   4  -4  11  -13.84   32.57
   4  -4  11   -8.12   19.65
  -4   4 -11    3.74   29.59
  -4  -4 -11    0.19   14.38
   4   4  11    6.07   19.51
   4   4  12   26.82   12.39
   4  -4  12   13.92   33.39
   4  -4  12   21.95   21.14
  -4   4 -12   33.88   32.28
  -4  -4 -12   52.75   15.87
   4   4  12   14.73   19.83
   4   4  13   29.24   12.97
   4  -4  13   48.22   33.39
   4  -4  13  -11.14   21.88
  -4  -4 -13   30.58   15.80
   4   4  14   17.58   13.20
   4  -4  14    1.96   34.68
   4  -4  14  -38.25   27.71
  -4  -4 -14  -18.00   20.48
   4  -4  15   78.27   39.69
   4   4  15   80.78   17.80
  -4   4 -15  -52.15   45.44
  -4  -4 -15  -14.06   20.05
   4  -4  16   94.14   38.96
   4   4  16  101.17   17.07
  -4   4 -16  159.27   39.38
  -4  -4 -16  135.29   20.00
   4   4  17   16.16   14.86
  -4   4 -17  -32.78   39.85
   4  -4  17  -38.97   25.78
  -4  -4 -17   15.08   17.50
   4  -4  18  146.48   30.51
  -4  -4 -18   68.64   22.19
  -4   4 -19  100.01   43.27
  -4  -4 -19  124.98   22.06
   4  -5 -15  -29.78   27.48
   4  -5 -14    9.54   26.87
   4   5 -14  107.41   31.56
   4  -5 -13  -14.63   25.52
   4   5 -13  -38.21   29.02
   4   5 -12   -9.03   27.27
   4  -5 -12   14.16   25.79
   4  -5 -11   58.22   26.38
   4   5 -11    9.71   26.85
   4   5 -10  199.29   46.24
   4  -5  -9  358.89   38.87
   4   5  -9  290.68   38.06
   4   5  -8    0.37   37.40
   4   5  -8  -33.79   27.23
   4   5  -7   30.54   35.86
  -4   5   7   58.61   23.94
   4  -5  -7   58.19   26.45
   4   5  -7   91.05   26.30
  -4   5   6   10.10   24.14
   4   5  -6   18.67   34.44
   4  -5  -6   -4.85   25.38
   4   5  -6   38.57   24.96
   4   5  -5  -15.05   33.82
  -4   5   5   31.73   25.33
   4   5  -5    3.23   24.02
   4  -5  -5   24.99   25.23
   4   5  -4  -21.18   32.85
  -4   5   4  -11.06   25.24
   4   5  -4   -4.82   23.71
   4  -5  -4    3.41   25.38
   4   5  -3   82.17   16.52
   4   5  -3  175.04   35.77
  -4   5   3  193.58   29.32
   4  -5  -3  169.01   28.76
   4   5  -2   88.71   15.71
  -4   5   2  193.91   30.01
   4   5  -2  112.76   33.48
   4  -5  -2  160.80   28.65
   4   5  -1   23.68   12.02
   4   5  -1   22.97   30.89
  -4   5   1   36.23   27.91
   4   5  -1   27.91   24.48
   4  -5  -1    9.35   24.74
   4   5   0    6.35   11.45
   4   5   0   -5.42   29.59
  -4   5   0    4.52   27.76
   4  -5   0   21.16   24.53
   4   5   0   -0.31   23.83
   4   5   1    1.93   10.97
   4  -5   1  -17.52   24.88
   4   5   1    5.77   28.82
  -4   5  -1   -2.62   28.55
   4   5   1  -11.59   23.48
   4   5   2    5.07   10.92
   4   5   2    6.98   28.66
   4  -5   2   22.52   24.16
  -4   5  -2   11.97   28.92
   4   5   2   13.37   24.22
   4   5   3   14.02   11.30
   4   5   3   23.93   28.79
  -4   5  -3   36.37   29.89
   4  -5   3   44.17   24.45
   4   5   3   26.92   23.70
   4   5   4   -5.41   11.26
  -4   5  -4    9.73   30.54
   4   5   4   -2.52   28.68
   4  -5   4   20.61   25.12
   4   5   4   -2.77   24.29
   4   5   5    5.98   11.00
  -4   5  -5   35.15   31.75
   4  -5   5  -17.95   24.71
   4   5   5   19.32   24.33
   4   5   6   10.05   11.27
  -4   5  -6   44.91   32.92
   4   5   6   13.46   24.29
   4   5   7  -17.65   13.03
  -4   5  -7  -18.31   34.46
   4   5   7   12.78   23.76
   4  -5   8   56.04   41.54
   4   5   8  112.08   20.58
   4   5   8   60.77   26.25
   4   5   9   62.14   18.10
   4  -5   9   89.77   43.83
   4   5   9   94.32   25.65
   4  -5  10   -0.79   42.36
   4   5  10    3.01   12.51
   4  -5  10  -20.23   25.86
   4   5  10   19.26   23.86
   4  -5  11   -6.53   44.36
   4   5  11    6.24   13.33
   4  -5  11   25.40   26.34
  -4   5 -11   36.13   37.15
   4   5  11   15.20   24.31
   4  -5  12   41.59   44.56
   4   5  12   14.31   14.53
   4  -5  12  -13.79   26.64
   4   5  13   93.92   17.19
   4  -5  13   19.76   30.11
   4   5  14   10.89   16.18
   4  -5  14  -61.96   29.04
   4  -5  15    2.61   27.87
  -4   6   4   -1.15   30.93
  -4   6   3   84.51   33.15
   4   6  -2  -19.90   38.17
  -4   6   2  -10.34   32.90
   4   6  -1   -2.13   37.86
  -4   6   1  -12.56   33.59
  -4   6   0   12.33   34.98
   4   6   0   21.97   36.83
   4   6   1  134.65   39.19
  -5   0  25  -22.97   27.24
  -5   0  24   11.98   25.07
  -5   0  23   -4.11   23.19
  -5   0  23   -5.62   15.07
   5   0 -23    9.06   15.61
  -5   0  22   -0.95   15.10
   5   0 -22   17.25   15.15
  -5   0  21   -3.28   19.98
  -5   0  21    5.11   13.43
   5   0 -21    7.20   13.88
  -5   0  20    0.28   13.03
  -5   0  20    9.81   18.26
   5   0 -20    7.01   12.93
  -5   0  19  -28.63   18.29
  -5   0  19   -2.70   12.22
   5   0 -19    9.16   12.36
  -5   0  18  600.48   48.20
  -5   0  18  603.11   46.73
  -5   0  18  689.83   48.60
   5   0 -18  668.61   45.99
  -5   0  17   -3.46   14.05
  -5   0  17    1.69   10.41
  -5   0  17    0.19   16.42
   5   0 -17    1.85   16.85
   5   0 -17  -10.29   19.94
   5   0 -17   -5.70    7.95
   5   0 -17    4.81   10.71
  -5   0  16  320.48   25.56
  -5   0  16  302.94   26.89
  -5   0  16  321.31   27.30
   5   0 -16  303.29   27.92
   5   0 -16  421.06   29.74
   5   0 -16  296.83   24.71
  -5   0  15    6.93   12.94
  -5   0  15    0.43    9.01
  -5   0  15   -4.98   14.19
   5   0 -15   19.61   18.01
   5   0 -15    0.15    9.54
  -5   0  14   18.26   13.65
  -5   0  14  -14.83   13.73
  -5   0  14    6.64   10.16
   5   0 -14   14.84    9.67
  -5   0  13  -11.84    9.59
   5   0 -13   -5.69    9.35
   5   0 -13    0.90    4.68
  -5   0  12 1556.55   93.66
  -5   0  12 1450.27   93.59
  -5   0  12 1640.33   93.50
   5   0 -12 1630.31   93.16
   5   0 -12 1420.78   91.07
   5   0 -12 1492.57   92.96
   5   0 -12 1378.35   91.01
   5   0 -11    1.83   11.86
  -5   0  11   -3.70   11.03
  -5   0  11   -4.36    8.86
  -5   0  11    1.14    6.68
   5   0 -11   -8.56    9.02
   5   0 -11    0.32    4.10
   5   0 -11   -1.81    8.38
   5   0 -11    1.22    6.58
  -5   0  11    6.31   12.16
   5   0 -10   -4.28   11.55
  -5   0  10   14.68   10.73
  -5   0  10   11.13    8.61
  -5   0  10    9.58    7.38
   5   0 -10    4.78    9.31
  -5   0  10    5.94   11.72
   5   0 -10    4.38    3.96
   5   0 -10    8.62    8.08
  -5   0   9   -2.59    7.75
  -5   0   9    5.89    6.96
   5   0  -9    4.02    9.36
   5   0  -9   -1.71   10.41
  -5   0   9   -4.07   10.27
   5   0  -9    2.24    5.33
   5   0  -9   -3.80    7.99
  -5   0   9    0.37   11.45
   5   0  -9   -2.99    3.82
   5   0  -8  423.27   29.90
  -5   0   8  422.15   29.37
  -5   0   8  424.28   29.31
   5   0  -8  431.67   29.98
  -5   0   8  437.77   29.69
  -5   0   8  375.71   30.48
   5   0  -8  448.20   28.24
   5   0  -8  434.84   28.39
   5   0  -8  438.91   29.22
  -5   0   7    3.92    8.08
   5   0  -7    3.46    8.59
  -5   0   7   -0.91    6.26
   5   0  -7   -3.53    6.06
   5   0  -7   -1.71    9.44
  -5   0   7   -2.93    9.00
   5   0  -7   -0.29    4.59
  -5   0   7   -2.21   10.86
   5   0  -7    4.77    7.66
   5   0  -6 2106.46  116.98
  -5   0   6 1719.90  116.16
  -5   0   6 1846.64  116.61
   5   0  -6 1860.53  115.56
  -5   0   6 1984.74  116.19
   5   0  -6 1962.00  116.31
   5   0  -6 1730.91  116.18
   5   0  -6 1868.95  115.48
  -5   0   6 1726.99  116.73
   5   0  -5   -4.69    8.37
   5   0  -5    0.50    5.64
  -5   0   5    2.50    5.59
  -5   0   5   -3.67    7.88
   5   0  -5    1.50    6.88
  -5   0   5   -3.32   10.66
   5   0  -5    3.24    8.41
  -5   0   4 4058.75  256.99
   5   0  -4 4262.63  257.03
   5   0  -4 4348.83  256.43
  -5   0   4 4077.28  257.18
   5   0  -4 4027.92  256.70
   5   0  -4 4079.41  256.98
   5   0  -3    3.23    5.57
   5   0  -3    1.51    7.01
  -5   0   3   -0.40    5.48
  -5   0   3   -2.35    8.50
   5   0  -3   -0.63    7.05
   5   0  -3   -0.17    3.18
   5   0  -3   -0.90    7.62
   5   0  -2  583.96   37.54
   5   0  -2  581.57   37.62
   5   0  -2  609.86   37.83
   5   0  -2  570.12   37.13
   5   0  -1   -3.48    6.23
   5   0  -1    1.79    4.70
   5   0  -1   -0.12    4.90
   5   0   0  425.49   23.03
  -5   0   0  321.61   21.73
   5   0   0  330.06   21.83
   5   0   0  407.58   23.03
   5   0   1   -1.84    4.18
   5   0   1    2.85    5.53
   5   0   2 1471.85   87.09
   5   0   2 1328.03   86.60
   5   0   2 1431.63   86.80
   5   0   3   -1.81    4.43
   5   0   3   -9.05    4.51
  -5   0  -3   -0.02    4.67
   5   0   3   -0.29    6.90
   5   0   3    5.30    5.08
   5   0   4  276.32   16.86
   5   0   4  193.77   15.60
  -5   0  -4  226.72   15.65
  -5   0  -4  253.60   15.84
   5   0   4  267.08   17.55
   5   0   4  272.68   16.60
   5   0   5    1.20    4.68
  -5   0  -5   -6.00    7.10
   5   0   5   -1.11    5.22
  -5   0  -5    3.33    5.14
  -5   0  -5    0.73    5.19
   5   0   5   -0.04    9.01
   5   0   5    1.30    5.84
   5   0   6   44.48    6.66
  -5   0  -6   39.41    8.24
  -5   0  -6   45.74    6.78
   5   0   6   38.26    6.94
   5   0   6   48.72    9.36
  -5   0  -6   38.89    6.43
   5   0   6   44.41    7.25
   5   0   6   43.71    5.91
   5   0   7    2.64    4.74
  -5   0  -7   -2.58    7.54
  -5   0  -7    1.39    6.72
   5   0   7   -0.84    6.72
   5   0   7  -14.57    8.17
  -5   0  -7    0.93    5.96
   5   0   7   -5.87    5.71
   5   0   7   -2.02    6.75
  -5   0  -8 2543.71  155.33
   5   0   8 2621.00  154.72
  -5   0  -8 2514.68  153.99
   5   0   8 2178.32  153.75
  -5   0  -8 2509.41  153.32
   5   0   8 2396.01  153.74
   5   0   8 2504.83  152.99
   5   0   8 2718.12  154.35
   5   0   9    0.80    5.55
  -5   0  -9   -2.78    7.87
  -5   0  -9    0.90    7.43
   5   0   9    0.69    7.85
   5   0   9    0.71    9.87
  -5   0  -9   -1.04    7.04
   5   0   9   -1.82    4.63
   5   0   9    1.04    2.82
   5   0   9   -1.40    7.59
  -5   0 -10  792.44   56.17
   5   0  10  958.32   55.67
  -5   0 -10  850.70   55.01
   5   0  10  813.65   54.95
   5   0  10  845.87   54.43
  -5   0 -10  977.93   54.04
   5   0  10 1035.98   56.14
   5   0  10  942.14   55.47
   5   0  10  763.13   53.42
   5   0  11   -0.29    7.30
   5   0  11   -3.62    6.45
  -5   0 -11   -1.34    9.03
   5   0  11    1.67    7.78
  -5   0 -11   -8.46    7.80
   5   0  11   -3.40    9.01
  -5   0 -11    4.60    8.19
   5   0  12   88.48   12.66
   5   0  12  134.93   11.91
   5   0  12  130.47   13.56
   5   0  13   -4.94    7.82
   5   0  13   -6.83   11.03
   5   0  14   52.89   10.10
   5   0  14   40.79   13.14
   5   0  15   -1.26    8.35
   5   0  15    0.41   13.48
  -5   0 -15   -5.00    8.37
  -5   0 -15    3.08   10.06
   5   0  16   15.89   10.08
   5   0  16   29.83   14.55
  -5   0 -16    7.79    8.13
  -5   0 -16   23.05   11.14
   5   0  17   -8.19   16.17
   5   0  17   -6.34   12.26
   5   0  17    0.63   10.20
  -5   0 -17   10.20   12.18
   5   0  18  196.42   22.34
   5   0  18  215.31   20.23
  -5   0 -18  217.13   21.64
   5   0  19   16.56   14.90
   5   0  19   -2.61   12.44
  -5   0 -19   -9.36   14.07
   5   0  20   50.67   17.23
   5   0  20   59.76   15.08
  -5   0 -20   60.14   16.81
   5   0  21  -18.68   19.49
   5   0  21   -3.26   14.52
  -5   0 -21  -23.93   18.51
   5   0  22  518.41   38.23
   5   0  22  415.07   39.50
  -5   0 -22  488.35   38.86
   5   0  23    3.35   20.84
   5   0  23   -6.31   17.41
  -5  -1  25   12.75   31.54
  -5  -1  24   77.53   32.22
  -5   1  24   64.34   25.43
   5   1 -24   72.82   18.79
  -5   1  23    8.10   20.65
  -5  -1  23   -6.19   15.59
  -5  -1  23  -17.57   27.68
  -5   1  23   -2.69   15.93
   5  -1 -23   16.42   16.87
   5   1 -23   -1.39   16.11
  -5   1  22  -17.96   20.44
  -5  -1  22    3.28   14.75
  -5   1  22    5.46   17.11
   5  -1 -22    9.36   18.12
   5   1 -22   -0.86   14.54
  -5  -1  21   92.43   16.99
  -5   1  21   64.62   19.90
  -5  -1  21   40.39   25.71
  -5   1  21  101.61   18.05
   5   1 -21  114.58   16.00
   5  -1 -21   94.18   17.94
  -5  -1  20   18.31   22.47
  -5  -1  20   16.35   13.46
  -5   1  20   11.94   14.23
  -5   1  20   25.14   15.89
   5   1 -20   10.59   12.42
   5  -1 -20   17.65   14.81
  -5  -1  19   11.03   11.93
  -5   1  19    5.78   12.92
  -5  -1  19   13.18   20.71
  -5   1  19   21.15   13.96
   5   1 -19  -23.59   29.61
   5  -1 -19   13.85   14.41
   5   1 -19   17.26   11.49
  -5   1  18    3.19   13.79
  -5  -1  18   37.71   23.97
  -5   1  18   48.82   15.82
  -5  -1  18    0.54   11.51
   5  -1 -18    3.27   20.32
   5  -1 -18   -2.94   13.66
   5   1 -18   -6.37   10.65
  -5   1  17    0.37   11.00
  -5  -1  17    1.02   18.45
  -5  -1  17    3.31   10.80
   5  -1 -17  -19.91   21.57
  -5   1  17   -2.02   15.90
  -5  -1  17   -3.01   20.26
   5   1 -17  -27.76   18.79
   5   1 -17  -43.51   27.37
   5  -1 -17  -17.39   16.98
   5   1 -17    9.09    9.87
   5  -1 -17    9.08   12.51
   5   1 -17  -15.18   12.05
  -5  -1  16   10.61   10.50
  -5  -1  16   -9.34   18.08
  -5   1  16   -4.29    9.55
   5  -1 -16    0.23   18.59
   5   1 -16   -5.39   15.70
  -5   1  16   -5.69   14.70
  -5  -1  16   -1.97   18.60
   5  -1 -16    2.81    9.36
   5   1 -16    3.95   24.14
   5  -1 -16    8.58   12.36
   5  -1 -16    7.96   11.99
   5   1 -16    1.80    8.99
   5   1 -16    5.55   11.11
  -5  -1  15   13.44    9.41
  -5   1  15    9.22    9.24
  -5  -1  15   -2.42   16.80
  -5  -1  15   14.41   17.51
  -5   1  15   22.27   14.27
   5   1 -15  -13.11   23.24
   5  -1 -15   16.77    9.12
   5  -1 -15   10.15    6.87
   5   1 -15   15.05    8.49
   5  -1 -15   12.87   11.88
   5   1 -15    4.69   11.13
   5  -1 -15   11.80   12.29
  -5  -1  14  501.72   41.46
  -5  -1  14  536.91   38.42
  -5   1  14  501.00   36.63
  -5  -1  14  560.76   40.36
  -5   1  14  598.89   38.93
   5   1 -14  564.71   42.57
   5  -1 -14  500.59   35.64
   5  -1 -14  654.73   35.91
   5   1 -14  515.89   36.27
   5  -1 -14  602.62   39.06
   5   1 -14  503.57   36.89
   5  -1 -14  505.08   37.10
  -5  -1  13   19.49    9.85
  -5  -1  13    0.44    6.75
   5  -1 -13   -2.88    8.17
   5   1 -13    5.89    7.46
   5  -1 -13   -9.78   10.50
  -5  -1  12   59.34   17.34
  -5  -1  12  103.30   11.82
   5   1 -12  120.85   13.50
  -5   1  12   72.81   10.03
  -5  -1  12   21.44   18.07
  -5   1  12   49.91   14.91
  -5  -1  12  124.34   10.46
   5  -1 -12   91.83   10.37
   5  -1 -12  100.53    8.44
   5  -1 -12  101.83   13.23
   5   1 -12   -4.76   13.78
  -5  -1  12   87.32   12.65
   5   1 -12   99.11    9.79
   5   1 -11   28.83   10.30
  -5  -1  11   22.55    8.18
  -5  -1  11   21.43   14.00
  -5   1  11   25.82    6.59
  -5  -1  11   27.99   13.91
   5  -1 -11   19.20   14.29
  -5   1  11   19.07   11.83
   5   1 -11   20.51   11.71
   5   1 -11   36.12   16.35
   5  -1 -11   19.11    8.07
   5  -1 -11   24.58    4.95
  -5  -1  11   29.88    7.65
   5  -1 -11   27.87   10.76
  -5  -1  11   20.14   10.07
   5   1 -11   20.22    6.72
   5   1 -11   32.11    9.28
   5   1 -10  123.30   15.00
  -5  -1  10  125.27   17.59
   5  -1 -10  143.33   13.66
  -5  -1  10  121.79   12.92
   5   1 -10  154.26   14.86
  -5  -1  10  130.25   16.89
   5  -1 -10  130.84   17.01
   5   1 -10  146.13   15.26
  -5   1  10  119.61   14.97
  -5  -1  10  163.33   12.43
   5  -1 -10  150.10   10.36
   5  -1 -10  152.11   15.32
   5  -1 -10  124.62   12.14
  -5  -1  10  111.88   13.72
   5   1 -10  140.89   19.52
  -5   1  10  139.85   19.08
   5   1 -10  124.93   11.40
   5   1 -10  146.11   13.58
  -5   1  10  134.30   11.04
  -5   1   9  110.55   12.49
  -5  -1   9  117.55   16.82
   5   1  -9  111.24   14.31
  -5  -1   9  116.24   12.26
   5  -1  -9  134.03   12.33
   5   1  -9  126.31   14.47
  -5  -1   9  129.97   15.56
   5   1  -9  133.63   14.39
  -5   1   9  117.31   13.92
   5  -1  -9  103.03   16.00
   5   1  -9  112.27   17.63
  -5  -1   9  141.08   11.56
   5  -1  -9  142.12   13.99
  -5   1   9  106.64   17.72
   5   1  -9  121.31   10.44
  -5   1   9  106.70    9.20
   5   1  -9  120.69   12.36
  -5  -1   8  191.09   20.27
  -5   1   8  221.35   17.11
   5  -1  -8  218.78   16.30
   5   1  -8  221.85   18.75
  -5  -1   8  192.19   16.71
  -5  -1   8  204.92   19.28
   5   1  -8  235.89   18.03
   5  -1  -8  199.20   19.37
  -5   1   8  208.62   17.93
   5   1  -8  189.82   20.38
  -5   1   8  202.08   21.07
  -5  -1   8  248.91   15.86
   5  -1  -8  211.89   18.17
  -5   1   8  179.43   14.08
   5   1  -8  191.93   16.06
  -5  -1   8  195.12   15.44
   5   1  -8  190.99   14.63
  -5  -1   7  257.92   23.55
  -5  -1   7  229.92   18.60
  -5   1   7  263.60   18.86
   5  -1  -7  249.73   18.16
   5   1  -7  246.58   21.13
  -5  -1   7  265.48   21.07
   5  -1  -7  241.51   21.02
  -5   1   7  212.14   19.33
   5   1  -7  286.52   19.80
  -5  -1   7  304.47   18.01
  -5   1   7  281.98   23.60
   5  -1  -7  269.09   20.06
   5   1  -7  210.19   16.59
  -5   1   7  219.30   16.48
  -5  -1   7  234.90   17.89
   5   1  -7  242.26   18.38
  -5  -1   6  972.39   61.84
   5  -1  -6  891.93   57.72
  -5  -1   6  870.46   58.63
   5   1  -6  892.28   59.72
  -5   1   6 1157.63   58.72
   5  -1  -6  816.52   58.88
  -5   1   6  870.74   58.17
  -5  -1   6  791.54   58.91
   5   1  -6 1006.99   58.52
  -5  -1   6 1079.74   57.76
  -5   1   6  925.30   60.28
   5  -1  -6 1000.08   59.37
  -5   1   6  852.55   56.88
  -5  -1   6  866.84   57.24
   5   1  -6  871.51   57.82
   5   1  -6  853.72   56.74
  -5  -1   5   34.08    7.49
   5   1  -5   36.04   13.89
  -5  -1   5   22.13   16.75
  -5   1   5   39.84    6.63
   5  -1  -5   33.29    6.80
   5  -1  -5   32.67   12.36
   5   1  -5   31.28   10.62
   5   1  -5   39.34   12.59
  -5  -1   5   36.61    7.33
   5  -1  -5   26.19    9.28
   5  -1  -5   33.59   11.11
   5   1  -5   28.97    8.51
  -5   1   5   25.76   14.37
   5   1  -5   23.67    4.84
  -5   1   5   25.20    5.33
  -5  -1   5   27.30    9.87
  -5  -1   5   26.37    6.37
  -5   1   4   28.70    6.17
   5   1  -4   37.28   15.02
   5  -1  -4   27.48    6.21
  -5  -1   4   22.64    7.09
   5   1  -4   31.38   10.68
   5  -1  -4   29.41   12.16
  -5   1   4   26.29    6.77
  -5   1   4   22.16   13.15
  -5  -1   4   37.37    7.16
   5   1  -4   38.52   11.53
  -5   1   4   29.99    5.35
  -5  -1   4   30.18    6.21
   5   1  -4   24.29    4.28
   5  -1  -4   40.25   10.55
  -5  -1   4   30.72   10.02
   5   1  -3   36.15   16.30
  -5   1   3   16.33    8.58
  -5   1   3   19.61    4.62
   5  -1  -3   23.14    5.39
   5   1  -3   21.29   10.20
  -5  -1   3   23.65    6.99
   5  -1  -3   20.89   11.89
   5   1  -3   19.92   10.60
  -5   1   3   22.62    7.76
  -5  -1   3   19.26    6.63
  -5   1   3   21.84   13.56
   5  -1  -3   28.26   10.28
  -5  -1   3   25.40   10.53
  -5  -1   3   20.96    5.28
   5   1  -3   16.45    3.15
  -5   1   3   20.04    5.03
   5   1  -2 1468.84   86.56
  -5   1   2 1299.30   82.62
  -5  -1   2 1032.44   83.27
  -5   1   2 1278.31   82.52
   5  -1  -2 1375.13   82.42
   5   1  -2 1375.85   83.56
   5  -1  -2 1283.82   83.94
   5  -1  -2 1458.05   84.25
  -5   1   2 1248.28   84.36
  -5   1   2 1316.41   82.79
   5   1  -2 1538.16   83.81
  -5  -1   2 1240.94   82.75
  -5   1   2 1407.33   82.78
  -5  -1   2 1321.35   83.16
   5   1  -2 1423.70   83.44
  -5   1   1    4.62    5.84
   5  -1  -1    4.69    4.05
   5  -1  -1   10.30    8.66
  -5   1   1    2.45    3.43
   5   1  -1    3.26    9.83
  -5  -1   1    0.28    5.67
   5   1  -1    4.61    6.97
   5  -1  -1    2.80   12.91
   5   1  -1    2.44   11.21
   5  -1  -1   -3.73    9.60
  -5   1   1   -2.64    7.73
  -5   1   1   -0.58   11.74
   5  -1  -1    6.12   11.48
  -5  -1   1    1.01   10.31
   5   1  -1    0.62    7.34
  -5   1   1    5.29    4.71
   5  -1   0  540.91   37.86
  -5   1   0  599.35   36.45
   5  -1   0  619.27   36.36
   5   1   0  542.86   38.32
  -5   1   0  547.43   37.08
  -5  -1   0  485.81   37.65
  -5   1   0  568.11   38.57
  -5  -1   0  500.20   38.83
   5   1   0  628.91   38.69
   5  -1   0  617.49   39.11
  -5   1   0  589.99   37.95
  -5   1   0  570.67   39.17
   5  -1   0  694.81   39.10
   5  -1   0  593.67   39.04
   5   1   0  608.95   38.68
  -5   1   0  610.74   37.27
   5   1   0  501.99   38.02
  -5  -1   0  589.16   38.33
   5  -1   1    6.37    7.84
   5   1   1    0.83   10.93
  -5   1  -1    6.75   11.04
   5   1   1    7.39    7.20
  -5  -1  -1    2.99    4.97
  -5   1  -1    0.46   10.82
   5  -1   1    0.59    8.89
   5   1   1    2.14   10.17
   5  -1   1   10.06   13.33
  -5   1  -1    4.19    9.82
  -5  -1  -1    5.24    2.75
   5   1   1    3.73    7.75
   5   1   1    5.78    3.35
   5  -1   2  354.14   21.75
   5  -1   2  329.55   23.75
   5  -1   2  383.87   21.82
  -5  -1  -2  329.77   23.26
   5   1   2  369.36   25.65
   5   1   2  341.40   25.42
   5   1   2  381.02   23.87
  -5   1  -2  277.62   24.75
   5  -1   2  338.66   26.71
   5  -1   2  372.86   24.65
   5   1   2  291.50   24.19
   5   1   2  329.98   22.02
   5   1   2  289.97   24.12
  -5  -1  -2  330.86   21.82
   5  -1   3   56.61    8.80
   5  -1   3   53.71    4.62
   5   1   3   26.49    8.35
  -5   1  -3   60.45    8.00
   5   1   3   64.76    8.30
   5  -1   3   57.91   11.73
   5   1   3   56.38   12.60
   5   1   3   34.64    9.14
  -5  -1  -3   53.65    5.17
   5  -1   3   45.01   14.81
   5  -1   3   58.29   10.20
  -5   1  -3   55.88    5.91
   5   1   3   39.79    8.75
   5   1   3   42.52    5.90
  -5  -1  -3   53.16    5.32
   5  -1   4  439.93   29.80
  -5   1  -4  441.73   28.35
   5   1   4  503.88   30.48
   5  -1   4  453.88   27.93
  -5   1  -4  472.03   29.47
   5   1   4  474.64   29.66
   5   1   4  471.73   30.23
   5  -1   4  475.91   30.58
  -5  -1  -4  402.83   27.61
   5  -1   4  438.50   32.26
  -5   1  -4  469.03   31.16
   5   1   4  348.61   28.84
  -5   1  -4  463.15   28.42
  -5  -1  -4  445.05   28.21
   5  -1   4  504.71   29.78
   5   1   4  398.31   29.66
   5   1   4  438.50   28.67
   5  -1   5   49.05    8.69
  -5   1  -5   55.39    6.10
   5  -1   5   43.25    4.46
   5   1   5   34.41    7.34
   5  -1   5   43.77   11.09
   5   1   5   56.89    9.92
   5   1   5   29.49    7.91
   5  -1   5   47.23   15.91
  -5   1  -5   64.61   13.77
   5   1   5   48.94    7.82
  -5   1  -5   50.95    5.51
   5   1   5   39.60    8.64
  -5  -1  -5   49.49    6.15
   5  -1   5   50.31    8.92
  -5  -1  -6 1183.48  106.25
  -5   1  -6 1810.89  105.31
   5   1   6 1756.76  106.33
   5  -1   6 1690.44  104.90
   5  -1   6 1817.39  106.46
   5  -1   6 1708.49  105.94
   5   1   6 1623.34  105.40
  -5   1  -6 1750.40  106.43
   5   1   6 1463.58  104.35
   5  -1   6 1688.44  106.78
   5   1   6 1758.43  105.73
   5   1   6 1794.02  105.42
  -5  -1  -6 1832.92  105.10
   5  -1   6 2082.86  105.85
   5  -1   6 1536.10  105.01
  -5   1  -6 1800.21  104.72
   5   1   7    4.94    6.62
   5  -1   7    5.14    8.35
   5  -1   7    6.91    4.36
  -5  -1  -7    3.07    9.27
  -5   1  -7    1.54    4.78
   5   1   7    4.10    8.36
   5  -1   7    4.60   11.16
   5  -1   7   -1.78   17.04
  -5   1  -7   12.33   14.04
  -5  -1  -7    8.56    8.68
   5  -1   7    7.73    6.70
   5   1   7    7.53    8.24
  -5  -1  -7    8.85    5.82
   5  -1   7    7.87    7.55
  -5   1  -7    9.29    3.84
   5   1   7    6.41    7.40
   5  -1   8  231.43   16.95
  -5  -1  -8  196.63   19.94
   5   1   8  212.30   18.12
   5  -1   8  264.69   19.52
   5   1   8  237.37   18.50
   5  -1   8  228.99   19.98
  -5   1  -8  260.35   21.81
   5  -1   8  274.27   23.77
  -5   1  -8  229.84   15.94
  -5   1  -8  225.99   17.84
   5   1   8  244.38   18.07
   5   1   8  251.15   18.56
   5  -1   8  271.94   18.05
  -5  -1  -8  275.56   17.80
   5  -1   8  241.78   17.30
  -5  -1  -8  244.74   17.25
   5  -1   9   10.98    8.32
   5  -1   9   15.78    5.83
  -5  -1  -9   10.69   10.59
   5   1   9    6.69    6.39
   5   1   9    9.43    9.40
   5  -1   9    9.86   11.79
   5  -1   9    5.12   16.95
  -5   1  -9   12.59   14.87
  -5  -1  -9    9.28    6.34
   5   1   9    7.86    9.00
   5  -1   9    9.94    7.20
   5  -1   9   15.22    7.99
  -5   1  -9   17.42    7.57
  -5   1  -9    8.65    3.56
  -5  -1  -9   11.33    7.90
   5   1   9   12.28    7.92
   5  -1  10   53.57   10.73
   5   1  10   48.63    8.23
   5  -1  10   43.17    7.18
   5   1  10   44.69   10.14
   5  -1  10   44.23   12.81
   5  -1  10   37.47   17.74
  -5   1 -10   84.09   15.84
   5   1  10   43.75   10.62
  -5  -1 -10   51.54    7.94
  -5  -1 -10   46.26    7.92
  -5   1 -10   50.38    9.09
   5  -1  10   47.81    8.01
   5   1  10   52.53    8.43
   5  -1  11  121.38   13.49
   5  -1  11  108.86   10.29
   5   1  11   93.80   10.94
   5   1  11  100.07   12.66
   5  -1  11   99.82   14.58
   5  -1  11   75.89   19.14
  -5  -1 -11  105.71   10.87
   5   1  11   97.02   10.67
  -5   1 -11  108.29   11.98
   5  -1  11  100.86   10.31
  -5  -1 -11  106.27    9.43
   5  -1  12  552.39   37.35
   5  -1  12  484.61   33.86
  -5   1 -12  434.98   34.27
   5   1  12  455.10   34.81
   5  -1  12  448.82   35.71
   5   1  12  441.07   34.28
   5  -1  12  413.15   36.56
  -5   1 -12  476.73   35.45
   5   1  12  400.04   32.42
   5   1  13   13.51    7.91
   5  -1  13   13.12    7.98
   5  -1  13   10.14   11.16
   5  -1  13   15.96   14.16
   5   1  13   11.14   11.13
  -5  -1 -13    6.77    8.37
  -5   1 -13    7.19    9.21
   5  -1  14    0.32    9.15
   5  -1  14    7.33   12.89
   5   1  14    4.78    8.18
   5   1  14    3.19   11.62
   5  -1  14    1.92   14.94
  -5   1 -14   -3.95   18.04
  -5  -1 -14    5.60    9.04
  -5   1 -14    7.90   10.17
   5  -1  15   -4.20   13.80
   5   1  15    2.62    8.94
   5  -1  15   -1.21    9.93
   5  -1  15   -0.69   16.07
   5   1  15   -2.87   12.31
  -5   1 -15   -4.05   19.05
  -5  -1 -15   -2.64    9.34
  -5   1 -15    1.81   10.83
   5  -1  16  184.81   17.67
   5   1  16  173.90   17.44
   5  -1  16  158.85   20.96
   5   1  16  165.16   18.82
   5  -1  16  178.99   22.43
  -5   1 -16  181.21   23.82
  -5   1 -16  200.71   19.14
  -5  -1 -16  186.58   17.37
   5   1  17   16.21   12.26
   5  -1  17   29.03   12.75
   5   1  17   35.16   11.55
   5   1  17   31.40   15.15
  -5   1 -17   20.71   13.19
  -5  -1 -17   33.48   11.81
   5  -1  18   27.64   13.25
   5   1  18   20.45   12.58
   5   1  18   16.45   11.31
  -5  -1 -18   22.22   12.25
  -5   1 -18   14.81   13.99
   5   1  19   33.12   14.05
   5  -1  19   45.77   14.61
   5   1  19   28.34   13.16
  -5  -1 -19   40.39   13.64
  -5   1 -19   42.84   15.76
   5   1  20  161.61   19.10
   5  -1  20  191.20   20.60
   5   1  20  153.13   20.19
   5  -1  20  138.06   24.81
  -5  -1 -20  141.90   19.01
  -5   1 -20  164.06   21.06
   5   1  21   82.22   21.56
   5  -1  21   68.99   26.84
   5  -1  21   28.00   16.00
   5   1  21   48.83   16.12
  -5  -1 -21   75.40   20.09
  -5   1 -21   34.70   19.20
   5   1  22   46.97   17.68
   5  -1  22   60.77   16.51
   5  -1  22   26.75   23.18
   5   1  22   59.31   16.74
  -5  -1 -22   61.71   17.98
  -5   1 -22   56.58   19.33
   5   1  23   12.92   17.90
   5  -1  23    4.28   14.90
  -5  -2  23    3.25   16.45
  -5  -2  23  -35.14   36.89
   5   2 -23   14.46   17.04
  -5  -2  22   22.53   32.36
  -5  -2  22   -5.21   15.71
  -5   2  22   -2.03   17.04
   5   2 -22    9.72   15.96
   5  -2 -22    5.80   19.14
  -5  -2  21   27.28   15.69
  -5   2  21   11.35   15.07
  -5   2  21   28.64   18.40
   5  -2 -21   32.28   20.33
   5   2 -21   29.57   15.03
  -5  -2  20   -5.07   14.04
  -5   2  20  -35.84   17.78
  -5  -2  20  -21.43   30.09
  -5   2  20   -1.62   16.22
   5   2 -20   -5.94   13.74
  -5  -2  19    0.30   14.00
  -5   2  19    0.76   12.25
  -5   2  19    1.61   16.16
  -5  -2  19   34.75   28.00
   5   2 -19   57.58   34.77
   5   2 -19    6.62   12.32
  -5  -2  18   45.04   13.70
  -5   2  18   44.50   16.18
  -5  -2  18   44.61   27.10
  -5   2  18   38.19   11.85
   5   2 -18   41.42   32.30
   5   2 -18   38.33   12.80
  -5  -2  17  191.19   20.23
  -5   2  17  199.81   21.65
  -5  -2  17  232.41   34.26
  -5   2  17  180.81   17.79
   5  -2 -17  156.89   14.85
   5   2 -17  188.52   17.72
  -5   2  16   51.63   13.97
  -5  -2  16   58.77   13.04
  -5  -2  16   55.39   25.72
  -5   2  16   41.14   10.75
  -5   2  16   85.04   19.38
  -5  -2  16   80.24   25.26
   5  -2 -16   45.92    8.42
   5   2 -16   54.61   16.38
   5   2 -16   54.84   11.36
  -5   2  15    9.73   11.57
  -5  -2  15    1.51   10.84
  -5  -2  15    4.84   22.63
   5   2 -15    6.00   16.33
  -5   2  15   13.86   16.46
  -5  -2  15   17.45   22.02
   5   2 -15   48.53   28.66
   5  -2 -15    8.10    6.04
   5   2 -15   -1.51   14.58
   5  -2 -15    4.56   15.33
   5   2 -15    4.53    9.24
  -5  -2  14    5.99   10.63
  -5  -2  14    1.28   22.21
  -5   2  14    8.33   10.88
  -5   2  14    9.13   15.74
  -5  -2  14   14.70   20.46
   5  -2 -14    1.99   14.11
   5   2 -14  -10.44   26.33
   5  -2 -14    7.14    5.32
  -5   2  14    1.48    5.87
   5  -2 -14   12.51   15.12
   5   2 -14    0.14   14.15
  -5  -2  13   17.16   22.17
  -5  -2  13   21.03   10.44
  -5   2  13   51.21   10.87
  -5   2  13   43.22   15.71
  -5  -2  13   25.92   20.08
   5   2 -13   68.63   26.07
   5  -2 -13   31.22   13.96
   5   2 -13   27.76   14.32
   5  -2 -13   51.20   15.69
   5   2 -13   35.05    8.71
  -5   2  13   31.66    6.90
  -5   2  12  100.18   12.94
  -5  -2  12  120.07   24.80
  -5  -2  12  106.54   13.48
  -5   2  12  119.70   16.68
  -5  -2  12  140.51   21.07
   5   2 -12   19.08   27.23
   5  -2 -12   86.47   15.14
   5  -2 -12  114.88   16.46
  -5  -2  12   95.20   13.51
   5   2 -12  113.48   10.99
  -5   2  12   96.23    9.72
   5   2 -12   89.05   16.00
  -5  -2  11  748.75   58.68
  -5   2  11  619.21   39.08
  -5  -2  11  537.73   38.32
   5  -2 -11  372.52   42.07
  -5   2  11  540.90   39.13
   5   2 -11  596.60   39.96
  -5  -2  11  520.92   42.05
   5  -2 -11  521.93   37.45
  -5   2  11  542.95   35.53
   5   2 -11  547.69   35.70
  -5  -2  11  550.25   36.74
   5   2 -11  296.31   39.69
  -5  -2  10   -2.74    8.27
   5   2 -10  -23.58   18.41
   5  -2 -10  -12.92   23.29
  -5  -2  10   -6.44   22.17
  -5   2  10   -1.55   16.02
   5  -2 -10    1.18   12.55
  -5  -2  10    5.74    6.54
   5   2 -10   -0.41    6.37
  -5   2  10   -0.10    6.39
  -5  -2  10    9.64   12.63
  -5   2   9   -1.96   13.32
   5   2  -9   -2.73   14.02
  -5  -2   9    0.74    8.43
   5  -2  -9   -5.41   17.38
  -5  -2   9    1.97   16.62
   5  -2  -9   -1.08    7.96
  -5   2   9    1.61    7.11
  -5  -2   9   -9.73   21.16
   5   2  -9   -2.32    7.91
  -5  -2   9    3.15    6.59
  -5   2   9    1.68    6.07
   5   2  -9   -0.81    5.34
   5   2  -9   -2.99   12.10
  -5  -2   9   -5.35   12.51
  -5   2   8   16.72    6.84
   5  -2  -8   13.55    7.23
   5   2  -8   10.15   15.57
   5   2  -8   16.66    7.68
  -5  -2   8    7.40    7.69
   5   2  -8   19.07   13.80
  -5  -2   8   22.24   16.53
   5  -2  -8    6.41   16.86
  -5   2   8   19.61   13.13
  -5  -2   8   27.12   16.98
  -5   2   8   14.07    8.16
  -5  -2   8    9.09    6.17
   5  -2  -8   22.30   14.25
   5   2  -8    9.55    5.49
   5   2  -8   15.37   13.04
   5   2  -7   -3.16    7.21
   5  -2  -7    1.08    6.54
   5   2  -7   13.81   16.13
  -5   2   7   -0.32    5.89
  -5  -2   7    2.17    7.16
  -5  -2   7   -4.92   15.95
   5  -2  -7   -8.55   17.36
   5   2  -7    5.29   13.38
  -5   2   7   -9.11   13.19
  -5  -2   7   -3.61   16.68
  -5   2   7   -5.54   15.88
  -5   2   7   -0.29    9.26
  -5  -2   7    0.29    5.64
   5  -2  -7    5.06   13.97
   5   2  -7   -1.53    4.83
   5   2  -7    6.60   11.35
  -5   2   6  146.84   11.48
   5  -2  -6  141.28   11.55
   5   2  -6  129.03   12.41
  -5  -2   6  134.73   12.68
   5   2  -6  123.28   20.22
   5   2  -6  151.85   17.30
  -5   2   6  133.01   17.36
   5  -2  -6  110.83   20.47
  -5  -2   6  130.65   19.54
  -5  -2   6  182.36   20.08
   5   2  -6  118.12   19.66
  -5   2   6  121.08   18.90
  -5   2   6  136.72   13.61
   5   2  -6  118.37   15.93
   5  -2  -6  120.43   17.03
  -5  -2   6  113.92   10.28
  -5  -2   5  255.05   19.01
   5  -2  -5  257.28   17.38
   5   2  -5  279.60   25.64
   5   2  -5  272.43   18.94
  -5   2   5  283.78   17.60
   5  -2  -5  235.97   24.51
   5   2  -5  238.79   22.42
   5   2  -5  276.03   24.84
   5  -2  -5  220.87   22.69
  -5  -2   5  286.16   24.18
  -5   2   5  257.67   19.09
  -5   2   5  193.48   23.49
  -5  -2   5  194.50   16.26
   5  -2  -5  222.39   21.99
   5   2  -5  253.34   21.33
   5   2  -4   69.48    9.54
  -5   2   4   69.75    7.02
   5   2  -4   65.07   20.16
  -5   2   4   62.89   15.14
   5  -2  -4   66.43    7.05
  -5  -2   4   65.23    9.73
   5   2  -4   65.26   14.76
   5  -2  -4   65.80   17.89
   5  -2  -4   46.17   16.06
  -5  -2   4   61.76   17.34
   5   2  -4   79.86   17.78
  -5   2   4   48.55   16.15
  -5  -2   4   71.14    7.78
  -5   2   4   64.45   11.95
  -5  -2   4   39.30    5.64
  -5  -2   4   75.71   13.31
  -5   2   3   79.43    7.08
  -5  -2   3   71.69    9.44
   5   2  -3   82.28   21.47
  -5   2   3   94.88   15.94
   5   2  -3   69.08    9.57
   5  -2  -3   78.91    7.06
   5   2  -3   85.97   16.11
   5  -2  -3   92.04   18.34
  -5   2   3   72.33   16.13
   5  -2  -3   58.44   17.49
   5   2  -3   80.16   17.50
  -5   2   3   72.11   13.16
  -5  -2   3   72.78    8.15
  -5  -2   3   89.31   13.92
  -5  -2   3   59.94    5.72
  -5   2   2   79.47    6.77
  -5   2   2   90.82   14.64
   5  -2  -2   82.20    6.66
  -5  -2   2   67.97    8.99
   5   2  -2   55.81    9.43
   5   2  -2   82.95   16.14
   5  -2  -2   52.08   17.28
   5   2  -2   81.57   17.81
  -5  -2   2   60.39    7.98
  -5   2   2   71.80   13.45
  -5   2   2   59.31   14.97
   5   2  -2   77.97   13.48
  -5  -2   2   66.80    5.66
   5  -2  -2   72.45   15.67
  -5   2   1  207.80   12.74
   5   2  -1  139.95   25.24
   5  -2  -1  208.55   12.80
   5   2  -1  156.99   15.39
   5   2  -1  201.69   20.57
  -5  -2   1  170.03   14.34
   5  -2  -1  178.35   21.11
  -5   2   1  180.85   21.20
  -5   2   1  182.47   18.15
  -5   2   1  155.96   19.20
  -5  -2   1  199.05   20.71
  -5  -2   1  163.43   13.34
   5   2  -1  169.08   21.69
   5   2  -1  156.68   17.55
   5  -2  -1  186.11   19.37
  -5  -2   1  153.25   18.18
   5   2   0  194.77   15.60
   5  -2   0  195.42   21.70
  -5  -2   0  169.84   14.00
   5   2   0  195.80   21.08
  -5   2   0  181.68   21.91
  -5   2   0  172.57   18.31
  -5   2   0  163.16   18.65
   5   2   0  162.97   21.25
   5  -2   0  174.69   22.55
   5   2   0  181.05   13.24
  -5  -2   0  178.55   12.76
  -5  -2   0  210.86   20.12
  -5  -2   0  163.67   18.17
   5   2   0  177.55   17.55
   5   2   1  152.25   13.79
   5  -2   1  175.15   20.66
   5   2   1  170.91   21.08
  -5   2  -1  167.63   19.32
  -5   2  -1  138.02   19.50
   5   2   1  154.21   20.60
  -5  -2  -1  151.78   12.23
   5   2   1  129.08   20.80
  -5   2  -1  139.49   17.43
  -5   2  -1  128.82   17.31
   5  -2   1  137.47   21.80
  -5  -2  -1  131.81   18.63
  -5  -2  -1  159.71   11.31
   5   2   1  142.03   12.45
   5  -2   1  149.53   17.78
   5   2   1  145.66   16.53
   5  -2   2  225.03   22.39
  -5   2  -2  206.18   20.23
  -5  -2  -2  239.23   17.42
   5   2   2  243.49   24.50
  -5   2  -2  193.46   23.64
   5   2   2  268.60   25.23
  -5   2  -2  234.65   23.37
   5   2   2  259.26   18.76
   5  -2   2  214.05   25.35
   5   2   2  215.26   22.83
  -5   2  -2  235.76   21.80
   5   2   2  210.55   17.78
  -5  -2  -2  253.28   16.29
   5  -2   2  237.30   21.28
   5   2   2  241.97   20.26
   5  -2   3 1509.48   91.09
  -5   2  -3 1512.97   89.57
   5   2   3  859.10   88.11
   5   2   3 1680.54   91.59
  -5   2  -3 1501.00   89.77
   5   2   3 1303.09   88.39
  -5   2  -3 1460.24   90.10
   5   2   3 1394.01   90.77
   5   2   3 1120.17   89.16
   5  -2   3 1544.33   90.81
   5   2   3 1391.42   87.83
   5   2   3 1387.05   88.95
  -5  -2  -3 1311.77   89.01
   5  -2   3 1588.02   89.32
  -5  -2  -3 1607.64   87.18
  -5   2  -4    1.05   11.31
   5  -2   4    0.64   12.96
   5   2   4    2.01    7.41
  -5   2  -4    2.66    2.47
   5  -2   4    1.34    2.65
  -5   2  -4   10.35   13.52
   5   2   4   -1.29    7.44
   5  -2   4    1.40   16.07
   5   2   4    5.83   17.35
   5   2   4   -3.55   14.19
  -5  -2  -4    9.08   12.09
   5  -2   4   -1.29   20.28
   5   2   4   -0.53   11.96
  -5  -2  -4    5.82   11.84
   5  -2   4   -1.17   12.98
   5   2   4   -2.72    9.82
  -5  -2  -4   -0.70    5.93
  -5   2  -5   41.95   11.47
   5  -2   5   32.28   13.32
  -5   2  -5   35.61    4.16
   5  -2   5   35.28    4.23
   5   2   5   26.42    8.22
  -5  -2  -5   13.94   16.25
   5  -2   5   28.56   16.66
   5   2   5   34.76   16.08
  -5  -2  -5   28.92   11.92
   5   2   5   24.82   13.80
   5  -2   5   19.82   20.62
  -5  -2  -5   31.57   12.32
  -5  -2  -5   29.46    6.97
   5  -2   5   27.78   12.93
   5   2   5   28.59   10.44
   5  -2   5   25.88    9.33
   5   2   5   26.74   11.31
  -5   2  -6   87.36   13.12
   5  -2   6   68.61   15.06
  -5   2  -6   87.55    7.42
   5  -2   6   90.25    7.35
   5   2   6   90.77   10.71
   5  -2   6   71.80   17.76
   5   2   6  104.33   16.60
  -5  -2  -6   62.69   17.55
  -5  -2  -6   87.10   12.33
   5   2   6   71.69   13.70
  -5   2  -6   89.52   18.32
   5  -2   6   83.13   21.58
   5  -2   6   86.28   12.79
   5  -2   6   82.68   14.02
   5  -2   6  107.72   11.41
  -5  -2  -6   90.11    9.53
   5   2   6   73.73   12.47
   5   2   6   79.14   13.02
   5  -2   7   38.81   14.14
  -5   2  -7   39.31   11.12
  -5   2  -7   34.43    5.41
   5  -2   7   34.66    5.11
   5   2   7   28.27   14.60
   5  -2   7   41.41   15.38
   5   2   7   36.02    8.64
   5  -2   7   23.63   20.87
   5   2   7   25.45   10.64
  -5   2  -7   43.24   16.99
   5   2   7   37.67   11.55
   5  -2   7   38.69   12.50
  -5  -2  -7   40.49    7.81
   5  -2   7   36.42    9.91
   5   2   7   34.29   11.43
   5  -2   8  105.94   16.36
   5  -2   8  109.60    9.44
  -5   2  -8  107.76    9.45
   5  -2   8  109.77   18.37
   5   2   8  115.60   16.30
  -5   2  -8  219.55   20.32
   5   2   8  108.68   14.47
   5  -2   8   84.19   23.35
   5   2   8   90.31   11.78
   5  -2   8  115.05   14.26
   5   2   8  107.48   13.76
  -5  -2  -8  125.34   11.30
  -5   2  -9   13.93    5.49
   5  -2   9   13.52   13.26
   5  -2   9   14.65    5.33
   5  -2   9    5.99   16.08
   5   2   9    9.81   13.40
   5  -2   9   50.98   24.27
   5   2   9    3.36    6.64
  -5  -2  -9   -9.24    3.97
   5  -2   9   36.50   12.30
   5   2   9   15.52   12.38
  -5  -2  -9  -20.72    9.77
  -5  -2  -9   18.89    9.92
   5   2   9    9.57   11.04
   5  -2  10  195.37   17.83
   5  -2  10  318.79   26.95
  -5   2 -10  194.37   17.84
   5  -2  10  176.28   24.03
   5   2  10  190.10   21.66
   5  -2  10  229.31   20.79
  -5  -2 -10  217.08   19.94
   5   2  10  225.91   20.84
   5  -2  11   81.77   17.18
   5  -2  11   71.08    8.90
  -5   2 -11   78.61    8.99
   5   2  11   68.62   14.42
   5  -2  11   76.79   18.13
  -5   2 -11   16.24   22.01
  -5   2 -11   75.24    9.04
   5   2  11   65.78   13.43
  -5  -2 -11   76.05   11.02
   5  -2  12   54.83   16.69
   5  -2  12   55.11    9.08
  -5   2 -12   62.06    9.07
   5   2  12   58.49   14.40
   5  -2  12   56.80   18.81
  -5   2 -12  135.07   23.28
  -5  -2 -12   80.75   11.16
   5   2  12   67.48   13.02
  -5   2 -12   57.51    8.17
   5  -2  13  409.78   28.80
  -5   2 -13  430.81   29.19
   5   2  13  376.08   30.21
   5  -2  13  393.69   35.12
   5  -2  13  431.49   34.09
   5   2  13  402.07   31.30
  -5   2 -13  515.98   36.80
  -5   2 -13  372.55   27.10
  -5  -2 -13  491.93   29.98
   5  -2  14  146.09   22.13
   5  -2  14  145.61   13.75
   5   2  14  157.85   15.61
   5  -2  14  140.49   22.67
   5   2  14  139.82   18.06
  -5   2 -14  204.38   25.99
  -5  -2 -14  175.50   15.64
  -5   2 -14  108.86   10.74
   5  -2  15  248.25   27.67
   5  -2  15  251.16   19.66
   5   2  15  257.60   21.54
   5   2  15  260.71   23.72
   5  -2  15  274.28   27.86
  -5   2 -15  188.97   31.26
  -5  -2 -15  299.89   21.30
  -5   2 -15  203.40   16.27
   5   2  16   12.11   11.15
   5  -2  16   18.36   21.17
   5  -2  16    7.57    9.37
   5  -2  16   -6.82   22.18
   5   2  16    0.51   16.43
  -5  -2 -16   45.26   13.96
   5  -2  17   22.92   21.49
   5   2  17   21.79   11.99
  -5   2 -17   14.40   27.62
  -5  -2 -17   22.19   12.23
   5  -2  18   51.71   23.24
   5   2  18   35.10   13.24
  -5   2 -18   75.84   29.33
  -5  -2 -18   39.88   14.19
   5  -2  19    8.36   24.20
   5   2  19   -5.24   12.84
  -5  -2 -19    3.20   13.89
   5   2  20    5.81   15.55
  -5  -2 -20   13.73   18.88
   5   2  21   18.36   15.75
   5   2  21    4.91   15.50
  -5  -2 -21   10.37   15.81
   5   2  22    0.30   16.90
  -5   3  21   87.24   22.22
  -5  -3  21   96.80   41.94
  -5   3  20  113.32   21.89
  -5  -3  20   77.50   41.13
   5  -3 -20  122.91   23.32
  -5   3  19  -18.59   18.10
  -5  -3  19  -29.57   41.11
   5  -3 -19  -23.07   23.19
  -5   3  18    8.49   15.60
  -5  -3  18   12.04   14.78
  -5  -3  18  -27.67   38.65
   5  -3 -18    3.44   19.51
  -5   3  17   25.55   14.85
  -5  -3  17   40.92   36.16
  -5  -3  17   40.14   14.46
   5  -3 -17   48.12   18.96
  -5   3  16   94.20   16.08
  -5  -3  16   66.92   35.04
  -5  -3  16   83.06   15.32
   5   3 -16   58.47   33.77
   5  -3 -16   72.98   19.36
   5   3 -16   77.25   20.63
  -5  -3  15   -7.70   32.49
  -5   3  15    1.37   12.30
  -5  -3  15   -2.73   12.48
   5   3 -15  -63.08   34.79
   5  -3 -15  -11.58   18.22
   5   3 -15  -10.65   18.73
  -5  -3  14   72.89   35.81
  -5   3  14   75.93   15.43
  -5  -3  14   58.06   13.99
   5   3 -14  138.21   36.48
   5   3 -14  131.92   22.30
   5  -3 -14   52.96   19.58
  -5   3  14   63.92   10.95
  -5  -3  13   20.71   32.24
  -5   3  13   30.95   11.59
  -5  -3  13    4.53   11.41
  -5   3  13   20.40   19.79
  -5  -3  13   28.88   27.06
   5   3 -13    5.92   29.67
   5   3 -13    2.13   18.00
   5  -3 -13   30.11   16.76
  -5   3  13   21.67    9.21
  -5  -3  12   78.36   32.77
  -5   3  12   75.40   12.04
  -5   3  12   74.84   19.80
  -5  -3  12   95.46   26.52
  -5  -3  12   73.79   13.30
   5   3 -12   94.65   29.24
   5   3 -12   74.08   18.29
  -5   3  12   64.08   10.77
   5  -3 -12   91.32   18.89
  -5   3  11   51.53   10.55
  -5  -3  11   49.23   12.12
  -5   3  11   41.77   18.61
  -5  -3  11   52.55   24.91
   5  -3 -11   42.17   27.70
  -5   3  11   65.31   10.96
   5   3 -11   46.05   27.00
   5   3 -11   48.88   16.97
   5  -3 -11   51.22   17.39
  -5  -3  11   35.97    8.76
  -5   3  10  273.85   21.39
  -5  -3  10  262.00   22.67
  -5  -3  10  257.83   31.44
   5  -3 -10  259.15   33.72
  -5   3  10  263.33   27.62
   5   3 -10  326.51   28.19
   5  -3 -10  276.63   27.07
  -5   3  10  334.57   21.77
   5   3 -10  247.22   25.79
  -5  -3  10  245.89   19.84
  -5   3   9  213.15   17.06
  -5  -3   9  195.28   18.51
   5   3  -9  228.78   24.41
  -5   3   9  234.96   24.92
   5  -3  -9  179.64   29.03
  -5  -3   9  184.57   27.70
  -5   3   9  227.24   18.52
   5  -3  -9  272.75   24.35
   5   3  -9  233.44   22.86
  -5  -3   9  169.45   15.51
   5  -3  -8   43.24   10.14
  -5   3   8   44.40    8.25
  -5   3   8   47.81   19.15
  -5  -3   8   61.23   23.54
  -5  -3   8   28.08   10.06
   5  -3  -8   38.34   23.88
   5   3  -8   72.38   18.99
   5   3  -8   46.10   24.86
  -5  -3   8   28.13   11.29
  -5   3   8   43.87   12.76
   5  -3  -8   57.35   17.34
  -5  -3   8   35.78    6.97
   5   3  -8   50.57   16.73
  -5   3   7  339.13   22.29
  -5  -3   7  212.60   41.15
   5  -3  -7  336.01   23.44
  -5  -3   7  326.86   24.22
  -5  -3   7  309.85   32.20
  -5   3   7  383.54   30.25
   5   3  -7  389.00   29.37
   5  -3  -7  305.33   32.74
   5   3  -7  205.94   33.47
  -5  -3   7  221.02   22.78
  -5   3   7  352.40   24.68
   5  -3  -7  226.92   29.64
   5   3  -7  216.39   27.96
  -5  -3   7  309.47   20.67
  -5   3   6  370.12   37.21
   5  -3  -6  531.37   32.88
  -5   3   6  556.41   32.73
  -5  -3   6  508.39   34.09
   5  -3  -6  430.86   41.09
  -5  -3   6  223.18   43.76
   5   3  -6  439.89   38.45
   5  -3  -6 1555.00   50.74
   5   3  -6 1216.95   48.02
  -5   3   6  582.04   34.98
  -5  -3   6    9.63   34.10
  -5  -3   6  454.18   30.67
   5   3  -6 1542.76   46.96
  -5   3   5  117.87   11.82
  -5   3   5    8.95   16.99
   5  -3  -5   -7.77    7.73
  -5  -3   5   -4.03    8.48
   5  -3  -5   77.80   26.83
   5   3  -5  120.20   24.51
  -5   3   5    7.86   15.21
  -5  -3   5   -0.84    4.59
  -5   3   4   17.68   16.08
  -5  -3   4   -4.59    7.49
   5  -3  -4  -12.50   23.00
   5   3  -4  -35.79   22.04
  -5   3   4   -4.52   15.29
   5   3  -4  -22.82   21.33
  -5  -3   4   -0.13    4.46
  -5   3   3   89.99    8.68
  -5   3   3  100.31   16.48
  -5   3   3  102.91    8.23
   5   3  -3   86.85   21.52
  -5  -3   3  101.92   10.68
   5  -3  -3   56.58   22.23
   5   3  -3   96.70   21.86
  -5   3   3  128.42   17.60
  -5  -3   3   86.06    8.16
   5  -3  -3  110.30   18.18
  -5   3   2    4.06    4.31
  -5  -3   2    3.49    6.69
  -5   3   2    5.89    4.08
   5   3  -2   -3.82   19.80
  -5   3   2    4.88   15.75
   5  -3  -2   -2.74   15.10
   5   3  -2   -1.92   19.16
   5   3  -2    7.69   14.24
  -5   3   1   66.49    5.87
  -5   3   1   69.66    6.14
  -5  -3   1   62.24    8.39
  -5   3   1   36.88   22.30
   5   3  -1   66.78   20.83
  -5   3   1   21.39   23.19
  -5   3   1   36.30   17.10
   5   3  -1   61.41   20.77
  -5   3   1   66.54   17.11
   5  -3  -1   65.54   15.87
   5   3  -1   75.73   15.36
  -5  -3   1   42.48   11.15
  -5   3   0   63.35    5.17
  -5   3   0   58.60    5.61
   5   3   0   63.67   10.51
  -5   3   0   56.80   22.13
   5   3   0   69.60   23.35
  -5   3   0   13.82   23.28
   5   3   0   72.06   21.39
  -5  -3   0   68.21    8.44
  -5   3   0   40.74   16.52
   5   3   0   52.27    9.75
   5   3   0   50.18   20.80
  -5   3   0   62.23   17.67
   5  -3   0   46.82   15.63
  -5  -3   0   63.67   19.30
  -5  -3   0   61.03   10.80
   5   3   0   79.60   15.35
  -5   3  -1   98.06   17.33
   5  -3   1  104.72   21.40
   5   3   1   95.69   12.42
  -5  -3  -1  103.88   10.30
   5   3   1   99.58   22.76
   5   3   1  104.97   24.95
  -5   3  -1    7.89   25.11
  -5   3  -1  107.80   21.89
  -5   3  -1  119.78   19.05
   5   3   1   88.12   20.76
   5  -3   1   97.65   16.89
   5   3   1   80.37   11.65
  -5  -3  -1   98.25   19.82
  -5   3  -1  109.27   17.97
   5   3   1  117.88   16.23
  -5  -3  -1   94.93   11.53
  -5   3  -2   94.00   17.15
   5   3   2  100.82   11.82
   5  -3   2  116.44   23.16
   5   3   2   90.07   13.03
  -5   3  -2   83.54   20.93
   5   3   2   92.98   23.40
   5   3   2   75.07   24.78
   5  -3   2   68.45   16.53
  -5  -3  -2  115.30   19.40
   5   3   2   93.11   12.39
   5   3   2   97.25   20.71
  -5   3  -2  111.44   18.79
   5   3   2   86.86   15.90
  -5  -3  -2   50.56   11.49
   5  -3   3   10.00   20.83
  -5   3  -3   10.67   14.58
   5   3   3  -23.31   11.37
   5   3   3  -27.56   24.76
   5   3   3    8.38    8.31
   5   3   3  -25.36   25.22
  -5   3  -3   24.38   18.14
   5   3   3   23.54   11.31
   5   3   3   -2.34   18.29
   5   3   3   12.43   13.71
   5   3   4  307.27   34.26
   5  -3   4  512.37   41.66
   5   3   4  564.92   41.88
  -5   3  -4  453.69   36.88
   5   3   4  588.04   44.21
   5   3   4  455.33   36.79
   5  -3   4  211.62   38.00
  -5   3  -4  265.81   38.13
  -5  -3  -4  736.52   35.71
   5   3   4  370.41   33.13
   5   3   4  446.78   34.87
   5   3   5  233.18   31.43
  -5   3  -5  218.44   27.36
   5   3   5  251.82   31.86
  -5  -3  -5  248.47   25.62
   5   3   5  217.04   23.88
  -5  -3  -5  215.02   24.93
   5   3   5  290.42   27.61
   5   3   5  271.35   26.13
   5  -3   6    6.19   21.63
  -5   3  -6   42.07    4.24
  -5   3  -6   27.55   16.89
   5   3   6   48.66   22.20
  -5  -3  -6   45.39   15.51
   5   3   6   31.94   14.06
   5   3   6   19.49   17.12
   5   3   6   32.54   15.02
  -5  -3  -6   16.97   10.11
   5   3   7   24.10    8.90
  -5   3  -7   16.35    3.95
   5  -3   7   25.96   20.16
   5  -3   7   20.13   20.97
   5   3   7   19.00   21.05
  -5   3  -7    8.07   16.57
   5  -3   7   -4.64   14.14
  -5   3  -7  -17.21   21.87
  -5  -3  -7   20.46   14.78
   5   3   7   10.80   16.09
   5   3   7    7.37   14.63
  -5  -3  -7   23.74    9.99
   5   3   7   15.72   14.95
   5  -3   8  351.63   33.51
   5   3   8  339.85   25.46
  -5   3  -8  356.52   21.87
   5   3   8  343.12   31.80
   5  -3   8  317.76   31.97
  -5   3  -8  246.26   28.33
  -5  -3  -8  221.29   30.73
   5   3   8  290.07   26.70
  -5   3  -8  404.29   32.68
  -5  -3  -8  374.56   26.89
   5  -3   8  228.00   27.34
   5   3   8  286.39   27.86
   5   3   8  330.07   27.76
  -5  -3  -8  372.70   25.08
   5  -3   9  218.20   28.53
   5   3   9  222.60   19.30
  -5   3  -9  241.34   15.99
   5  -3   9  231.04   27.89
  -5   3  -9  157.29   22.64
  -5  -3  -9  145.52   26.23
   5   3   9  234.01   26.64
  -5  -3  -9  239.20   20.63
   5  -3   9  154.43   22.01
  -5   3  -9  222.18   28.76
   5   3   9  242.03   23.08
  -5  -3  -9  262.85   19.64
   5  -3  10  170.90   26.77
  -5   3 -10  192.64   13.50
   5   3  10  160.04   16.48
  -5   3 -10  124.94   20.73
  -5  -3 -10  130.66   25.36
   5   3  10  154.48   23.77
   5  -3  10  154.62   26.54
  -5  -3 -10  200.96   17.32
   5  -3  10   99.34   19.58
  -5   3 -10  174.05   27.59
   5   3  10  184.02   20.65
  -5  -3 -10  196.27   17.07
   5  -3  11    9.16   21.52
   5   3  11    9.77    9.33
  -5  -3 -11   15.62   21.73
  -5   3 -11    0.62   15.99
   5  -3  11   16.33   22.66
   5   3  11    8.57   18.86
  -5   3 -11   25.93   25.29
   5  -3  11    2.75   15.34
  -5  -3 -11    9.22   10.88
   5   3  11    4.23   15.78
   5   3  12   -0.69    9.48
   5  -3  12    6.89   22.61
  -5   3 -12  -13.59   16.35
   5   3  12    1.45   19.15
   5  -3  12   -8.24   23.41
  -5  -3 -12   22.23   22.45
  -5   3 -12  -25.18   26.97
  -5  -3 -12    8.80   11.33
   5   3  12    8.65   16.07
   5  -3  13  184.84   29.37
   5   3  13  184.95   19.78
  -5   3 -13  181.44   22.19
  -5  -3 -13  164.66   29.16
   5  -3  13  177.07   29.40
   5   3  13  197.70   25.05
  -5   3 -13  298.91   35.66
  -5  -3 -13  256.75   21.41
   5  -3  14   -6.75   25.64
  -5  -3 -14    0.97   24.40
  -5   3 -14    8.32   15.29
   5   3  14   -1.45   19.23
   5  -3  14   -0.92   23.72
   5   3  14    1.00   10.79
  -5   3 -14    7.46    9.73
  -5  -3 -14  -12.85   13.79
   5   3  15   33.63   12.58
   5  -3  15   32.01   25.22
   5   3  15   29.31   20.21
   5  -3  15   21.76   27.56
  -5   3 -15   14.10   16.19
  -5   3 -15   43.82   29.73
  -5  -3 -15   37.76   13.68
   5  -3  16   50.01   27.59
   5   3  16   70.77   15.10
  -5  -3 -16  102.12   16.68
   5  -3  17   -3.60   28.59
   5   3  17   14.90   12.78
  -5  -3 -17  -19.53   16.49
   5  -3  18   83.78   33.70
   5   3  18   84.68   18.40
  -5  -3 -18   59.93   20.12
   5   3  19   22.67   14.39
   5  -3  19   22.19   30.48
  -5  -3 -19   19.84   16.45
  -5  -3 -20   90.54   18.95
  -5   4  19   35.34   20.57
  -5   4  18    3.53   17.59
   5  -4 -18  -14.60   22.92
  -5   4  17    2.19   15.98
  -5  -4  17   18.52   47.71
   5   4 -17   67.77   44.11
   5  -4 -17   -0.64   22.22
  -5   4  16    6.41   14.96
  -5  -4  16  -56.18   48.17
   5  -4 -16  -39.02   24.34
  -5  -4  15   13.59   50.20
  -5   4  15   62.80   20.33
   5   4 -15  209.69   49.61
   5  -4 -15   80.12   28.46
   5   4 -15  304.07   34.27
  -5   4  14   85.04   15.61
   5   4 -14  123.88   38.53
   5  -4 -14   66.75   22.26
  -5   4  13    6.46   12.37
  -5  -4  13   -6.55   17.75
   5   4 -13   24.85   36.49
   5  -4 -13    1.26   21.50
   5   4 -13   30.27   23.07
  -5   4  12   21.97   11.33
  -5  -4  12    3.43   17.21
   5   4 -12  -21.95   34.87
   5  -4 -12   29.19   21.28
   5   4 -12   -3.41   22.23
  -5   4  11   -5.96   10.38
  -5  -4  11  -12.97   16.21
   5  -4 -11   -1.23   20.34
   5   4 -11   -3.91   20.91
  -5   4  10  146.50   14.69
  -5  -4  10  129.12   43.07
  -5  -4  10   71.00   18.22
  -5   4  10  176.01   19.04
   5   4 -10   99.66   24.96
   5  -4 -10  103.97   25.22
  -5   4   9   50.83   11.59
  -5   4   9   30.71   16.31
  -5  -4   9   -1.71   16.91
   5   4  -9   -1.29   32.53
   5   4  -9   87.05   24.41
   5  -4  -9   66.93   24.50
  -5   4   8   56.95   10.83
  -5  -4   8   56.94   12.10
   5   4  -8   91.13   32.16
  -5  -4   8   70.71   18.72
  -5   4   8   85.50   18.73
   5  -4  -8   65.69   21.88
   5   4  -8   46.83   21.31
  -5   4   7   40.21    8.77
  -5  -4   7   36.02   10.26
  -5  -4   7   12.60   31.01
  -5   4   7   28.04   26.80
   5   4  -7   52.01   30.54
  -5  -4   7   -1.78   16.08
  -5   4   7   55.20   18.19
   5  -4  -7   58.39   21.90
   5   4  -7   39.67   19.84
  -5   4   6   21.86    7.74
  -5  -4   6   20.62    9.06
   5   4  -6    9.98   24.56
   5  -4  -6    2.26   27.56
  -5  -4   6   -7.20   29.41
  -5  -4   6   22.32   14.76
   5   4  -6    1.76   28.37
  -5   4   6   21.73   18.24
   5   4  -6   38.15   19.65
   5  -4  -6   26.53   19.96
  -5   4   5  103.41    9.91
  -5  -4   5   79.48   11.15
   5   4  -5   69.96   26.26
   5   4  -5  107.30   30.25
  -5  -4   5   50.85   16.22
  -5   4   5   95.78   20.42
   5   4  -5   82.68   20.25
   5  -4  -5  112.79   22.70
  -5   4   4   96.93    9.46
  -5  -4   4   93.37   11.18
   5   4  -4   76.40   26.26
  -5   4   4   85.11    9.12
  -5   4   4  113.84   21.54
   5   4  -4  104.86   28.52
  -5  -4   4   68.62   15.94
   5   4  -4   86.44   20.16
   5  -4  -4   81.83   21.72
  -5   4   3  100.86    9.11
  -5   4   3   89.71    8.94
   5   4  -3   95.88   27.02
  -5  -4   3   84.89   10.92
   5   4  -3   90.58   29.83
  -5   4   3   95.94   22.06
  -5  -4   3   87.27   16.17
   5   4  -3  121.35   28.03
  -5  -4   3   71.06    8.85
   5  -4  -3  105.91   22.12
  -5   4   2   21.46    5.30
   5   4  -2   15.28   25.42
  -5  -4   2   16.27    7.84
   5   4  -2   25.31   28.42
  -5   4   2   23.66    5.88
  -5   4   2   -8.04   27.25
  -5   4   2   28.33   27.52
   5   4  -2   23.40   25.81
  -5   4   2   12.64   21.22
  -5  -4   2   14.13   13.86
  -5  -4   2   13.28    6.32
   5  -4  -2   18.30   20.25
  -5   4   1   19.76    4.77
  -5   4   1   13.27    5.05
  -5   4   1   12.55   26.24
   5   4  -1   22.04   25.64
   5   4  -1   20.48   28.63
  -5  -4   1   14.45    7.59
  -5   4   1   21.31   27.32
   5   4  -1   24.87   26.53
  -5   4   1   13.80   21.34
   5  -4  -1    1.16   19.04
   5   4  -1   15.76   18.53
  -5  -4   1   18.88   13.63
  -5   4   0  151.38   10.26
  -5   4   0  153.46   10.39
   5   4   0   54.15   15.16
  -5   4   0   98.74   28.08
   5   4   0  155.39   32.67
   5   4   0  101.11   28.27
  -5   4   0  139.32   29.89
  -5  -4   0  176.25   17.20
   5   4   0  121.58   27.79
  -5   4   0  141.24   25.11
   5  -4   0  120.44   22.90
   5   4   0  132.79   22.21
   5   4   1   49.08   12.54
  -5   4  -1   44.09   25.43
   5   4   1   75.36   30.53
  -5   4  -1   61.37   28.24
   5   4   1   60.07   27.29
   5  -4   1   67.88   20.50
  -5   4  -1   60.77   23.02
   5   4   1   63.74   26.30
  -5  -4  -1   85.64   13.94
   5   4   1   83.97   19.74
   5   4   2    7.79   10.64
   5   4   2    0.65   26.74
   5   4   2   -1.76   29.23
  -5   4  -2    0.65   27.25
  -5   4  -2    0.62   23.08
  -5   4  -2   13.04   23.06
   5  -4   2   -1.12   18.45
   5   4   2    2.38   23.67
   5   4   2  -10.02   18.91
  -5  -4  -2    2.67   12.00
   5   4   3    9.34   10.55
  -5   4  -3   11.30   27.07
   5   4   3   33.52   27.50
  -5   4  -3   16.40   22.55
   5   4   3   10.35   30.45
   5  -4   3   20.68   18.78
  -5   4  -3   20.58   23.41
   5   4   3    9.94   23.32
  -5  -4  -3   14.35   12.48
   5   4   3   22.51   19.00
   5   4   4   90.51   12.91
   5  -4   4   76.48   29.50
   5   4   4  103.19   32.91
  -5   4  -4   97.64   29.07
  -5   4  -4   66.47   23.54
   5   4   4   81.16   29.50
   5  -4   4   58.63   20.02
  -5  -4  -4   80.77   14.62
   5   4   4  102.39   24.88
  -5   4  -4   97.84   25.95
   5   4   4  101.68   21.71
   5  -4   5   69.38   31.40
   5   4   5   40.99   11.16
   5   4   5   49.27   29.11
  -5   4  -5   44.98   22.47
  -5   4  -5   41.42   27.86
   5   4   5   52.01   30.63
   5   4   5   64.87   22.99
  -5   4  -5   43.41   25.20
   5  -4   5   46.74   19.36
  -5  -4  -5   57.17   13.28
   5   4   5   65.08   20.52
   5  -4   6    4.59   29.26
   5   4   6   13.42   10.36
  -5   4  -6   -5.14   21.82
   5   4   6    5.15   28.66
   5   4   6   12.66   29.09
  -5   4  -6  -20.76   29.76
   5   4   6   24.79   21.92
   5  -4   6   14.21   18.20
   5   4   6   32.65   19.79
  -5  -4  -6    1.27   12.08
   5   4   7  101.74   14.29
   5  -4   7  100.96   33.44
  -5   4  -7   70.33   22.90
   5   4   7  106.76   31.42
   5   4   7  148.70   30.79
   5  -4   7   51.90   21.02
  -5  -4  -7   76.13   16.10
   5   4   7  110.53   21.86
   5   4   8   -4.39   12.28
   5  -4   8  -20.80   31.25
   5   4   8    3.11   29.94
  -5   4  -8   -6.74   20.94
   5   4   8   -4.74   28.15
   5  -4   8   48.25   22.63
  -5  -4  -8   35.72   15.37
   5   4   8   -1.22   20.18
   5   4   9   -5.63   11.85
   5  -4   9   24.43   31.92
   5   4   9  -16.32   28.46
   5  -4   9  -43.32   22.24
  -5   4  -9   44.34   30.75
   5   4   9   10.13   20.07
  -5  -4  -9  -21.50   14.37
   5  -4  10    0.60   31.87
   5   4  10   -2.43   10.79
   5  -4  10   -9.32   18.93
  -5   4 -10  -38.85   30.04
  -5  -4 -10    4.95   13.39
   5   4  10    7.19   20.27
   5   4  11   36.18   12.00
   5  -4  11   28.18   32.38
  -5   4 -11   58.99   30.58
   5  -4  11    3.89   20.31
  -5  -4 -11   41.45   14.24
   5   4  11   30.63   20.01
   5   4  12   11.38   12.29
   5  -4  12   -1.85   32.48
  -5   4 -12   50.97   31.91
   5  -4  12   47.81   22.51
  -5  -4 -12   17.90   14.25
   5   4  13    4.03   11.94
   5  -4  13    9.44   32.93
   5  -4  13  -15.09   22.35
  -5   4 -13   32.42   32.57
  -5  -4 -13  -11.96   15.36
   5  -4  14   23.80   35.09
   5   4  14   23.50   16.96
  -5   4 -14  -40.82   43.48
   5  -4  14  307.04   33.33
  -5  -4 -14  222.89   24.77
   5  -4  15  -30.83   37.62
   5   4  15  -13.15   15.20
   5   4  16   48.74   15.58
   5  -4  16   26.13   35.74
   5  -4  16   54.36   25.62
  -5  -4 -16   70.05   18.34
   5   4  17    6.16   14.63
   5  -4  17  -22.88   25.90
  -5   4 -17  -60.15   40.03
  -5  -4 -17   -2.76   17.16
   5  -4  18   15.49   28.65
  -5  -4 -18   15.53   19.52
  -5   4 -19   27.76   41.13
  -5  -4 -19    8.47   18.33
   5  -5 -14   43.09   29.09
   5   5 -14  127.75   32.15
   5  -5 -13    2.51   26.24
   5   5 -13  -17.93   28.76
   5   5 -12   40.01   28.01
   5  -5 -12   20.89   26.35
   5  -5 -11   33.21   25.90
   5   5 -11   32.66   27.89
   5   5 -10   51.44   43.00
   5  -5 -10  -65.57   30.36
   5  -5  -9  322.18   42.87
   5   5  -9  166.29   49.05
   5   5  -8  -29.39   39.29
   5   5  -7    0.36   35.75
  -5   5   7    9.05   22.37
   5   5  -7   22.70   26.04
   5  -5  -7  -49.58   27.89
   5   5  -6   11.90   34.92
  -5   5   6   -1.56   23.79
   5   5  -6   -5.24   24.99
   5  -5  -6   -6.82   25.91
   5   5  -5   13.89   34.04
  -5   5   5   -0.23   24.25
   5   5  -5   39.79   25.05
   5  -5  -5   15.31   25.91
   5   5  -4  -11.21   33.33
  -5   5   4   -3.17   24.92
   5  -5  -4   21.78   25.73
   5   5  -4    5.52   24.54
   5   5  -3  161.18   36.02
  -5   5   3  169.69   29.18
   5  -5  -3  146.50   30.20
   5   5  -2   18.67   13.69
   5   5  -2   12.35   31.99
  -5   5   2   32.16   26.90
   5  -5  -2   -5.06   25.51
   5   5  -1    7.10   12.58
  -5   5   1   11.47   27.31
   5   5  -1   -0.30   30.65
   5   5  -1   -0.32   24.63
   5  -5  -1    7.17   25.61
   5   5   0   14.37   12.48
  -5   5   0   19.98   27.66
   5   5   0   14.09   29.98
   5  -5   0   27.93   25.86
   5   5   0   20.72   24.29
   5   5   1  146.60   19.10
   5   5   1  219.77   34.17
   5  -5   1  203.35   30.59
  -5   5  -1  234.33   33.25
   5   5   1  233.95   30.24
   5   5   2   29.60   13.00
   5   5   2   20.89   28.68
  -5   5  -2   49.35   29.59
   5  -5   2   54.64   26.07
   5   5   2   46.49   24.67
   5   5   3   39.91   12.74
   5   5   3   69.73   30.16
  -5   5  -3   68.04   30.47
   5  -5   3   30.93   25.27
   5   5   3   36.52   24.52
   5   5   4   -0.93   11.73
   5   5   4   -4.82   29.16
  -5   5  -4    1.89   30.85
   5  -5   4  -18.63   24.89
   5   5   4  -15.00   24.23
   5   5   5   10.69   11.96
   5  -5   5   23.81   24.75
  -5   5  -5   -3.22   31.38
   5   5   5   14.57   24.01
   5   5   6    4.57   12.20
   5  -5   6  -51.58   28.39
  -5   5  -6   38.75   32.54
   5   5   6   13.88   24.42
   5  -5   7  -48.57   32.73
   5   5   7    2.15   24.13
   5   5   8   63.81   18.95
   5  -5   8  -22.69   41.85
   5   5   8   17.13   24.96
   5  -5   9   53.92   41.66
   5   5   9   10.75   14.40
   5   5   9   67.80   25.93
   5   5  10   -3.42   13.02
   5  -5  10   10.98   41.52
  -5   5 -10  -96.85   38.18
   5  -5  10  -25.96   26.10
   5   5  10   -2.09   24.37
   5   5  11   80.95   16.36
   5  -5  11  105.35   45.14
  -5   5 -11   89.30   37.46
   5  -5  11   71.42   27.86
   5   5  11   65.05   25.73
   5   5  12    5.03   13.72
   5  -5  12    9.85   43.03
   5  -5  12  -15.01   27.97
  -5   5 -12  -18.85   38.56
   5   5  13    3.17   15.53
   5  -5  13   97.76   31.02
   5   5  14  -24.62   16.77
   5  -5  14  -36.96   28.92
   5  -5  15   -8.84   28.08
  -5   6   4   82.55   31.68
  -5   6   3  127.70   33.80
  -5   6   2   18.96   32.39
   5   6  -2   34.91   38.45
   5   6  -1    5.64   38.63
   5   6   0   42.09   38.49
   5   6   1   -0.34   37.14
  -6   0  25  -11.15   27.10
  -6   0  24    3.64   26.53
  -6   0  23   -2.28   23.90
  -6   0  23   -4.41   15.39
   6   0 -23   15.33   15.46
  -6   0  22   45.88   17.20
   6   0 -22   34.10   16.05
  -6   0  21  -11.64   20.53
  -6   0  21   13.50   14.36
   6   0 -21    2.54   13.74
  -6   0  20   28.80   19.26
  -6   0  20   43.45   13.88
   6   0 -20   45.72   27.27
   6   0 -20   43.70   14.10
  -6   0  19   -2.61   17.40
  -6   0  19    1.66   11.98
   6   0 -19   -9.87   12.85
  -6   0  18  317.16   33.43
  -6   0  18  393.67   30.75
   6   0 -18  349.58   29.92
  -6   0  17    8.52   15.20
  -6   0  17    6.21   10.86
   6   0 -17  -12.71   17.41
  -6   0  17   -3.09   16.38
   6   0 -17    9.84   20.54
   6   0 -17   -4.57   11.43
  -6   0  16   32.47   14.13
  -6   0  16   27.91   10.78
  -6   0  16   28.19   15.18
   6   0 -16   38.84   19.57
   6   0 -16   36.90   11.24
  -6   0  15    3.09    9.32
  -6   0  15    1.07   12.71
  -6   0  15   -3.57   14.50
   6   0 -15   17.51   18.08
   6   0 -15   -3.58    9.92
  -6   0  14  242.04   20.92
  -6   0  14  243.66   22.23
  -6   0  14  303.35   22.78
   6   0 -14  244.58   24.53
   6   0 -14  273.57   18.68
   6   0 -14  242.73   20.38
   6   0 -14  230.66   17.05
  -6   0  13  213.99   23.47
  -6   0  13  135.07   18.13
   6   0 -13  261.76   20.77
   6   0 -13   -6.53   11.06
   6   0 -12  -11.31   13.45
  -6   0  12    7.10   11.77
  -6   0  12   11.45   10.29
  -6   0  12    3.82    7.33
   6   0 -12    2.80    8.62
   6   0 -12   -3.88    7.80
   6   0 -12    2.66    4.34
   6   0 -11   -3.76   11.80
  -6   0  11   -2.15   10.98
  -6   0  11    5.74    9.52
  -6   0  11   -2.20    6.70
   6   0 -11    3.98    8.70
  -6   0  11    2.18   12.71
   6   0 -11    0.32    6.91
   6   0 -11    1.51    4.23
   6   0 -10  328.40   23.21
  -6   0  10  294.86   22.49
  -6   0  10  294.55   22.41
  -6   0  10  312.76   23.14
   6   0 -10  322.73   23.69
   6   0 -10  309.58   20.82
  -6   0  10  283.24   24.41
   6   0 -10  277.52   19.71
   6   0 -10  324.90   22.26
   6   0  -9    1.84    9.66
  -6   0   9   -3.11    8.57
  -6   0   9   -4.10    6.13
   6   0  -9    2.21   10.91
  -6   0   9   -0.21   10.29
   6   0  -9   -0.96    5.75
  -6   0   9    2.04   11.92
   6   0  -9   -1.85    8.13
   6   0  -9    2.07    3.86
   6   0  -8    4.50    6.13
  -6   0   8    6.97    6.59
  -6   0   8    5.83    8.64
  -6   0   8    3.15    9.79
   6   0  -8    9.14   10.54
   6   0  -8    6.63    5.32
  -6   0   8    1.15   12.83
   6   0  -8    5.36    8.20
   6   0  -7   -2.30    5.64
  -6   0   7    0.38    6.87
   6   0  -7    1.26    9.95
  -6   0   7    0.83    9.15
   6   0  -7   -0.09    9.43
   6   0  -7   -1.11    4.73
  -6   0   7   -0.12   11.93
   6   0  -7    3.77    8.26
  -6   0   6  582.42   36.23
   6   0  -6  543.79   35.94
  -6   0   6  555.97   36.05
   6   0  -6  542.62   34.77
   6   0  -6  572.58   35.96
  -6   0   6  491.57   36.82
   6   0  -6  493.05   35.91
   6   0  -5   -2.11    8.69
   6   0  -5    2.45    6.20
  -6   0   5   -3.06    9.64
   6   0  -5    1.85    6.78
  -6   0   5    0.22    5.90
   6   0  -5    0.08    8.49
  -6   0   5   -3.44   11.16
   6   0  -4   28.92    6.99
  -6   0   4   30.33   10.32
   6   0  -4   41.40    7.68
   6   0  -4   29.71    8.20
   6   0  -4   31.90    4.42
  -6   0   4   27.08   11.89
   6   0  -4   33.74    9.42
   6   0  -3    2.90    8.39
   6   0  -3   -2.59    6.47
   6   0  -3    0.15    7.00
   6   0  -3    0.70    3.43
   6   0  -3    1.12    8.60
   6   0  -2  530.72   33.50
   6   0  -2  537.54   33.91
  -6   0   2  541.45   32.82
   6   0  -2  456.60   33.00
   6   0  -1    1.17    6.59
   6   0  -1   -1.03    5.18
   6   0  -1    0.75    5.37
  -6   0   1    3.11    4.89
   6   0   0  493.57   28.08
  -6   0   0  374.12   26.71
   6   0   0  438.69   26.86
   6   0   0  502.15   28.15
   6   0   1   -7.07    4.76
   6   0   1   -1.61    6.20
   6   0   2 2550.04  154.63
   6   0   2 2410.96  154.03
   6   0   2 2562.02  154.26
   6   0   3   -6.18    5.71
   6   0   3   -5.26    4.58
   6   0   3    9.72    7.46
   6   0   3    6.53    5.76
   6   0   4  354.90   21.50
   6   0   4  244.88   19.80
  -6   0  -4  316.72   19.79
   6   0   4  369.45   21.22
  -6   0  -4  304.17   20.07
   6   0   4  325.22   21.43
   6   0   4  355.91   20.87
   6   0   5   -0.71    4.88
  -6   0  -5   -7.58    8.51
   6   0   5    2.42    4.87
  -6   0  -5    0.21    5.21
  -6   0  -5   -1.82    5.06
   6   0   5   -1.13    9.23
   6   0   5    0.05    6.00
   6   0   6   73.93    7.96
  -6   0  -6   62.66    9.78
   6   0   6   61.92    7.22
  -6   0  -6   58.63    7.52
  -6   0  -6   64.95    7.14
   6   0   6   80.37   10.96
   6   0   6   63.80    8.02
   6   0   6   64.57    6.85
   6   0   7   -0.20    5.05
  -6   0  -7   -2.70    7.97
   6   0   7    3.02    6.40
  -6   0  -7   -0.61    6.85
  -6   0  -7    0.84    5.52
   6   0   7   11.41    9.59
   6   0   7    2.06    6.80
   6   0   7    0.83    5.64
  -6   0  -8  878.46   53.03
   6   0   8  800.20   51.83
   6   0   8  711.45   50.92
  -6   0  -8  793.60   51.21
  -6   0  -8  814.10   50.42
   6   0   8  819.08   51.26
   6   0   8  873.54   51.60
   6   0   8  809.19   50.12
   6   0   9   -1.65    5.50
  -6   0  -9   -0.61    8.25
  -6   0  -9    1.08    7.68
   6   0   9    0.33    7.63
   6   0   9    5.91   10.16
  -6   0  -9   -3.76    5.94
   6   0   9    1.07    3.11
   6   0   9    0.17    7.75
  -6   0 -10 1724.05  120.13
   6   0  10 2046.42  119.70
  -6   0 -10 1989.40  118.91
   6   0  10 1802.64  118.62
  -6   0 -10 2049.70  117.69
   6   0  10 1598.01  118.47
   6   0  10 2087.14  119.30
   6   0  10 2071.18  117.78
   6   0  10 1783.68  117.40
   6   0  11    2.33    5.98
   6   0  11   -1.18    7.52
   6   0  11   -4.11    9.27
  -6   0 -11   -3.36    8.71
   6   0  11   -1.22    8.94
  -6   0 -11    2.95    6.85
   6   0  11    1.92    4.73
   6   0  12   20.60   13.43
  -6   0 -12    3.24   12.35
   6   0  13  -10.31    9.44
   6   0  13   -2.98    7.33
  -6   0 -13   -2.17    9.87
   6   0  13   -7.22   11.24
   6   0  14  449.07   28.87
  -6   0 -14  348.23   25.60
   6   0  14  423.89   29.75
  -6   0 -14  502.80   29.52
   6   0  15   -0.90    8.65
  -6   0 -15    4.78    6.12
  -6   0 -15    3.55   11.46
   6   0  15    8.89   13.26
  -6   0 -16   41.80   13.31
   6   0  16   30.93   15.18
   6   0  16   38.30   10.43
  -6   0 -17   10.89   13.36
   6   0  17    1.04   10.32
  -6   0 -18   11.66   14.09
   6   0  18   -4.39   14.15
   6   0  18   -2.01   10.83
  -6   0 -19    6.32   15.33
   6   0  19   -9.17   14.32
   6   0  19   -1.90   12.67
  -6   0 -20  175.25   22.33
   6   0  20  202.07   20.32
   6   0  20  160.16   22.25
   6   0  21   -0.27   14.44
   6   0  21   43.73   21.62
   6   0  22   48.25   20.06
   6   0  22   58.78   16.81
   6   0  23   12.67   17.35
  -6  -1  25   26.90   31.34
  -6  -1  24   22.73   32.31
   6   1 -24    8.22   17.14
  -6   1  23   14.07   21.18
  -6  -1  23   26.86   28.55
  -6  -1  23    0.70   15.50
  -6   1  23    5.10   16.37
   6  -1 -23   14.23   17.18
   6   1 -23    7.18   15.32
  -6   1  22   -1.16   19.19
  -6  -1  22   11.13   15.43
  -6   1  22   -3.58   16.16
   6   1 -22    9.01   14.47
   6  -1 -22   -0.50   17.50
  -6   1  21   70.63   22.86
  -6  -1  21   64.97   28.21
  -6   1  21  142.05   19.67
  -6  -1  21  142.91   19.36
   6   1 -21  142.80   17.32
   6  -1 -21  165.23   20.04
  -6   1  20   14.34   16.31
  -6  -1  20   12.01   13.46
  -6  -1  20   12.57   24.05
   6   1 -20   63.04   32.72
   6   1 -20    8.56   12.17
   6  -1 -20   14.20   15.18
  -6   1  19    4.30   14.08
  -6  -1  19    0.29   12.39
  -6  -1  19    6.15   21.99
   6   1 -19  -19.43   29.65
   6   1 -19   -2.87   11.32
   6  -1 -19    0.22   14.21
  -6  -1  18  174.86   29.43
  -6  -1  18  135.73   18.11
  -6   1  18  155.80   19.53
   6  -1 -18   87.26   22.49
   6   1 -18  140.42   15.74
   6  -1 -18  108.90   18.55
  -6   1  17   -1.30   11.54
  -6  -1  17   -1.06   11.06
  -6  -1  17   21.84   19.55
  -6  -1  17  -10.85   21.05
  -6   1  17  -10.47   16.22
   6   1 -17  -48.44   27.28
   6  -1 -17    1.87   13.38
   6   1 -17  -20.95   13.18
   6   1 -17   -4.47   10.08
  -6   1  16   38.28   11.05
  -6  -1  16   23.08   19.16
  -6  -1  16   35.76   11.60
  -6   1  16   28.23   15.50
  -6  -1  16   38.79   19.45
   6  -1 -16   31.68   10.08
   6   1 -16   41.85   24.93
   6  -1 -16   26.40   13.38
   6  -1 -16   13.31   12.95
   6   1 -16   31.46    9.69
   6   1 -16   17.95   12.40
  -6  -1  15  364.96   32.49
  -6  -1  15  349.64   27.94
  -6   1  15  358.34   26.21
  -6  -1  15  373.65   31.01
  -6   1  15  374.00   28.75
   6  -1 -15  412.24   24.84
   6  -1 -15  332.32   24.80
   6   1 -15  302.77   33.21
   6   1 -15  331.83   25.39
   6  -1 -15  300.33   26.41
   6  -1 -15  373.96   28.41
   6   1 -15  347.77   26.09
  -6   1  14   17.69    9.14
  -6  -1  14   12.19    9.74
  -6  -1  14    7.45   17.33
  -6  -1  14   33.87   16.92
  -6   1  14   22.45   13.69
   6   1 -14    1.11   21.06
   6  -1 -14   21.99    7.24
   6  -1 -14   18.32    8.91
   6  -1 -14   11.61   11.73
   6   1 -14   17.01    8.11
   6   1 -14   27.52   11.46
  -6  -1  13  -19.84   10.62
  -6  -1  13  -24.00   16.55
  -6   1  13  -12.51   13.49
   6  -1 -13  -35.18   18.86
   6  -1 -13    2.32    8.30
   6  -1 -13   -6.57   13.34
   6   1 -13   -4.83    7.75
  -6  -1  12    1.80    8.18
   6   1 -12   -7.61   10.62
  -6  -1  12   41.87   18.08
   6  -1 -12   -0.70   19.36
  -6   1  12   11.69   15.50
   6   1 -12    8.65   15.53
   6  -1 -12    6.33    8.24
  -6  -1  12    4.97    7.02
  -6  -1  12    0.84   10.58
   6  -1 -12    1.37   10.81
   6   1 -12    4.11    6.84
  -6  -1  11  235.85   19.62
  -6  -1  11  230.94   23.46
  -6   1  11  217.71   19.10
  -6   1  11  241.99   17.34
   6   1 -11  259.28   19.93
  -6  -1  11  287.53   22.58
   6   1 -11  242.61   20.84
   6  -1 -11  218.39   22.06
  -6   1  11  249.22   20.66
   6  -1 -11  247.43   16.63
  -6  -1  11  257.12   17.74
  -6  -1  11  197.38   19.69
   6   1 -11  323.76   24.00
   6  -1 -11  205.64   17.35
   6  -1 -11  214.94   20.58
   6   1 -11  237.16   18.86
   6   1 -11  250.06   17.73
  -6   1  10   72.25   10.36
   6   1 -10   73.20   13.61
   6  -1 -10   66.98   10.23
   6   1 -10   72.12   12.02
  -6  -1  10   62.83   15.58
  -6  -1  10   60.27   10.05
  -6   1  10   76.13    8.02
  -6   1  10   65.50   12.84
  -6  -1  10   79.54   15.18
   6   1 -10   79.23   12.88
   6  -1 -10   59.94   14.79
   6   1 -10   74.63   16.73
  -6  -1  10   79.53    8.95
   6  -1 -10   75.83    7.02
   6   1 -10   67.79    8.34
   6  -1 -10   59.10   12.37
   6   1 -10   62.42   10.49
  -6   1   9  451.84   31.15
   6  -1  -9  435.44   30.81
  -6  -1   9  463.79   35.62
   6   1  -9  472.56   32.38
  -6  -1   9  446.74   31.93
  -6   1   9  433.79   29.28
   6   1  -9  487.44   31.96
  -6   1   9  445.32   31.74
  -6  -1   9  471.00   33.04
   6  -1  -9  457.87   32.95
  -6  -1   9  470.82   30.11
   6  -1  -9  468.10   32.50
   6   1  -9  420.04   33.69
  -6   1   9  462.31   34.70
   6   1  -9  435.02   29.62
   6   1  -9  432.99   30.83
  -6   1   8  524.93   33.44
  -6  -1   8  466.73   33.69
  -6  -1   8  530.28   38.33
   6  -1  -8  499.29   32.94
   6   1  -8  516.83   34.72
   6   1  -8  520.25   33.56
   6  -1  -8  451.64   34.41
  -6   1   8  499.13   33.71
  -6  -1   8  506.62   34.70
  -6   1   8  512.88   37.02
   6  -1  -8  517.93   34.50
  -6  -1   8  558.34   32.59
  -6   1   8  470.42   31.40
  -6   1   8  480.20   31.34
   6   1  -8  419.62   31.56
   6   1  -8  494.42   33.04
  -6  -1   7  152.78   14.63
  -6  -1   7  147.91   21.00
   6  -1  -7  164.82   13.68
  -6   1   7  158.03   13.59
   6   1  -7  182.57   17.65
   6   1  -7  187.88   15.56
   6  -1  -7  145.67   17.30
  -6  -1   7  191.69   13.47
   6  -1  -7  182.96   16.91
  -6   1   7  159.11   19.63
  -6   1   7  160.27   11.87
  -6  -1   7  147.26   13.76
   6   1  -7  144.37   11.95
  -6   1   6    2.26    6.01
   6   1  -6    3.98   12.97
  -6  -1   6    5.73   15.87
  -6  -1   6    0.87    7.22
   6  -1  -6   -1.48    6.97
   6   1  -6    1.48    9.60
   6  -1  -6    1.89   12.27
   6  -1  -6    2.68    9.49
  -6  -1   6    0.46    6.78
   6  -1  -6    1.00   10.79
   6   1  -6    0.73    4.95
  -6   1   6    1.13    4.13
  -6   1   6    1.80   15.28
  -6  -1   6    6.84    7.20
  -6  -1   6    3.97    8.89
   6   1  -5  234.63   21.15
   6  -1  -5  231.95   16.09
  -6  -1   5  215.58   23.99
  -6  -1   5  207.64   17.12
  -6   1   5  190.12   15.64
   6   1  -5  238.03   18.21
   6  -1  -5  217.84   19.08
  -6  -1   5  179.34   15.74
  -6  -1   5  259.94   16.43
   6   1  -5  241.69   18.78
   6  -1  -5  217.15   18.68
   6  -1  -5  189.74   16.86
  -6   1   5  195.50   21.27
  -6   1   5  220.43   14.96
   6   1  -5  204.44   14.54
  -6  -1   5  212.54   16.89
   6  -1  -4   79.65    8.72
   6   1  -4   85.95   16.70
  -6  -1   4   78.96   17.30
  -6   1   4   89.88    8.46
  -6  -1   4   72.75    9.72
   6   1  -4  109.27   12.28
   6  -1  -4   80.65   13.57
   6   1  -4  101.41   12.53
  -6   1   4   90.61   15.64
  -6  -1   4  115.09    9.69
  -6  -1   4   88.22    9.19
  -6   1   4   71.71    8.90
   6   1  -4   73.57    7.05
  -6   1   4   91.89    7.84
  -6  -1   4   92.16   11.32
   6  -1  -4  102.71   13.14
   6   1  -3   62.17   17.86
  -6   1   3   43.66    6.21
   6  -1  -3   54.99    7.03
  -6  -1   3   42.71    8.05
   6   1  -3   43.48    8.44
   6   1  -3   52.59   10.52
   6  -1  -3   51.61   12.04
   6   1  -3   50.59   11.10
  -6   1   3   51.08    8.15
  -6  -1   3   60.86    7.94
  -6   1   3   40.51   14.26
   6  -1  -3   63.37   11.87
   6   1  -3   34.28    4.53
  -6   1   3   56.76    6.05
  -6  -1   3   46.53   10.69
  -6  -1   3   43.61    7.22
  -6   1   2  221.29   14.97
   6   1  -2  203.85   22.68
   6  -1  -2  238.58   15.03
  -6  -1   2  182.93   16.61
   6   1  -2  220.86   16.80
  -6   1   2  191.41   14.40
   6  -1  -2  228.49   18.67
  -6   1   2  199.47   16.92
   6   1  -2  238.39   17.79
  -6  -1   2  200.39   18.51
  -6   1   2  214.78   15.89
   6   1  -2  236.67   18.06
   6  -1  -2  206.19   18.07
  -6   1   2  199.78   20.17
   6  -1  -2  232.34   18.31
  -6   1   2  224.74   15.06
  -6  -1   2  220.19   17.46
   6  -1  -1 1187.13   73.40
  -6  -1   1 1170.97   74.12
  -6   1   1 1153.43   72.66
   6   1  -1 1228.17   74.23
   6  -1  -1 1148.14   72.65
  -6   1   1 1168.94   72.88
  -6  -1   1 1079.94   74.04
  -6   1   1 1140.77   73.78
   6   1  -1 1191.26   73.88
   6  -1  -1 1107.40   74.54
   6  -1  -1 1114.94   73.94
  -6   1   1 1110.34   73.27
  -6   1   1 1181.30   74.97
   6   1  -1 1301.28   74.15
   6  -1  -1 1330.12   75.04
  -6   1   1 1255.00   73.23
  -6  -1   1 1122.18   73.68
   6  -1   0  346.14   21.95
  -6   1   0  360.41   22.36
   6   1   0  313.53   24.44
  -6   1   0  355.26   22.04
   6  -1   0  319.39   22.99
  -6  -1   0  290.62   24.76
  -6  -1   0  375.67   23.66
   6  -1   0  352.71   25.46
  -6   1   0  319.19   24.47
   6   1   0  338.72   24.30
  -6  -1   0  326.14   22.59
   6   1   0  362.61   24.77
   6  -1   0  347.85   25.65
  -6   1   0  316.75   23.47
  -6   1   0  328.20   25.79
   6  -1   0  392.41   25.23
  -6   1   0  351.01   22.71
  -6  -1   0  338.06   24.57
   6  -1   1   63.36    5.46
   6  -1   1   63.94    8.30
  -6  -1  -1   59.29    7.04
  -6   1  -1   61.00   12.36
  -6  -1  -1   64.20   12.26
   6   1   1   72.56   11.34
   6   1   1   65.68    9.30
  -6   1  -1   66.94    4.82
   6   1   1   63.56   10.74
   6  -1   1   56.43   10.52
   6  -1   1   68.52   14.18
  -6   1  -1   69.54   12.49
  -6  -1  -1   53.82    5.07
   6   1   1   41.64    5.17
   6   1   1   59.82    8.89
   6  -1   2    0.89    7.11
   6  -1   2    5.32    3.48
   6   1   2    0.54   11.56
   6   1   2    4.27    6.82
  -6  -1  -2    5.93    5.20
   6   1   2   -3.32   12.57
   6  -1   2    5.13    3.53
  -6   1  -2    0.97    8.78
  -6   1  -2    5.74   10.35
   6   1   2    3.01    9.04
   6  -1   2    6.76    8.82
   6  -1   2    6.27   13.46
   6   1   2    4.17    3.78
  -6  -1  -2    6.40    3.80
   6   1   2    1.14    7.31
   6  -1   3   72.84    9.20
   6  -1   3   78.69    6.37
   6  -1   3   88.57    6.62
   6   1   3   78.36    9.73
  -6   1  -3   85.09   10.90
   6   1   3   69.34   12.85
   6   1   3   75.63   13.15
   6   1   3   66.77    9.21
   6  -1   3   80.84   15.99
  -6  -1  -3   83.88    6.48
   6  -1   3   72.30   11.01
  -6  -1  -3   85.11    6.87
  -6   1  -3   87.17    8.77
   6   1   3   72.19    6.72
   6   1   3   55.20   10.13
  -6  -1  -3   77.69   11.60
  -6   1  -3   84.86    7.23
   6   1   4  615.55   39.02
   6  -1   4  566.31   36.67
   6  -1   4  582.68   38.18
   6   1   4  697.64   38.63
   6  -1   4  596.07   38.64
   6   1   4  628.56   38.48
  -6   1  -4  552.36   37.96
  -6  -1  -4  521.66   38.43
   6   1   4  507.42   37.23
  -6  -1  -4  553.61   36.31
   6  -1   4  522.63   40.04
  -6   1  -4  594.80   38.91
   6   1   4  568.03   36.92
  -6  -1  -4  571.37   36.75
  -6   1  -4  643.78   37.09
   6  -1   4  706.56   38.41
   6   1   4  500.02   37.99
  -6   1  -4  676.62   38.04
   6  -1   5  104.93   10.66
  -6   1  -5  105.12    9.12
   6   1   5   87.92   10.45
   6  -1   5  105.61    7.55
  -6  -1  -5   67.52   12.75
   6   1   5  105.64   11.67
  -6   1  -5   79.26   10.46
   6   1   5   81.61   10.52
   6  -1   5  108.87   13.29
  -6   1  -5  116.51   15.39
   6  -1   5   96.00   16.95
   6   1   5   72.71    8.97
   6   1   5   67.82   10.03
  -6   1  -5  110.10    8.12
  -6  -1  -5   94.23    8.18
   6  -1   5  105.87   11.20
   6   1   5  100.50    9.57
   6  -1   6   28.44    8.50
   6  -1   6   35.46    4.32
  -6   1  -6   39.08    6.37
   6   1   6   28.14    6.95
  -6   1  -6   29.87    8.74
   6   1   6   47.73    8.22
   6  -1   6   31.36   11.03
  -6  -1  -6   25.98   11.47
   6   1   6   32.86    9.22
   6   1   6   18.83    6.36
   6  -1   6   43.01   16.00
  -6   1  -6   37.75   13.33
  -6  -1  -6   38.59    8.20
   6   1   6   37.91    7.95
   6   1   6   23.76    6.87
   6  -1   6   50.97    9.07
  -6   1  -6   37.61    4.93
  -6  -1  -6   35.17    5.93
   6  -1   7  228.72   17.14
   6   1   7  254.50   17.03
  -6  -1  -7  141.62   17.76
  -6   1  -7  186.87   15.16
   6  -1   7  192.57   14.43
  -6  -1  -7  130.81   18.33
  -6   1  -7  157.24   15.76
   6   1   7  208.79   15.94
   6  -1   7  204.35   17.76
  -6   1  -7  216.11   19.11
   6  -1   7  242.36   21.98
  -6  -1  -7  227.09   15.84
   6  -1   7  257.53   16.53
  -6  -1  -7  211.83   14.85
   6   1   7  200.55   15.70
  -6   1  -7  208.87   13.90
   6   1   7  202.62   15.99
   6  -1   8   93.02   11.72
   6   1   8   84.57   10.23
  -6  -1  -8   78.69   13.39
   6  -1   8  113.73    9.06
  -6   1  -8   86.42   10.71
   6   1   8   88.61   11.14
   6  -1   8   95.98   13.19
  -6  -1  -8   66.25   13.61
  -6   1  -8  110.29   15.11
   6  -1   8  108.07   18.46
  -6  -1  -8  101.03    9.38
   6  -1   8  113.21   10.90
   6  -1   8  102.47    9.84
  -6  -1  -8  126.80   10.60
   6   1   8   79.69   10.12
   6   1   8  104.60   11.21
   6  -1   9   17.33    8.82
   6   1   9    7.64    6.37
   6  -1   9   12.08    5.49
  -6  -1  -9   14.58   11.48
  -6   1  -9   13.02    7.90
   6  -1   9   17.24   11.48
   6   1   9    7.86    8.87
   6  -1   9   10.78   16.98
  -6   1  -9    4.45   13.31
   6   1   9   13.30    8.91
  -6  -1  -9    6.64    6.45
   6  -1   9    5.67    6.53
  -6   1  -9   11.17    7.61
   6   1   9    8.42    7.69
  -6  -1  -9   12.58    7.55
   6  -1  10    9.34    9.28
   6   1  10    1.90    6.65
   6  -1  10    7.65    5.49
   6   1  10    1.13    8.97
  -6   1 -10    7.01    8.24
   6  -1  10    2.57   11.14
  -6  -1 -10   15.07   11.68
   6  -1  10  -16.38   17.37
  -6   1 -10   12.14   14.78
   6   1  10   -0.89    9.96
   6  -1  10    3.45    7.00
  -6  -1 -10    1.42    6.65
  -6   1 -10    7.77    8.01
  -6  -1 -10    5.85    6.83
   6   1  10    2.65    8.15
   6  -1  11  526.34   33.10
   6  -1  11  544.94   35.52
   6   1  11  545.71   34.42
  -6  -1 -11  466.17   35.30
   6  -1  11  551.26   35.32
   6   1  11  534.20   33.76
  -6   1 -11  408.33   33.13
   6  -1  11  564.11   38.13
  -6  -1 -11  549.79   33.50
   6   1  11  508.09   32.46
  -6   1 -11  515.03   34.07
   6  -1  11  506.57   32.10
   6  -1  12   99.84   16.39
   6  -1  12  165.85   12.19
   6   1  12  146.81   13.75
  -6   1 -12   40.28   12.72
  -6  -1 -12  136.15   15.95
   6  -1  12  145.21   16.46
   6   1  12  131.66   13.55
   6  -1  12   90.84   20.51
  -6  -1 -12    7.07   16.40
   6   1  12  135.67   11.32
  -6   1 -12  104.93   14.32
   6  -1  13    4.06   11.84
   6   1  13    6.87    8.34
   6  -1  13    0.57    7.96
  -6  -1 -13   10.85   12.72
   6  -1  13   14.26   14.12
   6   1  13    0.11   10.78
  -6   1 -13   -3.12    9.42
  -6   1 -13   46.74   17.85
  -6  -1 -13    4.10    8.36
  -6   1 -13    6.12    9.57
   6  -1  14  204.89   16.45
   6   1  14  158.59   16.57
   6  -1  14  173.54   19.24
   6  -1  14  213.95   20.57
   6   1  14  178.39   17.62
  -6  -1 -14  194.69   19.60
  -6   1 -14  104.48   16.99
  -6   1 -14  231.58   21.70
  -6  -1 -14  208.41   16.45
  -6   1 -14  164.80   17.39
   6  -1  15   84.65   16.69
   6   1  15   79.16   11.80
   6  -1  15   85.06   11.98
   6   1  15   73.26   13.80
   6  -1  15   92.95   17.61
  -6   1 -15   21.11   12.72
  -6  -1 -15   80.60   15.67
  -6   1 -15   85.96   19.41
  -6  -1 -15   87.37   12.20
  -6   1 -15   81.97   13.59
   6  -1  16  111.26   18.14
   6  -1  16  110.34   13.55
   6   1  16  105.30   13.11
  -6   1 -16   18.06   13.93
  -6  -1 -16  104.45   16.88
  -6   1 -16   48.06   20.16
  -6  -1 -16  105.19   13.24
  -6   1 -16   97.64   14.77
   6  -1  17   67.05   18.51
   6  -1  17   60.15   12.90
   6   1  17   64.91   13.14
   6   1  17   77.70   14.69
  -6   1 -17   78.70   13.88
  -6  -1 -17   69.06   17.01
  -6  -1 -17   81.12   14.67
  -6   1 -17   74.30   15.76
  -6   1 -18   18.97   15.50
  -6  -1 -18  104.46   18.85
   6  -1  18   98.00   15.06
   6   1  18   95.81   15.41
   6   1  18  115.44   14.77
  -6  -1 -18  101.69   15.51
  -6   1 -18   95.93   17.04
  -6   1 -19    7.93   13.58
  -6  -1 -19   26.77   17.91
   6   1  19   -1.80   13.60
   6  -1  19   13.28   13.69
   6   1  19   12.21   12.59
  -6   1 -19   -6.74   15.03
  -6  -1 -19    7.30   13.70
   6   1  20   26.60   15.61
   6  -1  20   41.86   16.00
   6   1  20   55.06   14.42
  -6  -1 -20   50.40   15.70
  -6   1 -20   44.33   17.05
   6   1  21   31.90   19.29
   6  -1  21   68.12   17.27
   6   1  21   57.05   15.95
  -6  -1 -21   40.39   18.75
  -6   1 -21   47.49   19.67
   6  -1  22   -2.82   15.52
   6  -1  22   -7.15   22.89
   6   1  22   13.80   16.84
   6   1  22    0.30   15.37
  -6  -1 -22    1.31   17.45
  -6   1 -22    5.12   18.69
  -6  -2  23   -7.82   17.27
  -6  -2  23   19.78   38.12
  -6  -2  22    1.79   15.69
  -6  -2  22  -13.31   33.82
  -6   2  22    4.67   16.13
   6  -2 -22   -4.20   19.03
   6   2 -22   -2.20   15.31
  -6  -2  21   66.77   17.73
  -6  -2  21   10.60   32.74
  -6   2  21   62.09   18.05
   6  -2 -21   57.03   21.16
   6   2 -21   74.23   16.06
  -6   2  20   73.15   21.48
  -6  -2  20   43.90   15.66
  -6   2  20   25.84   16.08
   6  -2 -20   27.07   17.97
   6   2 -20   32.31   13.96
  -6   2  19   16.74   15.56
  -6  -2  19   31.21   30.40
  -6  -2  19    0.63   13.80
  -6   2  19    9.06   12.24
   6   2 -19   51.75   35.13
   6  -2 -19   -8.32   17.90
   6   2 -19    0.35   12.37
  -6   2  18    9.57   11.11
  -6  -2  18   11.54   13.67
  -6   2  18   22.85   15.19
  -6  -2  18   47.24   27.68
   6   2 -18   -1.75   32.61
   6  -2 -18   12.79   16.35
   6   2 -18   23.25   11.81
  -6   2  17   -7.26   10.98
  -6   2  17   -6.96   15.62
  -6  -2  17  -27.28   29.50
  -6  -2  17    0.87   12.34
   6  -2 -17    3.00    8.03
   6   2 -17   -8.57   15.80
   6   2 -17    4.97   10.56
   6  -2 -17   14.04   17.09
  -6   2  16   -8.35   10.85
  -6   2  16   -3.68   13.17
  -6  -2  16   -0.95   26.18
  -6  -2  16   -0.55   11.68
   6  -2 -16    4.32    7.71
   6  -2 -16  -11.21   15.43
   6   2 -16   -4.31    9.87
   6   2 -16   31.40   17.76
  -6   2  15    4.78   12.97
  -6  -2  15   12.00   24.29
  -6  -2  15    9.77   11.38
  -6   2  15   -6.75   16.64
  -6  -2  15   -5.30   22.56
   6   2 -15   17.36   28.04
   6  -2 -15    2.47   14.83
   6  -2 -15    6.86    5.90
   6  -2 -15    7.69   14.66
   6  -2 -15   -1.68   16.29
   6   2 -15    0.51    9.11
   6   2 -15   10.92   15.39
  -6  -2  14    4.07   23.08
  -6  -2  14   -1.77   10.82
  -6   2  14    3.12   11.80
  -6   2  14    2.22   15.77
  -6  -2  14   -1.01   21.86
   6   2 -14   -4.62   27.04
   6  -2 -14   -0.16    5.83
   6  -2 -14    4.07   13.89
   6   2 -14    2.43    7.93
   6  -2 -14    1.82   14.49
   6  -2 -14    4.53   15.71
  -6   2  14    1.70    5.93
   6   2 -14    8.59   14.73
  -6  -2  13  215.75   20.56
  -6   2  13  252.41   20.82
  -6  -2  13  239.70   30.98
  -6  -2  13  256.68   27.10
  -6   2  13  239.26   22.84
   6  -2 -13  184.49   27.82
   6  -2 -13  248.35   23.22
   6  -2 -13  207.31   20.82
   6   2 -13  296.78   31.02
   6   2 -13  215.78   17.44
   6  -2 -13  248.00   22.62
   6   2 -13  234.79   21.98
  -6   2  13  207.12   16.50
  -6   2  12    2.97    9.68
  -6  -2  12  -21.61   23.30
  -6  -2  12    8.30    9.68
  -6   2  12    4.95   14.89
   6   2 -12   -2.92   14.16
  -6  -2  12    8.36   19.10
   6  -2 -12    0.24   20.62
   6   2 -12   26.95   23.79
   6  -2 -12    4.42   13.26
  -6  -2  12   -1.30   11.52
   6   2 -12    2.58    6.95
  -6   2  12    0.46    6.04
   6  -2 -12   21.77   14.04
   6   2 -12   -4.16   14.74
   6  -2 -12   -1.78   14.35
  -6  -2  11   46.06   10.38
   6   2 -11   50.81   15.36
   6  -2 -11   30.45   20.27
  -6  -2  11   45.32   19.78
  -6   2  11   48.63   14.72
   6  -2 -11   46.34   13.28
  -6  -2  11   54.61    8.92
  -6  -2  11   46.55   12.08
   6   2 -11   47.14    7.67
  -6   2  11   42.51    7.46
   6   2 -10  194.89   19.53
   6  -2 -10  124.97   25.88
  -6   2  10  262.38   21.80
  -6  -2  10   11.13    9.48
  -6   2  10   14.33    6.59
   6   2 -10   15.53    6.73
  -6  -2  10   14.28    7.74
  -6  -2  10    7.13   12.36
  -6   2   9    2.73   13.83
  -6  -2   9    4.23   18.05
   6  -2  -9    4.88   18.10
  -6  -2   9   12.96    8.55
   6   2  -9   15.83   13.95
  -6   2   9   30.36    8.01
   6  -2  -9   29.39    8.41
   6   2  -9   22.57    8.57
  -6  -2   9   36.55   22.95
  -6  -2   9   15.60   12.98
  -6  -2   9   13.01    7.28
   6   2  -9   24.05    6.25
   6   2  -9   14.78   13.38
   6  -2  -9   15.34   13.99
  -6   2   9   19.68    6.67
  -6   2   8  262.70   18.89
  -6  -2   8  233.68   20.19
   6   2  -8  230.74   19.21
   6  -2  -8  271.46   18.89
  -6  -2   8  249.63   31.52
   6   2  -8  236.23   24.66
   6   2  -8  325.53   23.04
   6  -2  -8  232.53   25.38
  -6  -2   8  271.17   24.76
  -6   2   8  282.35   22.42
  -6   2   8  251.43   18.13
  -6  -2   8  192.54   17.67
   6   2  -8  241.79   16.94
   6  -2  -8  229.06   22.24
   6   2  -8  246.22   21.90
  -6  -2   8  249.34   20.99
  -6   2   8  261.41   18.14
  -6   2   7  170.74   13.07
   6   2  -7  122.75   19.77
  -6  -2   7  146.39   26.93
   6  -2  -7  162.30   12.51
  -6  -2   7  149.53   14.26
   6   2  -7  131.37   13.30
   6   2  -7  170.47   17.90
   6  -2  -7  128.60   20.50
  -6   2   7  145.56   13.13
  -6   2   7  136.98   20.62
  -6   2   7  144.29   12.25
   6   2  -7  127.53   10.68
   6   2  -7  134.78   16.55
   6  -2  -7  133.89   17.67
  -6  -2   7  154.36   16.43
  -6  -2   7  130.64   11.51
   6   2  -6   18.80    7.88
   6  -2  -6   27.91    6.48
   6   2  -6    9.77   16.76
  -6   2   6   29.29    7.37
  -6  -2   6   22.78    8.23
   6   2  -6   19.15   13.67
   6  -2  -6   14.20   17.06
  -6  -2   6   29.68   16.72
   6   2  -6   20.76   16.96
  -6   2   6   16.39   10.16
   6  -2  -6   15.54   14.74
  -6   2   6   13.71   16.24
  -6   2   6   22.02    6.67
   6   2  -6   24.29   11.91
   6  -2  -6   29.05   13.67
  -6  -2   6   13.93    5.79
   6   2  -5  495.96   31.65
  -6   2   5  371.22   33.26
  -6   2   5  482.52   30.66
  -6  -2   5  429.30   31.66
   6  -2  -5  506.81   30.20
   6   2  -5  469.18   37.11
   6  -2  -5  404.87   35.79
   6   2  -5  556.90   33.78
   6  -2  -5  358.51   33.89
   6   2  -5  512.74   35.58
  -6   2   5  461.31   31.25
  -6   2   5  430.70   35.06
  -6  -2   5  564.08   35.07
  -6  -2   5  405.31   29.32
   6   2  -5  472.35   33.26
   6  -2  -5  489.69   33.38
  -6   2   4    3.60    5.98
   6   2  -4  -13.70   19.43
  -6   2   4    6.10   13.83
   6   2  -4    2.12    7.68
   6  -2  -4    5.02    4.80
   6  -2  -4   -3.34   17.41
  -6  -2   4    5.33    7.40
   6   2  -4   -5.07   13.66
  -6   2   4   -7.85   15.27
   6   2  -4   10.25   15.51
  -6  -2   4   -0.35    5.67
   6  -2  -4    0.11   15.38
  -6   2   4    5.81   10.91
  -6  -2   4    1.18    3.76
  -6   2   3  172.56   17.96
  -6   2   3  191.09   12.52
   6   2  -3  171.57   24.94
  -6  -2   3  162.80   14.67
   6   2  -3  132.55   14.35
   6  -2  -3  170.59   11.85
  -6   2   3  158.75   18.73
   6  -2  -3  178.38   20.96
   6   2  -3  185.68   19.28
  -6   2   3  154.53   19.45
   6   2  -3  184.11   20.39
   6  -2  -3  133.27   20.08
  -6  -2   3  144.57   11.93
  -6   2   3  187.09   16.45
  -6  -2   3  159.22   10.80
  -6  -2   2   70.79    8.72
  -6   2   2   59.58   13.14
  -6   2   2   70.83    6.45
   6   2  -2   50.53   21.80
   6  -2  -2   71.72    6.14
   6   2  -2   66.79   16.21
  -6  -2   2   57.86   17.32
   6   2  -2   59.94   10.05
   6  -2  -2   50.25   18.00
  -6   2   2   78.52   15.70
  -6   2   2   57.88   15.06
   6   2  -2   78.13   17.49
  -6   2   2   65.89   12.59
   6   2  -2   60.09   13.19
   6  -2  -2   70.27   15.05
  -6   2   1   61.87   12.78
   6  -2  -1   57.28   14.82
   6   2  -1   52.18   21.41
   6  -2  -1   76.80    5.76
  -6   2   1   70.18    5.75
  -6  -2   1   64.89    8.16
   6   2  -1   71.71   10.52
   6   2  -1   55.67   16.13
  -6  -2   1   48.34   16.78
   6  -2  -1   73.80   17.68
  -6   2   1   53.71   17.16
  -6  -2   1   69.59   15.93
  -6   2   1   51.98   14.47
  -6   2   1   71.11   13.62
   6   2  -1   62.73   18.16
  -6  -2   1   58.87   13.97
   6   2  -1   69.30   13.46
   6  -2  -1   74.42   15.17
   6  -2   0   73.98   17.00
   6   2   0   68.04   16.51
   6   2   0   59.85   10.18
  -6  -2   0   46.14   17.00
  -6   2   0   57.71   16.64
  -6  -2   0   59.86    7.64
  -6  -2   0   61.45    4.98
   6   2   0   54.07   18.23
  -6   2   0   59.77   14.72
  -6  -2   0   67.07   15.79
   6  -2   0   52.29   18.81
   6   2   0   58.32    6.37
  -6   2   0   56.51   13.24
  -6  -2   0   58.88   13.81
   6   2   0   60.30   12.97
   6  -2   0   61.04   14.62
   6   2   1 1318.76   82.80
   6  -2   1 1439.77   84.87
  -6  -2  -1 1287.38   82.01
  -6   2  -1 1337.81   84.32
   6   2   1 1396.16   84.14
   6   2   1 1421.21   85.06
  -6   2  -1 1150.39   84.14
  -6   2  -1 1390.03   83.06
   6  -2   1 1283.70   84.13
  -6   2  -1 1360.68   83.52
   6   2   1 1358.30   83.92
   6   2   1 1277.59   80.65
   6   2   1 1383.36   83.41
   6  -2   1 1300.32   83.12
  -6  -2  -1 1224.43   80.14
   6  -2   2   97.61   15.31
   6   2   2  102.41   11.26
  -6  -2  -2   84.97    9.13
   6   2   2  141.65   20.03
  -6   2  -2  106.70   17.61
  -6   2  -2   80.90   16.55
   6   2   2  109.18   18.32
   6  -2   2   94.04   20.07
  -6   2  -2   96.67   14.84
   6   2   2   90.61    9.86
   6   2   2   87.60   17.40
  -6  -2  -2   56.79    7.25
   6  -2   2   99.93   15.10
   6   2   2   94.55   14.36
   6  -2   3   71.40   13.64
  -6   2  -3   65.75   12.18
   6   2   3   71.76   10.15
   6   2   3   80.46   17.86
   6   2   3   62.21   18.26
  -6   2  -3   67.36   17.52
   6   2   3   58.84   16.12
   6  -2   3   63.99   20.50
  -6  -2  -3   62.83    6.74
  -6  -2  -3   64.63   13.30
   6  -2   3   68.32   14.52
   6   2   3   65.41   13.53
   6   2   3   66.86   10.12
   6  -2   4  157.03   18.27
  -6   2  -4  178.11   15.75
   6   2   4  156.00   13.98
   6   2   4  147.84   21.00
   6   2   4  186.36   21.32
   6   2   4  143.77   14.08
   6   2   4  121.00   18.02
  -6  -2  -4  122.38   15.55
   6  -2   4  151.97   22.83
  -6  -2  -4  156.07   16.29
  -6  -2  -4  136.48   11.56
   6  -2   4  176.70   17.12
   6   2   4  147.85   16.21
  -6   2  -5  131.80   14.01
   6  -2   5  106.86   15.95
  -6   2  -5  137.79    9.00
   6  -2   5  124.31    8.57
   6  -2   5  121.62   18.85
   6   2   5  132.55   18.88
  -6   2  -5  115.30   17.97
   6   2   5   78.11   15.64
   6  -2   5  107.42   23.16
   6   2   5  108.17   13.16
  -6  -2  -5  102.40   10.41
  -6  -2  -5  105.72   15.08
   6   2   5  109.39   15.42
   6  -2   5  116.24   15.93
   6  -2   5  126.99   13.26
   6  -2   6  124.91    9.16
  -6   2  -6  128.58    9.48
  -6   2  -6  128.65   14.16
   6  -2   6  133.07   16.74
   6  -2   6  114.42   18.58
   6   2   6  122.56   17.84
   6  -2   6  101.31   23.36
  -6   2  -6  119.62   19.18
   6   2   6  108.29   15.71
   6   2   6  121.75   13.63
   6   2   6  100.35   14.95
  -6  -2  -6  112.29   14.92
   6  -2   6  137.53   13.47
   6  -2   6  127.87   15.42
  -6  -2  -6  118.76   10.75
   6  -2   7  315.34   19.45
  -6   2  -7  319.85   19.69
  -6   2  -7  333.99   23.19
   6  -2   7  261.27   24.87
   6   2   7  262.64   24.47
   6  -2   7  281.08   25.69
  -6   2  -7  322.42   26.40
  -6  -2  -7  261.03   19.02
   6  -2   7  279.66   29.73
   6   2   7  241.05   21.89
   6   2   7  268.69   22.24
   6  -2   7  299.12   23.39
   6   2   7  276.86   23.58
  -6  -2  -7  309.00   20.60
  -6   2  -8   32.24    5.67
   6  -2   8   29.05   13.28
   6  -2   8   30.66    5.60
   6   2   8   21.20   13.69
   6  -2   8   35.59   16.23
   6  -2   8   26.70   22.62
  -6  -2  -8   25.80    4.19
   6   2   8   18.01    9.86
  -6   2  -8   88.05   17.59
   6  -2   8   25.22   12.33
  -6  -2  -8   25.00    7.52
   6   2   8   24.98   12.08
   6   2   8   22.26   11.49
   6  -2   9   31.05   14.51
   6  -2   9   75.87    7.41
  -6   2  -9   63.67    6.84
   6   2   9   75.16   14.75
   6  -2   9  122.47   18.41
   6  -2   9   37.12   22.87
   6   2   9   78.18    8.13
  -6  -2  -9   16.53    3.86
   6   2   9   71.33   12.66
   6   2   9   59.74   12.62
  -6  -2  -9    2.91   12.81
   6  -2   9   61.75   12.52
  -6   2  -9  119.71   13.07
   6   2  10   36.85   13.50
   6  -2  10   40.47   16.77
  -6   2 -10   40.67    7.04
   6  -2  10    0.27   16.27
   6  -2  10   48.61    7.23
   6  -2  10   43.08   12.15
  -6   2 -10   13.27    8.08
   6   2  10   55.04   12.43
   6  -2  11   71.52    9.10
   6   2  11   73.60   11.23
   6  -2  11   78.67   16.85
  -6   2 -11   79.03    9.44
   6  -2  11   76.72   18.32
   6   2  11   67.97   14.37
  -6   2 -11  159.38   22.20
  -6   2 -11   66.19    8.61
   6   2  11   62.38   13.53
  -6  -2 -11   77.97   10.68
   6  -2  12  212.70   16.29
  -6   2 -12  209.04   16.40
   6   2  12  191.61   18.13
   6  -2  12  181.82   23.07
   6   2  12  174.23   19.64
   6  -2  12  160.03   23.16
  -6   2 -12  264.97   26.96
   6   2  12  206.44   19.07
  -6  -2 -12  222.99   17.24
  -6   2 -12  183.85   14.77
   6   2  13   22.55   10.02
   6  -2  13   33.24    8.66
   6  -2  13   20.20   16.79
  -6   2 -13   34.77    8.45
   6  -2  13   43.60   19.04
   6   2  13   27.61   14.24
  -6   2 -13   42.51   22.91
  -6  -2 -13   43.08   10.21
  -6  -2 -13   25.99   11.60
  -6   2 -13   32.54    6.46
   6  -2  14   29.32   17.45
   6   2  14   24.33   10.30
   6  -2  14   15.58    9.07
   6  -2  14    6.97   19.46
   6   2  14    3.34   14.50
  -6   2 -14   33.41   23.61
  -6   2 -14   11.05    5.58
  -6  -2 -14   23.60   10.44
   6  -2  15   53.15   19.85
   6   2  15   43.16   11.82
   6  -2  15   49.06   10.37
   6  -2  15   58.68   21.77
   6   2  15   37.57   15.89
  -6  -2 -15   63.18   12.57
   6  -2  16   37.17   21.20
   6   2  16   48.20   13.12
  -6  -2 -16   47.03   13.77
   6  -2  17  176.48   26.55
   6   2  17  149.31   18.65
  -6   2 -17  161.84   29.84
  -6  -2 -17  188.83   18.57
   6  -2  18   82.96   23.86
   6   2  18   87.18   15.59
  -6   2 -18   96.29   29.16
  -6  -2 -18   94.15   15.80
   6  -2  19   46.85   23.78
   6   2  19   46.15   14.33
  -6  -2 -19   22.45   15.59
   6  -2  20  -17.07   27.48
   6   2  20   -5.58   14.80
  -6  -2 -20  -34.17   17.45
   6   2  21   65.02   17.84
   6  -2  21   87.77   29.82
   6   2  21   69.40   17.58
  -6  -2 -21   88.74   18.44
   6   2  22    1.52   17.91
   6   3 -22  -67.56   48.83
  -6   3  21    4.09   18.37
  -6  -3  21  -44.06   44.41
   6   3 -21  -63.58   48.50
  -6   3  20   25.52   18.29
  -6  -3  20   43.03   39.66
   6  -3 -20  -10.24   20.59
  -6  -3  19   -3.02   15.23
  -6   3  19    3.68   18.32
  -6  -3  19  -54.90   40.23
   6  -3 -19  -26.76   22.38
  -6  -3  18    4.54   14.88
  -6   3  18   -2.74   18.48
  -6  -3  18  -56.87   42.46
   6  -3 -18  -29.54   21.29
  -6  -3  17   11.69   36.96
  -6   3  17   35.66   15.99
  -6  -3  17   53.65   15.45
   6   3 -17  104.62   37.57
   6  -3 -17   44.37   19.35
  -6   3  16   70.69   15.80
  -6  -3  16   63.16   36.34
  -6  -3  16   79.76   15.77
   6   3 -16   45.56   34.88
   6   3 -16   94.37   20.68
   6  -3 -16   70.66   20.17
  -6   3  15   75.65   14.71
  -6  -3  15   88.66   37.03
  -6  -3  15   79.72   15.45
   6   3 -15   49.69   34.53
   6   3 -15   77.24   19.69
   6  -3 -15   53.63   19.59
  -6  -3  14  181.61   42.42
  -6   3  14  140.81   17.66
  -6  -3  14  119.06   16.87
   6   3 -14  107.82   22.75
  -6   3  14   95.74   12.47
   6  -3 -14  138.34   23.17
  -6   3  13    5.87   11.59
  -6  -3  13    5.28   32.08
  -6  -3  13   10.04   11.91
   6   3 -13   -9.63   30.42
   6   3 -13  -34.21   20.32
   6  -3 -13   -2.21   17.21
  -6   3  13   13.37    8.63
  -6   3  12    2.24   10.10
  -6  -3  12    3.27   31.89
   6   3 -12    5.18   19.39
  -6   3  12    6.30   18.45
  -6  -3  12    0.25   11.28
  -6  -3  12   -4.84   25.43
   6  -3 -12   -1.31   28.77
   6   3 -12   18.32   28.95
   6  -3 -12    7.37   17.21
  -6   3  12    5.83    8.90
   6   3 -12    4.11   17.32
  -6   3  11   29.13   10.51
  -6  -3  11   30.94   32.48
  -6   3  11   31.77   18.90
  -6  -3  11   37.99   11.85
   6   3 -11   32.54   19.69
   6  -3 -11   28.79   27.14
  -6  -3  11   16.41   24.43
  -6   3  11   38.78   11.05
   6   3 -11   -0.28   28.41
   6   3 -11   11.94   17.52
  -6  -3  11   28.88    8.72
   6  -3 -11   28.07   16.99
  -6   3  11   32.92    9.20
  -6  -3  10   24.57   31.82
  -6   3  10   10.56    9.14
  -6  -3  10    3.21   10.23
  -6   3  10    2.77   18.36
   6   3 -10    1.78   18.69
   6  -3 -10    9.14   25.40
  -6  -3  10    2.00   23.66
  -6   3  10    8.48   11.31
   6  -3 -10   -2.33   16.42
  -6  -3  10    3.95    7.25
   6   3 -10   -5.25   17.07
  -6   3   9    7.19    8.58
   6   3  -9   -2.40   18.30
   6  -3  -9    4.37   23.69
  -6  -3   9    9.41   22.68
  -6  -3   9   -4.57   10.14
  -6   3   9   -1.93   17.85
  -6   3   9    5.52   11.85
  -6  -3   9   -0.85    6.71
   6   3  -9   17.44   16.52
   6  -3  -9    1.85   16.71
   6  -3  -8   43.98    9.74
  -6   3   8   64.61    9.62
  -6  -3   8   60.43   11.39
  -6  -3   8   50.34   23.95
   6   3  -8   76.97   25.25
  -6   3   8   58.26   13.11
  -6  -3   8   50.78   11.56
  -6  -3   8   38.92    7.35
   6  -3  -8   69.42   18.74
   6   3  -8   48.41   17.03
  -6   3   7   11.98    7.66
  -6   3   7   12.09   16.12
   6  -3  -7    3.32    7.82
  -6  -3   7    3.92    9.41
   6   3  -7   15.20   17.55
   6  -3  -7    2.14   22.34
  -6  -3   7   -4.66   10.23
  -6   3   7    0.70   12.77
  -6  -3   7    3.83    5.42
   6  -3  -7  -21.65   18.13
   6   3  -7   -3.75   16.77
  -6   3   6   37.20   17.27
   6  -3  -6   52.86    8.65
  -6   3   6   27.68    8.23
   6   3  -6   20.74   18.63
   6  -3  -6   33.86   22.66
  -6  -3   6   41.68    9.86
   6   3  -6   16.35   25.97
  -6   3   6   36.11   14.06
  -6  -3   6   36.21    5.89
  -6  -3   5  138.69   14.91
  -6   3   5  184.32   15.18
  -6   3   5  108.21   20.06
   6  -3  -5  150.78   13.12
   6  -3  -5   53.64   25.18
   6   3  -5  110.99   23.24
   6   3  -5  351.11   30.61
   6  -3  -5 1037.79   39.54
  -6   3   5  187.45   19.83
  -6  -3   5  105.04   10.73
   6   3  -5  853.13   33.93
  -6   3   4  398.11   25.57
  -6  -3   4  174.43   24.61
  -6   3   4  144.00   28.12
   6  -3  -4  202.34   23.66
   6   3  -4  151.00   24.09
   6  -3  -4  258.29   35.07
   6   3  -4  329.95   33.43
   6   3  -4  136.54   31.50
  -6   3   4  165.09   26.96
  -6   3   3  110.64   17.41
   6   3  -3   96.94   11.50
  -6   3   3   61.19   10.51
  -6   3   3   99.68    7.84
   6   3  -3   96.03   22.43
  -6  -3   3   94.88   10.79
   6  -3  -3  100.48   24.63
  -6   3   3   71.98   32.55
   6   3  -3   71.78   22.80
  -6   3   3   98.48   17.12
  -6  -3   3   95.21    7.30
  -6   3   2  893.71   53.15
   6   3  -2  789.83   50.62
  -6   3   2  919.14   48.21
  -6  -3   2  882.47   50.23
  -6  -3   2  310.89   57.58
  -6   3   2  656.83   57.24
   6   3  -2  899.13   55.56
  -6   3   2  790.01   47.79
  -6   3   2  980.57   52.58
   6  -3  -2  866.20   53.96
   6   3  -2  899.01   54.98
   6   3  -2  946.11   53.08
  -6  -3   2  167.10   49.57
  -6  -3   2  719.03   47.43
   6   3  -1  310.30   23.67
  -6   3   1  368.45   20.63
  -6   3   1  339.57   20.01
   6   3  -1  277.17   30.07
  -6   3   1  316.95   31.36
  -6   3   1   17.68   39.62
  -6  -3   1  342.34   22.71
   6   3  -1  319.91   30.47
  -6   3   1  414.46   27.89
   6  -3  -1  346.36   28.12
   6   3  -1  382.22   26.92
  -6  -3   1   19.85   23.28
  -6  -3   0   31.98    7.17
   6   3   0   -0.50   23.16
   6   3   0   22.68    9.43
  -6   3   0   10.03   20.30
   6   3   0   -0.92   21.79
   6   3   0   17.69   20.45
   6  -3   0   -5.57   16.09
  -6   3   0   17.49   16.35
   6   3   0   22.05   14.50
   6  -3   1   34.14   20.00
   6   3   1   47.32   10.45
   6   3   1   36.29   21.85
  -6  -3  -1   41.22    7.78
   6   3   1   27.89   23.81
  -6   3  -1   47.37   20.16
  -6  -3  -1   41.26   18.31
   6   3   1   56.55    9.40
   6  -3   1    0.46   16.15
   6   3   1   28.83   20.66
  -6   3  -1   38.89   17.22
   6   3   1   42.91   14.41
   6  -3   2  376.49   29.41
  -6   3  -2  295.34   22.48
   6   3   2  281.90   18.92
   6   3   2   75.42   17.89
   6   3   2  256.68   28.61
   6   3   2  287.67   31.39
[truncated: 609,619 more chars]
