# Supplementary material for: 2-Fluoro­benzyl (Z)-2-(5-chloro-2-oxoindolin-3-yl­idene)hydrazine-1-carbodi­thio­ate dimethyl sulfoxide monosolvate
Source: IUCrdata. 2025 Oct 3;10(Pt 10):x250849. doi: 10.1107/S2414314625008491 (PMC12598888; doi:10.1107/S2414314625008491)
Supplement: Supplementary file 2 [file x-10-x250849-Isup2.hkl]

data_I                                                                          
_shelx_title ' fatah9_a.res in P2(1)/c'                                         
_shelx_refln_list_code          4                                               
_shelx_F_calc_maximum      268.01                                               
_exptl_crystal_F_000       944.00                                               
_reflns_d_resolution_high  0.7280                                               
                                                                                
loop_                                                                           
 _space_group_symop_operation_xyz                                               
 'x, y, z'                                                                      
 '-x, y+1/2, -z+1/2'                                                            
 '-x, -y, -z'                                                                   
 'x, -y-1/2, z-1/2'                                                             
                                                                                
_cell_length_a    22.7322                                                       
_cell_length_b     4.7253                                                       
_cell_length_c    18.8781                                                       
_cell_angle_alpha  90.000                                                       
_cell_angle_beta   95.690                                                       
_cell_angle_gamma  90.000                                                       
                                                                                
_shelx_F_squared_multiplier     1.000                                           
                                                                                
loop_                                                                           
 _refln_index_h                                                                 
 _refln_index_k                                                                 
 _refln_index_l                                                                 
 _refln_F_squared_calc                                                          
 _refln_F_squared_meas                                                          
 _refln_F_squared_sigma                                                         
 _refln_observed_status                                                         
   3   0   0         42.89         23.24        16.91 o                         
   4   0   0      27932.02      30011.91      1406.24 o                         
   5   0   0       2425.60       2758.54       192.94 o                         
   6   0   0       3384.94       3358.15       194.55 o                         
   7   0   0        160.71        138.27        19.48 o                         
   8   0   0        689.48        675.48        43.08 o                         
   9   0   0      66047.70      65632.69      1693.37 o                         
  10   0   0       2511.59       2633.31        71.99 o                         
  11   0   0         80.91         67.91        20.10 o                         
  12   0   0       3689.99       3268.11        90.25 o                         
  13   0   0       2863.91       2531.60        83.89 o                         
  14   0   0         61.08         58.42        22.91 o                         
  15   0   0       4571.47       4383.74       131.67 o                         
  16   0   0         31.23         83.92        59.66 o                         
  17   0   0         14.56          4.42        77.60 o                         
  18   0   0      13356.05      13137.70       440.94 o                         
  19   0   0       4296.46       3931.29       146.82 o                         
  20   0   0        968.32       1092.81        77.45 o                         
  21   0   0       2389.55       2345.15       112.35 o                         
  22   0   0        307.58        306.24        41.58 o                         
  23   0   0         20.89        -18.99        41.42 o                         
  24   0   0       1008.50        987.64        77.91 o                         
  25   0   0        524.44        600.83        58.37 o                         
  26   0   0          3.56        -54.61        66.28 o                         
  27   0   0       2349.17       2634.09       126.48 o                         
  28   0   0        116.89        174.48        58.49 o                         
  29   0   0        209.14        205.52        68.72 o                         
  30   0   0       2194.26       2548.43       152.29 o                         
   1   1   0          0.10         14.07         9.35 o                         
   2   1   0       7165.59       6547.66       119.77 o                         
   3   1   0        256.98        272.68        20.57 o                         
   4   1   0         32.88         93.29        20.24 o                         
   5   1   0       4331.42       4292.66        72.42 o                         
   6   1   0       2676.64       2524.45        41.44 o                         
   7   1   0       2592.23       2524.37        40.07 o                         
   8   1   0       2388.88       2393.59        38.91 o                         
   9   1   0       2642.31       2591.47        47.85 o                         
  10   1   0       1509.09       1452.44        29.34 o                         
  11   1   0       1954.67       1697.68        32.81 o                         
  12   1   0         51.10         23.50        13.25 o                         
  13   1   0       1841.91       1717.59        47.84 o                         
  14   1   0       1327.45       1257.34        42.93 o                         
  15   1   0        605.88        554.96        39.64 o                         
  16   1   0       1493.93       1369.79       119.31 o                         
  17   1   0        289.83        339.44        22.62 o                         
  18   1   0       1638.62       1506.93        59.35 o                         
  19   1   0          0.05         -4.65        26.31 o                         
  20   1   0       1085.81       1048.90        43.43 o                         
  21   1   0         81.59         81.13        35.16 o                         
  22   1   0         71.29        114.82        39.77 o                         
  23   1   0       1080.39       1030.45        57.32 o                         
  24   1   0        303.81        323.53        45.90 o                         
  25   1   0        552.08        496.91        50.78 o                         
  26   1   0        282.70        290.47        55.85 o                         
  27   1   0       1353.16       1597.05       123.98 o                         
  28   1   0          6.49         27.94        47.02 o                         
  29   1   0         11.09        -39.03        69.37 o                         
   0   2   0       6162.74       5539.94       115.36 o                         
   1   2   0        327.42        339.26        17.97 o                         
   2   2   0       1368.78       1291.55        29.73 o                         
   3   2   0        717.96        757.70        22.34 o                         
   4   2   0       4143.05       3886.35        66.48 o                         
   5   2   0       1544.04       1329.43        34.25 o                         
   6   2   0        467.31        444.02        19.56 o                         
   7   2   0        518.53        633.31        29.02 o                         
   8   2   0        913.35        877.99        29.46 o                         
   9   2   0       3508.46       3380.47        80.07 o                         
  10   2   0       1460.80       1520.75        46.98 o                         
  11   2   0          1.18          7.27        13.50 o                         
  12   2   0        387.29        422.26        21.82 o                         
  13   2   0       1801.81       1707.12        64.62 o                         
  14   2   0       1347.23       1119.75        74.77 o                         
  15   2   0        506.45        515.18        30.82 o                         
  16   2   0         13.35         -0.72        26.41 o                         
  17   2   0       2589.72       2581.95        83.48 o                         
  18   2   0       1079.58        990.59        49.10 o                         
  19   2   0        393.81        285.08        39.12 o                         
  20   2   0        201.67        174.66        48.04 o                         
  21   2   0          7.18         -9.93        44.31 o                         
  22   2   0        244.28        345.63        66.05 o                         
  23   2   0        463.43        460.44        74.47 o                         
  24   2   0        125.01         99.83        68.27 o                         
  25   2   0         73.77        168.91        80.02 o                         
  26   2   0        466.98        436.32        90.90 o                         
  27   2   0        138.81         95.76        87.85 o                         
  28   2   0         80.62        201.03       247.31 o                         
   1   3   0       5302.92       5313.41        81.33 o                         
   2   3   0         40.04         26.96        18.00 o                         
   3   3   0        741.38        799.75        26.40 o                         
   4   3   0       2784.95       2998.98        69.91 o                         
   5   3   0        516.17        449.50        19.73 o                         
   6   3   0        201.48        133.74        32.36 o                         
   7   3   0        102.97         70.27        87.46 o                         
   8   3   0       3182.91       3495.38       338.71 o                         
   9   3   0        212.53         85.86        61.47 o                         
  10   3   0       1942.23       1921.98        68.41 o                         
  11   3   0         81.25         65.64        33.50 o                         
  12   3   0         79.84         72.63        34.16 o                         
  13   3   0       3717.94       3971.47       164.53 o                         
  14   3   0         50.74         59.90        33.24 o                         
  15   3   0        210.57        201.43        43.04 o                         
  16   3   0       1283.46       1369.67        67.46 o                         
  17   3   0       1588.68       1476.92        68.12 o                         
  18   3   0        288.58        243.38        55.68 o                         
  19   3   0        984.72       1042.26        85.79 o                         
  20   3   0        277.75        235.03        70.32 o                         
  21   3   0         43.08         28.38        71.24 o                         
  22   3   0       1213.22       1240.62        98.64 o                         
  23   3   0         65.48        -58.02        92.93 o                         
  24   3   0         31.43         26.46        89.55 o                         
   0   4   0        211.57        197.99        33.86 o                         
   1   4   0        553.02        551.99        28.82 o                         
   2   4   0       1160.35       1060.42        37.31 o                         
   3   4   0        258.11        238.27        23.72 o                         
   4   4   0       1638.12       1650.84        66.22 o                         
   5   4   0       1099.95       1060.23        56.03 o                         
   6   4   0        110.72        105.92        48.61 o                         
   7   4   0       2105.99       1916.10        83.37 o                         
   8   4   0       1254.70       1175.22        69.93 o                         
   9   4   0         52.93          8.04        46.31 o                         
  10   4   0       1246.65       1162.67        68.98 o                         
  11   4   0       1543.20       1542.14        88.24 o                         
  12   4   0        233.90        280.87        52.16 o                         
  13   4   0        156.99        171.12        51.75 o                         
  14   4   0       1447.66       1607.73        75.65 o                         
  15   4   0        362.65        386.22        54.23 o                         
  16   4   0        832.60       1026.12       104.68 o                         
  17   4   0        167.23        242.97        58.20 o                         
  18   4   0         53.44         11.03        66.06 o                         
  19   4   0         36.07          2.45        68.60 o                         
  20   4   0        735.36        762.29       103.18 o                         
  21   4   0        193.52        262.19       107.19 o                         
   1   5   0          0.02        -17.57        72.49 o                         
   2   5   0        165.92        164.85        55.15 o                         
   3   5   0          0.29        -45.03        60.11 o                         
   4   5   0          4.17         42.51        63.45 o                         
   5   5   0        125.00        137.34        67.19 o                         
   6   5   0          0.92         37.70        75.99 o                         
   7   5   0         26.53         22.20        72.73 o                         
   8   5   0        271.86        200.17        75.70 o                         
   9   5   0        116.93         40.51        78.23 o                         
  10   5   0        707.41        402.18       152.70 o                         
  11   5   0        756.46        761.96       109.57 o                         
  12   5   0         30.47        377.11        80.55 o                         
  13   5   0         13.02        -71.95        71.95 o                         
  14   5   0         24.85         -9.36        69.29 o                         
  15   5   0         16.78         35.19        72.18 o                         
  16   5   0        216.32        -82.98       134.98 o                         
  17   5   0          3.47       -121.30       178.11 o                         
   0   6   0         68.98        112.01       255.63 o                         
   1   6   0          0.05         28.90       184.85 o                         
   2   6   0        630.21        974.15       197.93 o                         
   3   6   0        235.15        370.93       190.54 o                         
   4   6   0         95.44        125.46       186.91 o                         
   5   6   0         28.79        310.17       283.64 o                         
   6   6   0        726.56       1213.40       320.15 o                         
   7   6   0        395.39        669.31       203.03 o                         
   8   6   0          4.46       -275.90       275.90 o                         
   9   6   0        300.28        107.07       260.28 o                         
  10   6   0         47.52        -96.02       260.42 o                         
 -29   1   1          4.50        -49.73        56.55 o                         
 -28   1   1        520.09        605.54        54.85 o                         
 -27   1   1          3.25        -48.62        48.62 o                         
 -26   1   1          2.66         58.15        63.84 o                         
 -25   1   1        196.74        229.00        47.39 o                         
 -24   1   1        306.83        295.63        45.43 o                         
 -23   1   1         83.07         61.79        39.73 o                         
 -22   1   1          6.17         66.81        41.15 o                         
 -21   1   1        694.26        601.22        45.37 o                         
 -20   1   1         31.45          0.61        29.26 o                         
 -19   1   1       2069.32       1837.52        59.20 o                         
 -18   1   1         11.15        -10.30        25.77 o                         
 -17   1   1       1636.87       1547.51        38.37 o                         
 -16   1   1         40.43         25.63        24.18 o                         
 -15   1   1        305.96        245.54        21.34 o                         
 -14   1   1         55.84         44.86        16.31 o                         
 -13   1   1        469.29        467.35        18.54 o                         
 -12   1   1       1028.30       1122.58        26.44 o                         
 -11   1   1       1573.10       1505.69        31.50 o                         
 -10   1   1        915.84        821.40        21.58 o                         
  -9   1   1          4.81         -7.02        11.79 o                         
  -8   1   1        237.11        265.36        12.58 o                         
  -7   1   1       8599.56       8869.97       138.33 o                         
  -6   1   1       8441.05       8690.78       131.87 o                         
  -5   1   1         10.50         20.79        11.95 o                         
  -4   1   1       2439.50       2579.00        48.79 o                         
  -3   1   1          0.81         -2.16        11.41 o                         
  -2   1   1      13915.21      13596.11       209.80 o                         
  -1   1   1      10022.37      10047.51       147.58 o                         
   0   1   1        542.60        510.02        18.76 o                         
   1   1   1        842.01        719.14        19.73 o                         
   2   1   1        135.95        128.60        15.63 o                         
   3   1   1       5419.63       5559.11       123.54 o                         
   4   1   1       5848.71       5487.47       127.12 o                         
   5   1   1         27.04         33.53        11.99 o                         
   6   1   1        449.43        446.49        14.40 o                         
   7   1   1         38.30         26.44        11.37 o                         
   8   1   1          5.48          2.39        11.02 o                         
   9   1   1        408.49        471.26        15.75 o                         
  10   1   1          1.53          2.41        11.78 o                         
  11   1   1       4457.05       4503.81       100.43 o                         
  12   1   1       3250.11       3344.01        62.51 o                         
  13   1   1       1809.74       1770.08        40.90 o                         
  14   1   1         77.02         47.28        15.03 o                         
  15   1   1        242.60        178.48        21.92 o                         
  16   1   1        739.14        595.21        44.45 o                         
  17   1   1         20.00        103.12        30.34 o                         
  18   1   1       1609.71       1382.94        48.04 o                         
  19   1   1        502.04        396.81        28.68 o                         
  20   1   1         11.00        -21.02        25.77 o                         
  21   1   1        261.61        199.05        36.69 o                         
  22   1   1        150.78        203.91        39.38 o                         
  23   1   1        187.46        156.62        39.69 o                         
  24   1   1         88.48         70.76        41.42 o                         
  25   1   1         66.57         55.91        44.70 o                         
  26   1   1         93.41        128.18        72.15 o                         
  27   1   1          7.80        -15.28        72.25 o                         
  28   1   1       1038.04       1269.18       124.61 o                         
  29   1   1          1.76         27.64        69.51 o                         
 -28   2   1        113.46        -52.76       244.58 o                         
 -27   2   1         68.24         56.56        80.08 o                         
 -26   2   1        480.09        410.87        79.98 o                         
 -25   2   1        320.22        573.66       103.42 o                         
 -24   2   1        467.78        543.38        89.56 o                         
 -23   2   1         93.31         74.52        77.09 o                         
 -22   2   1        556.82        653.88       123.09 o                         
 -21   2   1          0.89        -30.80        50.24 o                         
 -20   2   1         43.39        -31.90        55.96 o                         
 -19   2   1       1247.72       1145.11        92.06 o                         
 -18   2   1         19.90          5.90        32.41 o                         
 -17   2   1       1210.74       1146.91        49.54 o                         
 -16   2   1        165.86        155.90        28.87 o                         
 -15   2   1       2436.47       2355.53        63.91 o                         
 -14   2   1        175.72         -7.75        46.32 o                         
 -13   2   1         17.53         -1.59        60.85 o                         
 -12   2   1        597.12        610.23        23.90 o                         
 -11   2   1         26.13         43.38        14.38 o                         
 -10   2   1       2594.18       2450.56        46.79 o                         
  -9   2   1         85.15         99.27        12.94 o                         
  -8   2   1        335.19        358.65        16.04 o                         
  -7   2   1       1398.03       1315.53        32.02 o                         
  -6   2   1        563.08        505.72        19.46 o                         
  -5   2   1       1342.85       1333.50        33.88 o                         
  -4   2   1       1468.44       1371.73        33.45 o                         
  -3   2   1          5.85         -5.29        13.62 o                         
  -2   2   1        202.42        195.57        15.50 o                         
  -1   2   1      14918.75      15159.91       229.00 o                         
   0   2   1        824.27        898.90        23.44 o                         
   1   2   1        107.46         74.30        14.51 o                         
   2   2   1       2063.81       1969.25        40.59 o                         
   3   2   1        133.77         98.61        11.90 o                         
   4   2   1        287.31        255.58        20.02 o                         
   5   2   1       1057.19       1104.23        30.28 o                         
   6   2   1       9690.04       9812.73       158.40 o                         
   7   2   1          0.72         -2.36        14.12 o                         
   8   2   1       6946.70       7068.05       113.07 o                         
   9   2   1         60.19         41.82        18.42 o                         
  10   2   1       1701.10       1726.55        35.85 o                         
  11   2   1       1706.94       1559.93        62.24 o                         
  12   2   1        246.41        216.78        14.98 o                         
  13   2   1        337.17        315.71        40.83 o                         
  14   2   1        281.57        192.15        45.82 o                         
  15   2   1       4696.86       4527.25       157.31 o                         
  16   2   1        371.96        362.90        28.42 o                         
  17   2   1       1613.76       1679.33       104.01 o                         
  18   2   1        111.74        100.29        30.94 o                         
  19   2   1        669.87        741.13        90.21 o                         
  20   2   1        775.09        770.32       119.91 o                         
  21   2   1         25.35         -7.09        78.84 o                         
  22   2   1          1.45        -31.89        60.74 o                         
  23   2   1          9.97         23.24        64.65 o                         
  24   2   1        467.16        520.01        74.93 o                         
  25   2   1         68.89         85.72        91.17 o                         
  26   2   1        805.38        859.87        99.97 o                         
  27   2   1          0.14         19.81        86.42 o                         
  28   2   1        383.06        316.06       248.78 o                         
 -25   3   1          9.17        126.67       240.16 o                         
 -24   3   1        411.01        428.36        98.98 o                         
 -23   3   1          1.04        -83.99        83.99 o                         
 -22   3   1        359.82        302.33        81.08 o                         
 -21   3   1        595.66        489.65        79.50 o                         
 -20   3   1          0.11         63.07        68.89 o                         
 -19   3   1         23.18         10.76        54.44 o                         
 -18   3   1          0.98        -26.66        53.94 o                         
 -17   3   1       3268.25       3240.61       147.86 o                         
 -16   3   1         18.95         79.69        45.80 o                         
 -15   3   1        994.36       1013.62        57.29 o                         
 -14   3   1         80.42         59.40        33.59 o                         
 -13   3   1       3869.93       4102.70       121.81 o                         
 -12   3   1         43.20         51.39        35.77 o                         
 -11   3   1          7.08         -8.37        31.73 o                         
 -10   3   1        150.43        106.57        32.75 o                         
  -9   3   1          0.04        -42.26        42.26 o                         
  -8   3   1       2227.86       2525.01       194.19 o                         
  -7   3   1        932.87       1948.45       432.91 o                         
  -6   3   1       2711.80       2472.41       172.48 o                         
  -5   3   1        483.67        468.39        27.78 o                         
  -4   3   1       3824.76       3983.70       104.09 o                         
  -3   3   1        128.79         96.42        16.66 o                         
  -2   3   1        215.53        250.42        18.50 o                         
  -1   3   1         34.48         19.34        16.53 o                         
   0   3   1        197.53        238.06        20.68 o                         
   1   3   1       4136.16       3982.64        86.45 o                         
   2   3   1       1035.26       1126.99        31.62 o                         
   3   3   1        120.54         75.38        16.93 o                         
   4   3   1        472.86        446.55        21.11 o                         
   5   3   1        724.00        727.01        29.70 o                         
   6   3   1        373.74        304.98        29.32 o                         
   7   3   1         13.21         31.17        61.32 o                         
   8   3   1       1233.26       1334.33        75.25 o                         
   9   3   1         20.02        -25.16        37.36 o                         
  10   3   1       1183.31       1210.67        48.91 o                         
  11   3   1         32.70          6.71        29.85 o                         
  12   3   1        423.83        472.84        35.58 o                         
  13   3   1          0.20          4.99        31.05 o                         
  14   3   1       1009.29       1044.50        48.69 o                         
  15   3   1          5.11        -26.21        37.86 o                         
  16   3   1        137.95        123.56        42.95 o                         
  17   3   1        857.77        913.06        55.53 o                         
  18   3   1          0.52        -13.47        52.65 o                         
  19   3   1        483.72        475.94        63.20 o                         
  20   3   1          5.33        -40.26        60.19 o                         
  21   3   1         49.21         85.32        67.66 o                         
  22   3   1        120.71         93.07        86.86 o                         
  23   3   1        442.72        346.88        90.98 o                         
  24   3   1        184.47        192.99        94.13 o                         
 -21   4   1         64.73        121.11        93.99 o                         
 -20   4   1        176.86        264.07        79.12 o                         
 -19   4   1        185.78        306.81        64.64 o                         
 -18   4   1        327.44        273.02        78.56 o                         
 -17   4   1         30.66        -15.51        71.93 o                         
 -16   4   1          0.05         -7.98        70.05 o                         
 -15   4   1        165.58        151.48        58.24 o                         
 -14   4   1          7.07        -12.68        53.75 o                         
 -13   4   1         37.16        -20.03        50.83 o                         
 -12   4   1         22.07         78.09        50.29 o                         
 -11   4   1        126.98        106.49        48.30 o                         
 -10   4   1        171.68        222.28        42.78 o                         
  -9   4   1        136.29         98.35        46.41 o                         
  -8   4   1        514.04        527.03        51.16 o                         
  -7   4   1          0.18         35.65        36.26 o                         
  -6   4   1        757.60        855.68        39.25 o                         
  -5   4   1        111.48        121.11        21.21 o                         
  -4   4   1         91.61         99.96        24.56 o                         
  -3   4   1         81.92         82.07        23.92 o                         
  -2   4   1       1016.84        994.90        36.66 o                         
  -1   4   1        358.31        335.79        26.33 o                         
   0   4   1       1897.37       2061.06        53.48 o                         
   1   4   1        376.74        321.53        26.58 o                         
   2   4   1        317.49        301.44        25.34 o                         
   3   4   1        393.79        332.96        24.61 o                         
   4   4   1         25.39         26.68        18.67 o                         
   5   4   1        505.57        501.87        46.61 o                         
   6   4   1         24.42         24.19        41.80 o                         
   7   4   1         55.77         55.49        39.85 o                         
   8   4   1       1414.63       1137.37        94.98 o                         
   9   4   1        127.99        139.54        63.06 o                         
  10   4   1       1934.66       1966.25        91.65 o                         
  11   4   1        258.75        168.74        54.30 o                         
  12   4   1       1607.78       1647.92        68.25 o                         
  13   4   1         20.78        -27.47        43.87 o                         
  14   4   1        421.47        439.66        52.86 o                         
  15   4   1        224.55        202.54        51.44 o                         
  16   4   1         17.48         -4.71        54.78 o                         
  17   4   1          2.18        -42.29        62.92 o                         
  18   4   1         10.42        -46.98        68.74 o                         
  19   4   1        266.27        316.72        73.20 o                         
  20   4   1         54.20         78.84        88.53 o                         
  21   4   1        454.46        610.20       115.08 o                         
 -16   5   1        140.97        -18.28       246.35 o                         
 -15   5   1         73.39         38.51       109.91 o                         
 -14   5   1         57.43         85.37       106.42 o                         
 -13   5   1        461.63        300.29       121.67 o                         
 -12   5   1        178.03        500.35       118.00 o                         
 -11   5   1        307.58        393.52       145.69 o                         
 -10   5   1         39.66        -87.57        87.57 o                         
  -9   5   1        104.78         36.35        78.23 o                         
  -8   5   1        169.11        136.57        77.75 o                         
  -7   5   1        846.29        891.31       110.51 o                         
  -6   5   1          0.39         37.53        71.70 o                         
  -5   5   1         26.00         40.06        67.56 o                         
  -4   5   1        214.77        175.14        65.77 o                         
  -3   5   1        554.76        537.62        68.70 o                         
  -2   5   1        707.97        545.65        62.01 o                         
  -1   5   1        291.24        376.36        83.41 o                         
   0   5   1        292.27        316.55        81.99 o                         
   1   5   1        331.31        325.75        55.57 o                         
   2   5   1         71.82         70.97        52.99 o                         
   3   5   1        458.55        391.89        64.71 o                         
   4   5   1         25.68        -27.62        61.91 o                         
   5   5   1       1410.90       1467.76       108.52 o                         
   6   5   1        628.25        678.01        94.40 o                         
   7   5   1       1714.07       2065.00       150.70 o                         
   8   5   1        166.72        218.14        74.16 o                         
   9   5   1        481.23        406.49        77.96 o                         
  10   5   1         34.64        -71.32        91.88 o                         
  11   5   1          0.11        126.27        80.52 o                         
  12   5   1        131.43        355.26       116.03 o                         
  13   5   1        286.10        159.42        72.76 o                         
  14   5   1        607.51        730.99        88.52 o                         
  15   5   1         39.16         79.67        72.09 o                         
  16   5   1        275.32       -167.50       167.50 o                         
  17   5   1        160.21       -149.81       183.56 o                         
 -10   6   1         88.02        -82.17       266.39 o                         
  -9   6   1         74.02        -59.03       260.64 o                         
  -8   6   1         91.99         99.93       196.00 o                         
  -7   6   1          5.58        320.45       301.54 o                         
  -6   6   1        162.02        403.40       308.73 o                         
  -5   6   1         91.33         41.56       284.67 o                         
  -4   6   1          0.14        -56.42       185.16 o                         
  -3   6   1         75.32         96.95       184.58 o                         
  -2   6   1        781.02        942.68       195.57 o                         
  -1   6   1         16.98        -52.86       184.13 o                         
   0   6   1         92.33        185.18       182.66 o                         
   1   6   1         11.19         91.80       183.23 o                         
   2   6   1          1.29         25.29       185.06 o                         
   3   6   1        333.03        421.95       193.94 o                         
   4   6   1        643.87        992.25       288.79 o                         
   5   6   1          0.08         -2.51       273.69 o                         
   6   6   1        129.91        592.18       277.00 o                         
   7   6   1        219.67        572.28       275.16 o                         
   8   6   1         12.75       -236.33       263.59 o                         
   9   6   1         13.49       -229.99       261.38 o                         
  10   6   1         69.30       -172.81       265.36 o                         
 -31   0   2        269.19        352.61       135.37 o                         
 -30   0   2        510.61        584.74       148.34 o                         
 -29   0   2        344.38        367.95        74.48 o                         
 -28   0   2       1322.99       1396.91        89.42 o                         
 -27   0   2          1.64        -75.13        75.13 o                         
 -26   0   2          2.06        -52.94        52.94 o                         
 -25   0   2          3.75         22.28        48.94 o                         
 -24   0   2        411.41        379.00        51.14 o                         
 -23   0   2        218.07        246.72        47.11 o                         
 -22   0   2       1648.64       1608.38        78.00 o                         
 -21   0   2        686.51        571.19        42.85 o                         
 -20   0   2         57.99        104.39        33.05 o                         
 -19   0   2         93.88         85.18        31.17 o                         
 -18   0   2         43.43         56.95        28.89 o                         
 -17   0   2        358.28        308.61        65.63 o                         
 -16   0   2        618.70        653.21        71.34 o                         
 -15   0   2        498.46        508.83        29.45 o                         
 -14   0   2        289.05        379.80        29.15 o                         
 -13   0   2        488.72        571.28        31.22 o                         
 -12   0   2       2897.19       2765.32        90.54 o                         
 -11   0   2       5144.32       5567.47       209.09 o                         
 -10   0   2       7757.84       8913.16       284.45 o                         
  -9   0   2       1248.45       1456.01        56.77 o                         
  -8   0   2        211.12        215.54        27.53 o                         
  -7   0   2        497.13        489.95        30.45 o                         
  -6   0   2       3975.26       3821.91       123.20 o                         
  -5   0   2       4258.08       4322.43       138.27 o                         
  -4   0   2       1767.67       1857.21        60.17 o                         
  -3   0   2       1689.99       2099.12        41.77 o                         
  -2   0   2      24228.14      26744.80       305.12 o                         
  -1   0   2       1184.48       1270.83        43.14 o                         
   1   0   2       3033.06       2822.09       107.90 o                         
   2   0   2       4242.35       4070.93       197.88 o                         
   3   0   2       7465.27       7305.72       226.74 o                         
   4   0   2       1334.48       1501.33        51.81 o                         
   5   0   2      10340.38      10411.40       369.42 o                         
   6   0   2      17651.20      18491.92       656.50 o                         
   7   0   2       1989.05       1876.10        83.59 o                         
   8   0   2       8895.31       8498.09       265.84 o                         
   9   0   2         87.22        152.38        23.32 o                         
  10   0   2       1501.22       1440.18        56.23 o                         
  11   0   2        191.56        199.46        25.97 o                         
  12   0   2        556.73        575.29        51.79 o                         
  13   0   2         38.74         15.09        25.41 o                         
  14   0   2       8094.10       8161.82       261.99 o                         
  15   0   2        187.00        148.18        58.36 o                         
  16   0   2         18.36          5.10        48.60 o                         
  17   0   2         80.26         54.56        33.48 o                         
  18   0   2       2576.77       2482.63       188.05 o                         
  19   0   2        505.89        474.02        37.11 o                         
  20   0   2        720.08        629.64        42.15 o                         
  21   0   2        465.61        428.23        39.04 o                         
  22   0   2       1240.81       1256.92        84.90 o                         
  23   0   2        898.22        969.81        57.01 o                         
  24   0   2        222.61        165.91        43.44 o                         
  25   0   2          9.51         -6.71        43.96 o                         
  26   0   2         50.88         74.35        56.92 o                         
  27   0   2          7.78          6.97        49.61 o                         
  28   0   2        265.58        323.65       143.99 o                         
 -29   1   2         40.68        -11.94        75.78 o                         
 -28   1   2          9.78         15.48        47.35 o                         
 -27   1   2        142.91        168.75        45.27 o                         
 -26   1   2        261.03        313.60        59.62 o                         
 -25   1   2          9.19          7.20        46.14 o                         
 -24   1   2          2.98          6.66        43.49 o                         
 -23   1   2        389.63        387.20        46.19 o                         
 -22   1   2       1970.25       1939.55        81.06 o                         
 -21   1   2       1778.92       1659.80        79.03 o                         
 -20   1   2        454.17        409.81        35.22 o                         
 -19   1   2          3.01         -0.98        29.65 o                         
 -18   1   2        811.43        829.90        34.25 o                         
 -17   1   2       2456.49       2460.13        71.65 o                         
 -16   1   2        137.59        192.85        38.00 o                         
 -15   1   2          6.51        -10.86        20.59 o                         
 -14   1   2       1433.94       1399.92        34.59 o                         
 -13   1   2       6247.40       5902.70       101.62 o                         
 -12   1   2          5.88          6.41        13.85 o                         
 -11   1   2        544.31        584.15        18.59 o                         
 -10   1   2        439.53        529.19        16.75 o                         
  -9   1   2       3645.52       3674.26        63.80 o                         
  -8   1   2        889.28        767.27        18.74 o                         
  -7   1   2       5174.74       5255.58        80.89 o                         
  -6   1   2       1748.42       1597.95        30.47 o                         
  -5   1   2       9595.47       9927.13       180.32 o                         
  -4   1   2       7892.77       8053.12       204.58 o                         
  -3   1   2       1153.09       1153.05        24.16 o                         
  -2   1   2       8898.73       8953.30       137.92 o                         
  -1   1   2        914.45        849.31        24.41 o                         
   0   1   2       4348.72       4392.46        76.93 o                         
   1   1   2       1187.67       1059.02        27.85 o                         
   2   1   2         51.68         40.51        21.19 o                         
   3   1   2       8102.95       7427.52       242.36 o                         
   4   1   2       2063.16       1852.44        61.74 o                         
   5   1   2       2769.52       2511.84        53.50 o                         
   6   1   2         24.93         30.31        10.80 o                         
   7   1   2        564.39        555.07        17.63 o                         
   8   1   2       3692.96       3349.01        82.21 o                         
   9   1   2        741.14        586.39        17.34 o                         
  10   1   2        859.29        742.30        19.66 o                         
  11   1   2        162.41        135.63        12.94 o                         
  12   1   2       2160.64       2077.53        51.03 o                         
  13   1   2       1690.77       1495.97        44.44 o                         
  14   1   2        594.19        489.39        21.88 o                         
  15   1   2        283.58        319.74        46.41 o                         
  16   1   2       1551.85       1358.91        50.11 o                         
  17   1   2       1248.41       1164.74        37.67 o                         
  18   1   2          9.14         -2.09        19.64 o                         
  19   1   2          0.05         -3.33        19.48 o                         
  20   1   2         16.01         16.76        30.71 o                         
  21   1   2        687.64        642.72        45.16 o                         
  22   1   2        783.15        743.44        48.80 o                         
  23   1   2         92.36        107.31        38.03 o                         
  24   1   2          2.31         14.06        46.85 o                         
  25   1   2        199.68        224.99        52.75 o                         
  26   1   2        511.73        566.16        95.47 o                         
  27   1   2        130.13        163.39        73.15 o                         
  28   1   2         57.18         56.53        58.25 o                         
  29   1   2         18.54         19.01        81.43 o                         
 -28   2   2         15.91         37.79       150.59 o                         
 -27   2   2        428.00        459.86        88.03 o                         
 -26   2   2        483.59        513.83        99.23 o                         
 -25   2   2         51.80        175.96        98.68 o                         
 -24   2   2         28.99          5.44        84.00 o                         
 -23   2   2       1260.84       1227.80       106.16 o                         
 -22   2   2         99.08         70.09       115.58 o                         
 -21   2   2        239.55        243.75        57.79 o                         
 -20   2   2         35.12         98.49        59.86 o                         
 -19   2   2         52.05         -9.52        40.67 o                         
 -18   2   2        555.88        506.56        40.69 o                         
 -17   2   2        455.79        428.70        34.70 o                         
 -16   2   2        384.37        407.13        31.25 o                         
 -15   2   2         51.96         73.62        27.00 o                         
 -14   2   2       1784.87       1578.77        80.34 o                         
 -13   2   2        195.37        126.92        82.65 o                         
 -12   2   2        137.31        106.05        19.68 o                         
 -11   2   2         16.36         18.53        14.73 o                         
 -10   2   2        406.60        351.81        18.06 o                         
  -9   2   2        305.64        286.59        16.39 o                         
  -8   2   2        981.53       1143.37        27.16 o                         
  -7   2   2        100.29         63.81        14.63 o                         
  -6   2   2        474.99        500.76        21.28 o                         
  -5   2   2        583.81        534.84        19.49 o                         
  -4   2   2       1086.21        987.24        25.83 o                         
  -3   2   2        239.03        214.39        18.45 o                         
  -2   2   2         32.13         23.87        15.44 o                         
  -1   2   2        153.68        132.05        15.16 o                         
   0   2   2       1100.31       1039.66        27.81 o                         
   1   2   2         28.27         22.19        15.44 o                         
   2   2   2         34.16         30.91        14.13 o                         
   3   2   2        451.10        469.91        17.82 o                         
   4   2   2       3256.07       3137.10        60.31 o                         
   5   2   2       1783.00       1729.02        39.62 o                         
   6   2   2        731.15        673.04        25.77 o                         
   7   2   2        342.87        394.15        21.57 o                         
   8   2   2        239.53        226.49        18.12 o                         
   9   2   2       1492.41       1507.46        37.00 o                         
  10   2   2         58.96         46.67        19.03 o                         
  11   2   2        261.57        224.54        14.22 o                         
  12   2   2        188.05        193.68        14.90 o                         
  13   2   2        895.35        911.95        69.84 o                         
  14   2   2       2796.30       2743.08        77.60 o                         
  15   2   2        755.87        765.71        49.73 o                         
  16   2   2        809.20        816.54        41.12 o                         
  17   2   2        205.64        232.83        39.95 o                         
  18   2   2        849.74        931.02        52.18 o                         
  19   2   2         16.80        -28.11        71.52 o                         
  20   2   2          7.18         62.21        75.98 o                         
  21   2   2        374.59        331.53        63.03 o                         
  22   2   2        127.39         91.73        62.16 o                         
  23   2   2        631.98        606.09        83.96 o                         
  24   2   2        167.29        144.19        78.06 o                         
  25   2   2         36.82         38.31        85.88 o                         
  26   2   2         10.65        -16.36        82.40 o                         
  27   2   2        438.02        392.52       134.51 o                         
 -25   3   2        165.71        120.66       237.58 o                         
 -24   3   2        817.00        927.42        98.22 o                         
 -23   3   2          7.73         17.35        86.21 o                         
 -22   3   2        270.11        199.78        81.01 o                         
 -21   3   2        877.01        779.11        85.75 o                         
 -20   3   2        119.32         78.32        71.27 o                         
 -19   3   2         34.39         50.87        52.68 o                         
 -18   3   2         71.26         29.14        51.71 o                         
 -17   3   2        690.54        608.51        89.91 o                         
 -16   3   2        280.93        340.35        57.39 o                         
 -15   3   2       5092.21       5325.22       256.79 o                         
 -14   3   2         14.27         18.87        19.57 o                         
 -13   3   2       2169.82       2243.60        56.94 o                         
 -12   3   2        919.46        930.96        34.99 o                         
 -11   3   2        774.37        833.72        33.68 o                         
 -10   3   2        132.20        145.43        21.84 o                         
  -9   3   2       1709.47       1506.38       104.00 o                         
  -8   3   2       2290.76       2722.82       386.22 o                         
  -7   3   2        972.70       2360.18       640.58 o                         
  -6   3   2       6475.64       6167.20       318.08 o                         
  -5   3   2         58.79         26.03        18.73 o                         
  -4   3   2       2410.99       2258.44        74.16 o                         
  -3   3   2        590.94        520.04        24.29 o                         
  -2   3   2       1767.61       1719.92        46.95 o                         
  -1   3   2        130.41        154.98        18.69 o                         
   0   3   2       1147.47       1026.21        30.17 o                         
   1   3   2        769.13        706.79        25.87 o                         
   2   3   2        546.20        559.88        25.61 o                         
   3   3   2       2550.49       2523.40        51.60 o                         
   4   3   2       3505.64       3613.20        83.70 o                         
   5   3   2        785.72        676.97        31.84 o                         
   6   3   2       2139.47       1930.82       142.44 o                         
   7   3   2          0.21        101.38        70.17 o                         
   8   3   2        278.99        305.25        58.67 o                         
   9   3   2        511.19        444.50        27.84 o                         
  10   3   2       1350.19       1285.42        89.02 o                         
  11   3   2        113.91        124.62        32.83 o                         
  12   3   2       2621.24       2653.59        83.90 o                         
  13   3   2       3081.83       3073.82        98.93 o                         
  14   3   2         72.72         46.16        35.63 o                         
  15   3   2        855.55        858.65        64.41 o                         
  16   3   2          4.73         15.38        42.11 o                         
  17   3   2        715.82        772.58        53.59 o                         
  18   3   2         95.00         68.55        56.52 o                         
  19   3   2        302.29        321.77        64.78 o                         
  20   3   2         62.79        116.40        65.45 o                         
  21   3   2       1214.27       1316.64       140.18 o                         
  22   3   2        920.67       1026.09       108.70 o                         
  23   3   2         18.88        -14.83        84.94 o                         
  24   3   2         74.82         22.62        90.88 o                         
 -21   4   2         45.20        111.02        87.80 o                         
 -20   4   2         26.86         41.39        73.70 o                         
 -19   4   2          5.66         17.06        77.08 o                         
 -18   4   2         33.17        -36.93        77.39 o                         
 -17   4   2         37.48         25.29        70.97 o                         
 -16   4   2         14.15         12.07        70.91 o                         
 -15   4   2       1173.11       1306.16        81.54 o                         
 -14   4   2        225.59        227.38        48.90 o                         
 -13   4   2        861.19        785.62        54.80 o                         
 -12   4   2         33.95         45.27        44.44 o                         
 -11   4   2        446.45        402.65        46.77 o                         
 -10   4   2        164.05        178.21        43.62 o                         
  -9   4   2          7.33        -45.32        46.65 o                         
  -8   4   2          3.37         11.59        45.08 o                         
  -7   4   2        157.53        149.36        26.15 o                         
  -6   4   2        305.00        340.60        31.75 o                         
  -5   4   2        122.90        135.71        21.04 o                         
  -4   4   2         54.66         45.55        21.69 o                         
  -3   4   2        269.36        228.36        24.45 o                         
  -2   4   2         71.26         66.62        24.43 o                         
  -1   4   2        564.57        548.49        30.11 o                         
   0   4   2        104.09         94.30        23.77 o                         
   1   4   2          5.95          6.24        22.47 o                         
   2   4   2        193.30        181.08        23.10 o                         
   3   4   2          9.13         24.66        20.54 o                         
   4   4   2         20.82         11.99        17.24 o                         
   5   4   2          5.76         14.76        41.87 o                         
   6   4   2        701.44        613.17        47.05 o                         
   7   4   2        517.71        514.78        44.47 o                         
   8   4   2        629.26        503.30        42.08 o                         
   9   4   2          9.60         -4.50        53.68 o                         
  10   4   2         17.84         -7.62        45.86 o                         
  11   4   2          3.14        -15.31        48.13 o                         
  12   4   2         24.98         14.84        50.66 o                         
  13   4   2        481.83        476.87        54.44 o                         
  14   4   2        125.06        194.84        68.55 o                         
  15   4   2        276.13        184.24        74.49 o                         
  16   4   2        186.53        223.60        70.72 o                         
  17   4   2         55.07         53.84        81.11 o                         
  18   4   2        121.88        281.50       103.07 o                         
  19   4   2          1.05        -90.57        90.57 o                         
  20   4   2        248.91        396.97       113.87 o                         
  21   4   2        238.24        237.14       199.70 o                         
 -17   5   2          7.02        -72.70       103.02 o                         
 -16   5   2        107.98         77.96        95.03 o                         
 -15   5   2         16.15         21.77        75.31 o                         
 -14   5   2         35.06        -19.44        72.76 o                         
 -13   5   2        745.70        858.03       119.17 o                         
 -12   5   2        121.67        304.81        89.84 o                         
 -11   5   2        592.51        771.64       126.43 o                         
 -10   5   2        244.09        242.31       117.38 o                         
  -9   5   2        710.14        822.72       111.04 o                         
  -8   5   2          0.27        -24.93       104.03 o                         
  -7   5   2       2131.05       2472.45       165.76 o                         
  -6   5   2        366.00        349.23       107.43 o                         
  -5   5   2        134.37        112.04        76.70 o                         
  -4   5   2       1006.25        985.21       162.99 o                         
  -3   5   2        124.75         95.51        67.49 o                         
  -2   5   2         32.04         30.56        92.89 o                         
  -1   5   2          4.75         10.03        80.35 o                         
   0   5   2        341.36        309.71        81.77 o                         
   1   5   2          0.05        -18.27        50.48 o                         
   2   5   2       2369.17       2462.59       142.63 o                         
   3   5   2          0.89        -56.32        60.74 o                         
   4   5   2         42.35         78.79        61.80 o                         
   5   5   2        219.48        284.07        69.05 o                         
   6   5   2         96.65        108.16        69.08 o                         
   7   5   2         63.11        108.66        70.64 o                         
   8   5   2        102.29         46.84        74.00 o                         
   9   5   2        235.47        201.88        76.41 o                         
  10   5   2         43.69        -99.27        99.27 o                         
  11   5   2       1142.16       1830.03       277.87 o                         
  12   5   2        211.84        101.45        83.54 o                         
  13   5   2         16.67        -70.85        70.85 o                         
  14   5   2         94.80        169.55        70.78 o                         
  15   5   2         44.94         66.44        77.55 o                         
  16   5   2        216.27         64.77       153.65 o                         
 -10   6   2          4.80        -50.04       259.76 o                         
  -9   6   2          9.37       -271.99       271.99 o                         
  -8   6   2          1.81       -265.43       265.43 o                         
  -7   6   2        125.46        453.86       271.11 o                         
  -6   6   2        101.40        373.10       359.83 o                         
  -5   6   2        177.67        193.46       182.55 o                         
  -4   6   2          9.91       -108.81       183.64 o                         
  -3   6   2        271.71        411.65       186.88 o                         
  -2   6   2        420.95        554.22       188.77 o                         
  -1   6   2         56.28         82.17       186.62 o                         
   0   6   2         56.19        -23.11       186.45 o                         
   1   6   2         11.56         95.85       184.21 o                         
   2   6   2        148.39        232.94       253.28 o                         
   3   6   2          0.26        156.15       259.69 o                         
   7   6   2        779.30        453.05       272.14 o                         
   8   6   2        112.74       -208.77       261.82 o                         
   9   6   2         87.32        -40.97       252.83 o                         
 -29   1   3        703.43        688.49        91.37 o                         
 -28   1   3          2.73        -22.53        48.75 o                         
 -27   1   3        808.72        790.67        56.57 o                         
 -26   1   3        358.02        419.70        65.56 o                         
 -25   1   3         89.20         80.88        47.24 o                         
 -24   1   3        454.18        410.28        50.23 o                         
 -23   1   3        155.13        162.57        44.28 o                         
 -22   1   3        155.45        240.02        49.43 o                         
 -21   1   3        719.23        671.09        51.35 o                         
 -20   1   3         25.89         19.08        32.60 o                         
 -19   1   3         27.87         39.67        30.49 o                         
 -18   1   3        462.35        460.86        29.84 o                         
 -17   1   3       2773.42       2633.63        76.91 o                         
 -16   1   3        107.31        145.73        28.45 o                         
 -15   1   3       1098.89       1392.78       186.18 o                         
 -14   1   3        456.12        469.84        20.18 o                         
 -13   1   3        459.12        414.34        18.70 o                         
 -12   1   3        458.31        435.00        18.35 o                         
 -11   1   3       4615.79       4810.06        77.17 o                         
 -10   1   3       1341.83       1383.70        29.38 o                         
  -9   1   3      11305.06      11896.05       220.98 o                         
  -8   1   3       1301.65       1176.31        26.52 o                         
  -7   1   3       3534.66       3927.94        61.60 o                         
  -6   1   3        370.76        360.22        14.75 o                         
  -5   1   3        173.75        152.72        11.89 o                         
  -4   1   3        631.96        720.37        19.78 o                         
  -3   1   3        108.68        116.75        11.62 o                         
  -2   1   3       1013.02       1096.16        24.98 o                         
  -1   1   3       4000.64       4311.82        73.26 o                         
   0   1   3      35069.68      34351.93       564.63 o                         
   1   1   3      24925.46      24581.31       407.42 o                         
   2   1   3      14508.19      14359.87       248.44 o                         
   3   1   3       1148.08       1016.46        32.17 o                         
   4   1   3         51.31         65.05        11.15 o                         
   5   1   3        373.53        388.54        15.59 o                         
   6   1   3        619.47        587.75        15.35 o                         
   7   1   3          0.13          3.85         9.90 o                         
   8   1   3        450.18        515.08        16.40 o                         
   9   1   3       3102.14       2973.98        53.49 o                         
  10   1   3       1266.97       1113.73        27.45 o                         
  11   1   3       1070.94        877.62        22.55 o                         
  12   1   3        212.84        134.97        13.71 o                         
  13   1   3        568.75        516.59        19.74 o                         
  14   1   3       1525.72       1354.28        44.35 o                         
  15   1   3        374.71        349.93        54.28 o                         
  16   1   3          2.79        -18.15        18.15 o                         
  17   1   3       1087.51        934.61        41.71 o                         
  18   1   3        447.52        475.07        34.55 o                         
  19   1   3        126.60        141.05        31.25 o                         
  20   1   3       1035.27       1025.15        58.92 o                         
  21   1   3        504.54        426.27        47.23 o                         
  22   1   3        135.09        115.90        43.35 o                         
  23   1   3        174.77        152.99        45.67 o                         
  24   1   3        328.81        363.74        74.45 o                         
  25   1   3         96.52         51.35        74.25 o                         
  26   1   3        699.48        930.50       227.71 o                         
  27   1   3        118.12         89.83       122.18 o                         
  28   1   3         29.66         16.02        65.27 o                         
  29   1   3          4.44          5.38       217.54 o                         
 -28   2   3         25.40         23.45       152.37 o                         
 -27   2   3        138.36        171.06        99.58 o                         
 -26   2   3         42.52         44.78        90.79 o                         
 -25   2   3        779.82        835.74       112.28 o                         
 -24   2   3        380.48        439.85        91.50 o                         
 -23   2   3         75.17         19.85       123.16 o                         
 -22   2   3       2171.87       2265.10       123.63 o                         
 -21   2   3          0.39        -21.89        54.77 o                         
 -20   2   3         39.84        107.13        64.56 o                         
 -19   2   3       1139.47       1088.79        59.08 o                         
 -18   2   3         10.62          4.70        39.51 o                         
 -17   2   3        621.60        589.33        37.98 o                         
 -16   2   3       5058.31       4901.33       114.54 o                         
 -15   2   3        525.20        632.24        33.99 o                         
 -14   2   3        389.67        286.00        82.97 o                         
 -13   2   3       5654.67       6305.56       279.97 o                         
 -12   2   3          0.24        -22.82        22.82 o                         
 -11   2   3       1740.56       1907.29        52.99 o                         
 -10   2   3        496.53        442.99        19.25 o                         
  -9   2   3        125.10        120.99        15.86 o                         
  -8   2   3       1681.99       1664.53        35.20 o                         
  -7   2   3       4456.81       4258.35        79.44 o                         
  -6   2   3       1225.21       1226.80        30.05 o                         
  -5   2   3        430.44        549.79        19.55 o                         
  -4   2   3       5319.78       4880.45        98.46 o                         
  -3   2   3        325.33        323.66        17.59 o                         
  -2   2   3       1936.04       1654.21        33.53 o                         
  -1   2   3       6809.44       6707.36       106.21 o                         
   0   2   3        218.15        232.86        18.74 o                         
   1   2   3       2783.10       2625.41        53.36 o                         
   2   2   3       1070.97       1045.55        25.95 o                         
   3   2   3       1234.74       1319.05        28.83 o                         
   4   2   3        843.77        822.42        27.56 o                         
   5   2   3      11176.75      10597.03       288.80 o                         
   6   2   3        498.02        490.93        25.26 o                         
   7   2   3       1296.75       1089.87        37.17 o                         
   8   2   3       1560.24       1376.83        34.59 o                         
   9   2   3        448.62        423.40        19.86 o                         
  10   2   3        403.63        380.69        15.22 o                         
  11   2   3       2184.77       2115.98        69.18 o                         
  12   2   3        181.34        161.84        34.25 o                         
  13   2   3        836.12        740.59        61.68 o                         
  14   2   3       7333.63       6907.80       157.99 o                         
  15   2   3         65.19         52.63        32.70 o                         
  16   2   3        526.47        613.73        38.03 o                         
  17   2   3       1019.79       1003.85        48.12 o                         
  18   2   3       1151.75       1076.43        83.44 o                         
  19   2   3        967.06        874.94        71.04 o                         
  20   2   3         90.74         82.48        74.98 o                         
  21   2   3         34.42         20.32        65.34 o                         
  22   2   3          8.37        -24.75        68.18 o                         
  23   2   3        979.36        934.61       128.77 o                         
  24   2   3         35.42        -49.62        83.63 o                         
  25   2   3        480.87        380.30       124.40 o                         
  26   2   3        378.12        222.64       123.91 o                         
  27   2   3        362.52        241.38       131.22 o                         
 -26   3   3          0.01        -20.78       224.24 o                         
 -25   3   3         31.26        119.47       163.69 o                         
 -24   3   3         42.69         89.17        86.31 o                         
 -23   3   3        113.05         -1.22        87.91 o                         
 -22   3   3        904.23        977.43        96.32 o                         
 -21   3   3        255.64        250.97        78.31 o                         
 -20   3   3        344.15        332.21        81.92 o                         
 -19   3   3        640.51        695.09        62.54 o                         
 -18   3   3       1479.83       1553.40        72.37 o                         
 -17   3   3         10.95        -42.83        42.83 o                         
 -16   3   3        524.31        529.37        45.91 o                         
 -15   3   3        464.79        434.92        32.53 o                         
 -14   3   3        755.76        795.33        37.50 o                         
 -13   3   3        827.47        838.01        33.96 o                         
 -12   3   3         12.30          8.00        23.78 o                         
 -11   3   3       2172.69       2295.10        67.69 o                         
 -10   3   3       1427.25       1603.37        65.04 o                         
  -9   3   3       3809.73       3863.11       110.96 o                         
  -8   3   3        414.55        264.39        58.07 o                         
  -7   3   3       1644.59       1988.36       230.10 o                         
  -6   3   3        800.73        692.71        27.19 o                         
  -5   3   3        730.18        717.20        31.36 o                         
  -4   3   3        572.71        537.81        24.35 o                         
  -3   3   3        149.79        130.69        17.25 o                         
  -2   3   3         51.58         24.25        17.13 o                         
  -1   3   3       1891.92       1786.86        41.54 o                         
   0   3   3       1393.79       1325.30        35.07 o                         
   1   3   3       1916.85       1943.22        45.47 o                         
   2   3   3         13.35          8.06        16.57 o                         
   3   3   3       1240.57       1247.00        44.26 o                         
   4   3   3         18.83        -15.62        26.64 o                         
   5   3   3         86.71         24.59        39.62 o                         
   6   3   3          7.04         60.77        84.66 o                         
   7   3   3        202.87       3703.47      1023.04 o                         
   8   3   3       1030.33        847.87        71.59 o                         
   9   3   3       1611.79       1624.47        81.23 o                         
  10   3   3         38.71         46.09        27.79 o                         
  11   3   3         79.25         95.05        24.72 o                         
  12   3   3        371.96        376.87        48.57 o                         
  13   3   3          8.08         30.48        41.35 o                         
  14   3   3        334.98        372.46        46.86 o                         
  15   3   3         51.04         87.39        44.70 o                         
  16   3   3          1.52        -46.79        46.79 o                         
  17   3   3        627.20        769.87       101.30 o                         
  18   3   3         90.77        155.19        84.57 o                         
  19   3   3        233.29        195.05        87.47 o                         
  20   3   3        401.41        436.57       117.47 o                         
  21   3   3        617.98        354.43        96.54 o                         
  22   3   3         40.58         89.46       131.22 o                         
  23   3   3         40.85         68.23       129.00 o                         
  24   3   3        149.59         23.04       133.89 o                         
 -22   4   3          1.15        -30.58       257.55 o                         
 -21   4   3          7.86         13.76        88.71 o                         
 -20   4   3          0.81         11.99        74.31 o                         
 -19   4   3         71.41         51.06        61.96 o                         
 -18   4   3         69.45        -49.85        60.75 o                         
 -17   4   3        811.31        900.20        70.23 o                         
 -16   4   3        120.52        164.65        55.85 o                         
 -15   4   3         94.66        130.41        54.37 o                         
 -14   4   3         11.40         17.42        48.38 o                         
 -13   4   3          2.36        -15.14        48.08 o                         
 -12   4   3         54.10        144.99        46.84 o                         
 -11   4   3        344.52        260.76        46.24 o                         
 -10   4   3        807.25        781.41        57.28 o                         
  -9   4   3         45.75        -18.65        52.05 o                         
  -8   4   3        997.57       1009.72        69.35 o                         
  -7   4   3         16.68        -14.14        30.96 o                         
  -6   4   3        804.63        768.12        43.24 o                         
  -5   4   3        715.34        665.29        30.76 o                         
  -4   4   3         32.49         35.04        20.28 o                         
  -3   4   3          5.80         14.12        20.34 o                         
  -2   4   3          0.55         -4.86        21.52 o                         
  -1   4   3         33.41         21.06        24.84 o                         
   0   4   3        624.28        649.87        34.09 o                         
   1   4   3        828.22        846.70        34.31 o                         
   2   4   3        785.23        779.29        33.76 o                         
   3   4   3        742.33        651.18        30.37 o                         
   4   4   3       1691.66       1510.95        99.27 o                         
   5   4   3        137.22        118.76        42.26 o                         
   6   4   3        135.79        133.01        40.68 o                         
   7   4   3          6.55         -4.60        39.10 o                         
   8   4   3          0.17        -37.85        37.85 o                         
   9   4   3         84.33         74.13        52.23 o                         
  10   4   3        158.91        133.93        47.08 o                         
  11   4   3        109.93        221.98        52.48 o                         
  12   4   3         42.91         -9.10        51.57 o                         
  13   4   3       1733.43       1721.46        96.26 o                         
  14   4   3        414.55        390.24        77.13 o                         
  15   4   3        460.83        381.62       106.35 o                         
  16   4   3         90.53        139.15        70.93 o                         
  17   4   3          9.00        -36.66        75.62 o                         
  18   4   3        466.43        730.10       118.59 o                         
  19   4   3        265.01        244.92       109.24 o                         
  20   4   3         83.77         92.85       111.19 o                         
  21   4   3        177.31        254.38       199.70 o                         
 -18   5   3          0.93         38.61       290.56 o                         
 -17   5   3        377.39        419.72       115.65 o                         
 -16   5   3        168.45        168.63        96.20 o                         
 -15   5   3         20.99         46.31        62.14 o                         
 -14   5   3        270.08        401.30        65.11 o                         
 -13   5   3        349.09        298.21        64.64 o                         
 -12   5   3        382.59        468.90       108.68 o                         
 -11   5   3        121.01        177.99        95.95 o                         
 -10   5   3        298.27        330.95        93.38 o                         
  -9   5   3         26.49        -59.00       149.19 o                         
  -8   5   3        513.85        517.65       124.46 o                         
  -7   5   3         10.35         -3.20       118.50 o                         
  -6   5   3         36.81         -0.93       119.74 o                         
  -5   5   3        939.39       1177.67       133.62 o                         
  -4   5   3       1067.94       1077.33       173.44 o                         
  -3   5   3       2009.75       2282.98       163.45 o                         
  -2   5   3          0.04        -73.17        97.63 o                         
  -1   5   3        260.03        328.85        73.79 o                         
   0   5   3          2.05        -19.69        47.31 o                         
   1   5   3        151.88        115.08        50.59 o                         
   2   5   3          0.81        -53.57        53.57 o                         
   3   5   3         47.59        -14.57        60.78 o                         
   4   5   3        166.84        191.50        63.17 o                         
   5   5   3        283.74        339.88        68.52 o                         
   6   5   3        739.02        847.56       116.86 o                         
   7   5   3         45.17         78.24        70.36 o                         
   8   5   3        272.90        242.20        78.09 o                         
   9   5   3         20.67        -96.58        96.58 o                         
  10   5   3         48.48         -5.93       166.51 o                         
  11   5   3          0.03        254.40        90.24 o                         
  12   5   3         76.52        -76.77        76.77 o                         
  13   5   3        205.23        227.29        71.21 o                         
  14   5   3        570.04        650.11       138.70 o                         
  15   5   3        177.88        168.67        76.03 o                         
  16   5   3         14.24         13.26       151.66 o                         
  -9   6   3       1314.03        962.55       283.64 o                         
  -8   6   3        520.59        285.26       263.74 o                         
  -7   6   3          0.16         63.89       264.48 o                         
  -6   6   3          0.30        472.87       263.81 o                         
  -5   6   3        513.48        941.03       249.08 o                         
  -4   6   3        311.70        622.76       244.29 o                         
  -3   6   3        174.04        407.88       244.88 o                         
  -2   6   3         38.00        119.38       240.01 o                         
  -1   6   3          2.36         79.00       246.20 o                         
   0   6   3        964.18       1136.46       269.78 o                         
   7   6   3          3.06       -260.94       260.94 o                         
   8   6   3         13.44         -3.32       249.30 o                         
   9   6   3        597.29        748.26       269.41 o                         
 -31   0   4         66.52        117.98       131.83 o                         
 -30   0   4       1257.32       1580.16       193.22 o                         
 -29   0   4         17.79        -11.99        72.76 o                         
 -28   0   4       1215.18       1362.65        90.84 o                         
 -27   0   4        630.67        649.12        98.26 o                         
 -26   0   4       4271.54       4639.18       193.57 o                         
 -25   0   4         49.28         47.30        52.44 o                         
 -24   0   4         29.65         19.51        48.49 o                         
 -23   0   4       5139.19       5165.71       206.03 o                         
 -22   0   4       1123.29        920.59        78.06 o                         
 -21   0   4       1039.77        886.60        77.66 o                         
 -20   0   4        102.43        150.91        36.17 o                         
 -19   0   4        161.61        122.84        33.64 o                         
 -18   0   4       4820.49       4941.45       125.89 o                         
 -17   0   4      14502.78      15084.41       425.56 o                         
 -16   0   4       1296.30       1354.86       112.85 o                         
 -15   0   4        117.33         99.03        27.97 o                         
 -14   0   4      10749.66      11038.83       272.65 o                         
 -13   0   4          0.41          2.67        21.38 o                         
 -12   0   4        893.48        801.60        36.34 o                         
 -11   0   4      19512.80      22522.48       616.56 o                         
 -10   0   4         19.89         49.24        19.51 o                         
  -9   0   4        214.71        196.22        22.46 o                         
  -8   0   4      11601.37      12756.29       325.67 o                         
  -7   0   4         43.56         50.90        18.39 o                         
  -6   0   4        180.80        240.16        20.34 o                         
  -5   0   4      27161.85      30552.47       772.82 o                         
  -4   0   4        556.48        791.23        27.15 o                         
  -3   0   4       8773.80       9483.53       207.37 o                         
  -2   0   4      28530.83      33545.29       733.57 o                         
  -1   0   4       5092.09       5847.43       139.66 o                         
   0   0   4      24663.62      26557.27       579.69 o                         
   1   0   4       9288.05       9293.85       322.70 o                         
   2   0   4         50.50        112.43        15.00 o                         
   3   0   4       7955.80       7764.62       194.10 o                         
   4   0   4      47648.11      43114.89      1079.08 o                         
   5   0   4       1747.40       1842.48        81.91 o                         
   6   0   4       2475.02       2412.15        93.09 o                         
   7   0   4      25739.36      26493.23       816.38 o                         
   8   0   4       8333.31       8316.37       261.67 o                         
   9   0   4       1313.64       1348.87        53.20 o                         
  10   0   4       1281.14       1250.80        50.59 o                         
  11   0   4        172.60        193.25        38.80 o                         
  12   0   4         86.22         20.88        24.76 o                         
  13   0   4      20938.96      23046.61      1017.67 o                         
  14   0   4        225.96        125.81        40.42 o                         
  15   0   4         86.99         -8.41        25.77 o                         
  16   0   4       4264.62       4386.10       170.02 o                         
  17   0   4         15.68        -10.14        77.45 o                         
  18   0   4        218.69        231.60        55.89 o                         
  19   0   4       2814.02       2558.95       321.15 o                         
  20   0   4          2.03        -28.80        31.31 o                         
  21   0   4        644.05        622.45        55.14 o                         
  22   0   4       2095.73       2301.80       111.00 o                         
  23   0   4         36.93         16.43        39.14 o                         
  24   0   4         40.87         73.28        40.96 o                         
  25   0   4       2567.60       2662.33      1120.47 o                         
  26   0   4        564.10        670.22       129.62 o                         
  27   0   4         62.35        111.72       124.02 o                         
  28   0   4        455.69        543.03       138.17 o                         
 -29   1   4        122.52         95.35        80.93 o                         
 -28   1   4        542.42        649.69        58.18 o                         
 -27   1   4         47.94          4.96        44.92 o                         
 -26   1   4        237.30        264.18        49.04 o                         
 -25   1   4         42.58         -2.96        40.33 o                         
 -24   1   4        361.59        336.88        51.09 o                         
 -23   1   4        793.95        749.94        56.58 o                         
 -22   1   4         40.97         49.51        46.50 o                         
 -21   1   4         96.40         79.23        41.09 o                         
 -20   1   4        666.39        661.74        42.30 o                         
 -19   1   4       2399.00       2487.37        82.80 o                         
 -18   1   4       2383.28       2230.40        73.71 o                         
 -17   1   4        156.55        153.07        22.83 o                         
 -16   1   4        298.83        147.54        33.45 o                         
 -15   1   4        409.32        373.51        45.58 o                         
 -14   1   4        308.13        292.24        23.15 o                         
 -13   1   4          4.42          3.54        18.52 o                         
 -12   1   4       1762.64       1683.82        41.76 o                         
 -11   1   4       2724.01       3001.26        59.57 o                         
 -10   1   4       2909.43       2956.34        71.08 o                         
  -9   1   4        933.36       1010.01        27.23 o                         
  -8   1   4       7340.66       8201.85       133.94 o                         
  -7   1   4        149.77        125.41        13.40 o                         
  -6   1   4        664.02        657.11        19.21 o                         
  -5   1   4        222.36        217.53        13.90 o                         
  -4   1   4         11.75          6.52        11.88 o                         
  -3   1   4      13938.50      14462.14       228.31 o                         
  -2   1   4      17719.68      18718.02       307.14 o                         
  -1   1   4      10182.47      10518.92       176.23 o                         
   0   1   4       2479.51       2452.22        45.70 o                         
   1   1   4      71829.62      69601.59      1134.04 o                         
   2   1   4      12543.03      11903.87       191.29 o                         
   3   1   4       1078.84       1015.44        24.07 o                         
   4   1   4       5734.97       5493.76       159.69 o                         
   5   1   4       3384.60       3328.56        52.55 o                         
   6   1   4       4656.04       4383.49        89.69 o                         
   7   1   4       4296.57       4342.27        72.66 o                         
   8   1   4       4083.31       4210.42        69.25 o                         
   9   1   4       4919.41       5025.03       111.66 o                         
  10   1   4      11033.33      10696.42       225.60 o                         
  11   1   4       1499.18       1342.77        43.15 o                         
  12   1   4       1191.99       1121.93        47.59 o                         
  13   1   4         93.12         54.38        12.63 o                         
  14   1   4       2384.77       2247.34       195.85 o                         
  15   1   4       3006.51       2752.99        89.51 o                         
  16   1   4         87.65         78.15        19.89 o                         
  17   1   4       1124.62       1020.03        43.84 o                         
  18   1   4       1848.40       1759.64        85.58 o                         
  19   1   4       3501.81       3168.93       172.55 o                         
  20   1   4          0.10         19.34        39.32 o                         
  21   1   4         74.57        104.09        42.89 o                         
  22   1   4        251.15        271.87        50.43 o                         
  23   1   4          6.98        -14.70        95.54 o                         
  24   1   4        664.38        543.77       187.54 o                         
  25   1   4         24.27         23.79       126.46 o                         
  26   1   4         41.87         14.50        83.22 o                         
  27   1   4        664.47        807.08       432.97 o                         
  28   1   4        806.67        911.54       622.76 o                         
 -28   2   4        478.77        611.94       186.84 o                         
 -27   2   4        181.59        226.76       102.59 o                         
 -26   2   4        430.27        515.73       101.66 o                         
 -25   2   4         61.76        187.85       103.63 o                         
 -24   2   4          0.23         -2.09        89.05 o                         
 -23   2   4         51.98         10.95       127.26 o                         
 -22   2   4        466.30        521.54        75.83 o                         
 -21   2   4        543.28        560.00        60.01 o                         
 -20   2   4         37.85         69.93        57.44 o                         
 -19   2   4       2241.17       2502.48       122.71 o                         
 -18   2   4         51.12         48.60        42.27 o                         
 -17   2   4       1381.33       1393.55        51.52 o                         
 -16   2   4         88.85         41.44        32.65 o                         
 -15   2   4         10.00         46.85        31.23 o                         
 -14   2   4        123.28         80.92        30.62 o                         
 -13   2   4       3398.25       3971.71       194.11 o                         
 -12   2   4        451.12        429.52        50.34 o                         
 -11   2   4       1481.47       1642.61        40.25 o                         
 -10   2   4       1882.13       2000.44        55.63 o                         
  -9   2   4       1381.19       1368.41        31.75 o                         
  -8   2   4       4225.37       4325.47        82.51 o                         
  -7   2   4        333.53        388.84        16.83 o                         
  -6   2   4          4.07         12.50        14.86 o                         
  -5   2   4        483.60        469.60        18.94 o                         
  -4   2   4       3077.72       3153.09        69.77 o                         
  -3   2   4         57.17         33.71        14.79 o                         
  -2   2   4       1940.69       2014.20        37.05 o                         
  -1   2   4       5686.10       5609.12        83.27 o                         
   0   2   4       2166.54       2237.96        43.92 o                         
   1   2   4        202.89        144.34        16.03 o                         
   2   2   4         13.01         18.23        15.20 o                         
   3   2   4         83.87         58.35        13.87 o                         
   4   2   4          0.21          4.40        11.85 o                         
   5   2   4          3.77         11.80        11.08 o                         
   6   2   4       1140.52       1123.66        33.20 o                         
   7   2   4         14.85         10.74        17.84 o                         
   8   2   4       2096.10       1951.76        44.57 o                         
   9   2   4        320.84        310.10        13.74 o                         
  10   2   4        197.02        185.40        12.61 o                         
  11   2   4        836.35        791.93        35.24 o                         
  12   2   4         49.52         80.62        35.43 o                         
  13   2   4         65.94        -28.30        31.82 o                         
  14   2   4        204.71        172.46        34.85 o                         
  15   2   4        326.97        312.44        39.29 o                         
  16   2   4          0.63        -10.45        37.72 o                         
  17   2   4       1006.35        990.09        63.32 o                         
  18   2   4        800.03        763.45        77.90 o                         
  19   2   4        332.61        426.50       123.52 o                         
  20   2   4         75.80         67.49        92.26 o                         
  21   2   4          0.41        -21.58        97.63 o                         
  22   2   4        245.22        229.95       104.11 o                         
  23   2   4         40.39        -63.54        91.38 o                         
  24   2   4          7.76        -26.01       100.39 o                         
  25   2   4         17.82        -11.44       104.29 o                         
  26   2   4        471.52        312.90       113.02 o                         
  27   2   4         29.00        -29.92       130.67 o                         
 -26   3   4        495.59        484.08       237.58 o                         
 -25   3   4         25.91         44.19       165.64 o                         
 -24   3   4        488.13        469.93        93.04 o                         
 -23   3   4         12.20        -88.36        88.36 o                         
 -22   3   4        494.55        390.07        89.42 o                         
 -21   3   4        159.56        224.23        79.12 o                         
 -20   3   4          7.67         44.72        73.08 o                         
 -19   3   4          7.88         67.69        60.47 o                         
 -18   3   4        660.84        726.53        59.87 o                         
 -17   3   4       1487.71       1556.98        80.15 o                         
 -16   3   4         10.26         30.04        33.62 o                         
 -15   3   4       1381.65       1514.45        74.89 o                         
 -14   3   4         48.79         61.01        29.07 o                         
 -13   3   4       1203.35       1285.82        67.82 o                         
 -12   3   4        902.09        952.54        38.57 o                         
 -11   3   4          0.06        -16.50        26.24 o                         
 -10   3   4       1005.91       1059.63        43.22 o                         
  -9   3   4        291.21        187.43        29.52 o                         
  -8   3   4       1833.85       1396.79       158.29 o                         
  -7   3   4        247.47        188.75        52.54 o                         
  -6   3   4       1349.86       1832.46       219.71 o                         
  -5   3   4          0.82        -36.32        36.32 o                         
  -4   3   4       2385.02       2110.94        93.94 o                         
  -3   3   4          9.39         -3.56        16.94 o                         
  -2   3   4        315.19        282.05        18.67 o                         
  -1   3   4       2400.52       2275.41        61.45 o                         
   0   3   4       1729.07       1717.69        48.34 o                         
   1   3   4       2731.91       2816.80        75.74 o                         
   2   3   4       2466.22       2673.69        82.00 o                         
   3   3   4        680.94        656.59        35.84 o                         
   4   3   4         38.74         27.07        24.20 o                         
   5   3   4       3517.08       3595.91       287.02 o                         
   6   3   4        617.17        765.19       108.55 o                         
   7   3   4         30.40        -46.58        50.68 o                         
   8   3   4       1583.98       1434.19        68.33 o                         
   9   3   4          0.15         12.78        23.52 o                         
  10   3   4       1949.30       1892.25        81.23 o                         
  11   3   4       2003.60       1961.28        65.12 o                         
  12   3   4       1123.55       1032.40        55.48 o                         
  13   3   4          5.91        -22.94        38.14 o                         
  14   3   4        838.08        934.15        73.24 o                         
  15   3   4        271.71        224.83        45.72 o                         
  16   3   4        229.24        177.96        56.04 o                         
  17   3   4       1527.26       1279.06       198.74 o                         
  18   3   4         96.75         70.25        74.28 o                         
  19   3   4        121.66        222.22        78.66 o                         
  20   3   4       1393.51       1329.01       149.79 o                         
  21   3   4        149.40         72.80       105.45 o                         
  22   3   4         29.76       -104.45       109.74 o                         
  23   3   4        773.67        723.15       132.45 o                         
  24   3   4          9.81         45.47       165.88 o                         
 -22   4   4        117.61         46.13       264.62 o                         
 -21   4   4        150.61        314.32       114.52 o                         
 -20   4   4          4.92        -57.08        75.95 o                         
 -19   4   4        809.14        884.64       118.65 o                         
 -18   4   4        197.66        217.50        62.88 o                         
 -17   4   4         15.11         69.26        55.99 o                         
 -16   4   4        746.17        916.67       110.37 o                         
 -15   4   4       1161.04       1440.40       141.95 o                         
 -14   4   4        390.95        398.48        58.63 o                         
 -13   4   4        270.70        333.48        56.14 o                         
 -12   4   4        271.34        322.01        52.70 o                         
 -11   4   4          6.96        -43.42        68.75 o                         
 -10   4   4       3843.72       3961.43       122.45 o                         
  -9   4   4       1641.50       1606.57        88.29 o                         
  -8   4   4         62.13         12.10        35.25 o                         
  -7   4   4       1648.01       1620.62        63.13 o                         
  -6   4   4        302.66        306.92        34.61 o                         
  -5   4   4        641.56        669.27        34.91 o                         
  -4   4   4        725.98        665.00        29.30 o                         
  -3   4   4       1349.82       1384.64        50.40 o                         
  -2   4   4         11.77         13.39        22.85 o                         
  -1   4   4       3160.68       3132.42        85.25 o                         
   0   4   4       1686.50       1662.94        65.64 o                         
   1   4   4         15.94          6.05        27.87 o                         
   2   4   4        178.23        176.11        25.15 o                         
   3   4   4        380.81        315.51        31.31 o                         
   4   4   4        209.28        155.05        24.18 o                         
   5   4   4        711.73        644.83        46.98 o                         
   6   4   4         64.60         63.57        39.80 o                         
   7   4   4        837.39        765.39        48.52 o                         
   8   4   4       1131.89       1027.23        84.44 o                         
   9   4   4       2992.10       2874.82       152.83 o                         
  10   4   4        129.31        219.22        52.78 o                         
  11   4   4          9.10        -16.65        52.33 o                         
  12   4   4        477.50        481.36        57.79 o                         
  13   4   4          8.81         10.10        57.40 o                         
  14   4   4        146.85        113.99        61.00 o                         
  15   4   4        368.87        443.08        73.73 o                         
  16   4   4          1.84        -12.00        61.02 o                         
  17   4   4        372.12        484.34        92.08 o                         
  18   4   4       1687.14       1931.36       117.09 o                         
  19   4   4        163.40        124.69       102.80 o                         
  20   4   4        711.07       1310.15       327.48 o                         
  21   4   4         61.51         -2.58       198.38 o                         
 -17   5   4        137.94        117.40       109.15 o                         
 -16   5   4          6.69          9.45       101.96 o                         
 -15   5   4          9.51          8.28        80.79 o                         
 -14   5   4          4.85        -28.38        63.37 o                         
 -13   5   4          4.71        -60.25        62.98 o                         
 -12   5   4         16.30        -52.38        92.85 o                         
 -11   5   4        112.09        281.46        94.94 o                         
 -10   5   4          1.47        -92.39        92.39 o                         
  -9   5   4         24.37       -134.06       177.13 o                         
  -8   5   4         18.72         27.78       117.47 o                         
  -7   5   4         82.69         21.27       100.52 o                         
  -6   5   4         88.88        171.75        98.96 o                         
  -5   5   4         19.86         29.91        97.76 o                         
  -4   5   4         20.10        -55.98        96.53 o                         
  -3   5   4        172.00        345.30        97.39 o                         
  -2   5   4        137.51         92.29        95.64 o                         
  -1   5   4       1539.76       1840.64       158.98 o                         
   0   5   4        226.08        237.70        51.46 o                         
   1   5   4         79.27        115.29        50.08 o                         
   2   5   4         14.00         78.01        54.30 o                         
   3   5   4        180.57        219.18        62.57 o                         
   4   5   4          5.52         14.18        63.53 o                         
   5   5   4          0.24        -48.96        65.10 o                         
   6   5   4          3.18        -38.91        70.89 o                         
   7   5   4        217.60        130.90        75.37 o                         
   8   5   4        674.06        543.63       165.93 o                         
   9   5   4         85.36        -93.09        93.09 o                         
  10   5   4          0.29        460.32       173.89 o                         
  11   5   4        114.12         -3.81       109.02 o                         
  12   5   4        227.20        180.12        81.36 o                         
  13   5   4        158.68        134.67        73.84 o                         
  14   5   4        107.18        120.50        76.65 o                         
  15   5   4         45.99         -8.75        76.31 o                         
  16   5   4         92.93        -43.04       157.99 o                         
  -9   6   4        203.76        252.02       254.01 o                         
  -8   6   4          7.01       -258.36       258.36 o                         
  -7   6   4          4.30       -258.43       258.43 o                         
  -6   6   4        114.72        230.32       171.66 o                         
  -5   6   4        418.31        608.32       233.45 o                         
  -4   6   4         24.12         -8.47       227.93 o                         
  -3   6   4         10.86        -32.35       232.57 o                         
   7   6   4        434.96        -56.96       248.71 o                         
   8   6   4          0.84        211.49       244.88 o                         
   9   6   4         76.23         20.12       249.22 o                         
 -29   1   5        119.52        110.39       153.20 o                         
 -28   1   5         32.11         25.47        51.79 o                         
 -27   1   5          1.62         -0.50        46.52 o                         
 -26   1   5          0.11         33.32        52.88 o                         
 -25   1   5         14.87        -21.25        41.42 o                         
 -24   1   5        337.95        334.46        43.74 o                         
 -23   1   5          6.74        -10.45        46.43 o                         
 -22   1   5         11.57         11.66        41.57 o                         
 -21   1   5         16.83        205.19       113.64 o                         
 -20   1   5         15.07        -44.76        44.76 o                         
 -19   1   5        124.13         95.61        32.03 o                         
 -18   1   5         60.05         66.95        29.54 o                         
 -17   1   5         65.55         44.69        27.27 o                         
 -16   1   5        789.90        762.88        31.41 o                         
 -15   1   5        596.09        669.81        50.12 o                         
 -14   1   5         79.59         70.17        23.76 o                         
 -13   1   5         52.76         49.89        19.47 o                         
 -12   1   5       1485.53       1695.22        38.22 o                         
 -11   1   5         26.78         22.24        16.36 o                         
 -10   1   5        412.84        415.13        18.31 o                         
  -9   1   5          1.94         -2.09        16.19 o                         
  -8   1   5        469.76        605.92        19.04 o                         
  -7   1   5        724.09        831.80        21.82 o                         
  -6   1   5       1353.11       1600.20        32.02 o                         
  -5   1   5        185.30        226.60        14.38 o                         
  -4   1   5          8.20         20.96        13.38 o                         
  -3   1   5        266.36        307.72        16.46 o                         
  -2   1   5       1409.87       1498.89        30.95 o                         
  -1   1   5       6937.38       7314.72       131.28 o                         
   0   1   5       5766.51       5487.19        90.45 o                         
   1   1   5       9327.89       9490.74       156.16 o                         
   2   1   5       3558.48       3549.65        82.76 o                         
   3   1   5        756.43        708.81        23.44 o                         
   4   1   5         29.16         21.20         9.81 o                         
   5   1   5        346.06        352.32        14.62 o                         
   6   1   5        684.64        715.15        23.74 o                         
   7   1   5       4250.73       4286.57        84.82 o                         
   8   1   5         62.17         39.62        13.19 o                         
   9   1   5        238.29        279.41        15.87 o                         
  10   1   5         63.91         52.49        11.72 o                         
  11   1   5        180.45        148.91        13.30 o                         
  12   1   5        360.93        341.87        17.45 o                         
  13   1   5        965.42        889.55        70.63 o                         
  14   1   5        566.54        511.89        54.14 o                         
  15   1   5       1521.69       1478.12        62.57 o                         
  16   1   5       1463.34       1283.06        60.83 o                         
  17   1   5       1340.49       1177.44        52.61 o                         
  18   1   5        124.80        124.19        27.01 o                         
  19   1   5        336.09        319.64        37.04 o                         
  20   1   5        439.95        395.56        61.73 o                         
  21   1   5         10.77        -28.59       103.35 o                         
  22   1   5         85.89        122.79       109.01 o                         
  23   1   5         31.68         47.28       114.61 o                         
  24   1   5        287.43        124.88       121.15 o                         
  25   1   5        147.49        169.97        78.41 o                         
  26   1   5        195.70        213.16        83.69 o                         
  27   1   5         13.76        -68.08        94.83 o                         
  28   1   5          0.31        -78.74        99.86 o                         
 -28   2   5         90.87        178.63       256.37 o                         
 -27   2   5         52.43        100.44       152.28 o                         
 -26   2   5          7.66         55.47        97.04 o                         
 -25   2   5          0.06        -36.98       105.48 o                         
 -24   2   5        155.32        129.81        93.05 o                         
 -23   2   5        680.17        633.31       137.59 o                         
 -22   2   5        514.96        576.31        81.28 o                         
 -21   2   5          0.53        -35.91        54.58 o                         
 -20   2   5        743.17        709.86       117.23 o                         
 -19   2   5       1422.46       1916.43       274.04 o                         
 -18   2   5        523.89        485.81        43.22 o                         
 -17   2   5        121.96        117.50        37.61 o                         
 -16   2   5       2199.95       2389.21        72.76 o                         
 -15   2   5        389.67        395.11        38.36 o                         
 -14   2   5       1440.96       1630.62        72.07 o                         
 -13   2   5        722.45        804.29        86.42 o                         
 -12   2   5         66.50         32.77        70.85 o                         
 -11   2   5        109.39        125.89        22.13 o                         
 -10   2   5        473.19        511.99        23.77 o                         
  -9   2   5        432.40        376.82        19.11 o                         
  -8   2   5       3912.63       4038.85        76.34 o                         
  -7   2   5       1221.00       1265.34        28.72 o                         
  -6   2   5       3551.04       3460.92        89.27 o                         
  -5   2   5       1707.03       1850.98        47.50 o                         
  -4   2   5          7.22         -6.53        15.03 o                         
  -3   2   5        356.13        317.08        18.65 o                         
  -2   2   5       1474.43       1493.81        32.69 o                         
  -1   2   5        390.32        423.78        19.90 o                         
   0   2   5       2884.13       3094.35        55.88 o                         
   1   2   5       4087.30       4207.89        85.50 o                         
   2   2   5         28.65          7.88        15.35 o                         
   3   2   5        497.25        430.29        17.67 o                         
   4   2   5        919.80        890.58        22.50 o                         
   5   2   5        209.79        236.21        15.39 o                         
   6   2   5        917.31        880.81        25.60 o                         
   7   2   5        556.26        585.16        20.93 o                         
   8   2   5       1380.93       1280.78        33.55 o                         
   9   2   5         30.84         40.09        11.43 o                         
  10   2   5       1678.12       1678.00        33.70 o                         
  11   2   5         35.14         52.43        25.90 o                         
  12   2   5        396.92        270.43        48.95 o                         
  13   2   5          0.38         30.86        31.80 o                         
  14   2   5        107.98        109.31        36.12 o                         
  15   2   5          0.05         -0.64        35.86 o                         
  16   2   5         15.01          4.59        36.27 o                         
  17   2   5        244.14        204.53        39.05 o                         
  18   2   5        186.92         74.50        51.56 o                         
  19   2   5        185.51        162.01        78.44 o                         
  20   2   5        154.23        125.88        80.38 o                         
  21   2   5         29.93         20.22        82.44 o                         
  22   2   5         18.48         45.12        87.00 o                         
  23   2   5          4.35        -37.63        91.76 o                         
  24   2   5        194.48        147.33        99.91 o                         
  25   2   5         50.67         83.88       102.46 o                         
  26   2   5         61.70         33.57       106.02 o                         
  27   2   5        153.20        105.75       155.19 o                         
 -25   3   5        435.42        287.98       226.16 o                         
 -24   3   5         82.41         65.60        88.79 o                         
 -23   3   5        289.79        192.56        88.16 o                         
 -22   3   5        376.25        376.29        89.98 o                         
 -21   3   5        607.79        606.08       102.98 o                         
 -20   3   5          1.41         22.84        88.47 o                         
 -19   3   5         38.08         75.05        68.51 o                         
 -18   3   5          0.20        -51.68        66.18 o                         
 -17   3   5         87.72         88.29        42.27 o                         
 -16   3   5       1405.00       1556.17        55.20 o                         
 -15   3   5        520.44        465.35        41.75 o                         
 -14   3   5        132.61        157.12        32.02 o                         
 -13   3   5       1045.02       1062.47        39.72 o                         
 -12   3   5         11.59         18.54        27.03 o                         
 -11   3   5          2.99        -15.23        27.47 o                         
 -10   3   5        229.93        216.60        28.66 o                         
  -9   3   5        861.01        825.65        36.66 o                         
  -8   3   5         68.19         32.12        22.49 o                         
  -7   3   5        613.91        551.83        58.53 o                         
  -6   3   5        915.06       2506.90       615.17 o                         
  -5   3   5          0.64        328.37       139.55 o                         
  -4   3   5       2353.25       2730.60       321.84 o                         
  -3   3   5        119.79        -17.55        56.70 o                         
  -2   3   5        249.24        181.08        24.79 o                         
  -1   3   5        112.94         68.49        21.70 o                         
   0   3   5       2637.49       2691.71        77.50 o                         
   1   3   5         22.41        -46.28        48.32 o                         
   2   3   5          6.98        -24.21        26.50 o                         
   3   3   5        206.61        224.81        39.99 o                         
   4   3   5         21.85         34.28        50.73 o                         
   5   3   5       1939.52       1803.29        70.27 o                         
   6   3   5        104.76         34.82        44.14 o                         
   7   3   5        993.29        910.63        49.07 o                         
   8   3   5       1554.17       1464.55        81.94 o                         
   9   3   5       3375.28       3194.53       111.46 o                         
  10   3   5         10.04         -2.65        24.24 o                         
  11   3   5        105.13        107.89        24.79 o                         
  12   3   5        734.19        714.44        32.75 o                         
  13   3   5        450.01        473.24        37.48 o                         
  14   3   5       1504.32       1657.66       130.04 o                         
  15   3   5        278.08        205.28        47.44 o                         
  16   3   5        126.21        189.45        64.69 o                         
  17   3   5        114.29        104.17        73.90 o                         
  18   3   5         19.65        -39.56        75.73 o                         
  19   3   5          0.38        130.66        83.25 o                         
  20   3   5        188.04         25.44       101.23 o                         
  21   3   5        326.87        362.80       118.28 o                         
  22   3   5        114.03        -43.86        87.74 o                         
  23   3   5        269.37        256.87       113.04 o                         
  24   3   5          7.01       -123.51       170.82 o                         
 -22   4   5         92.00         55.19       270.67 o                         
 -21   4   5          3.01          1.26       193.95 o                         
 -20   4   5        151.81        188.28       102.72 o                         
 -19   4   5          1.62        -65.33        65.33 o                         
 -18   4   5        788.32       1186.82       117.55 o                         
 -17   4   5         13.06        -17.36        59.69 o                         
 -16   4   5        726.72        937.63        95.04 o                         
 -15   4   5        649.75        754.37        70.54 o                         
 -14   4   5        447.01        477.30        60.46 o                         
 -13   4   5        247.25        261.20        55.03 o                         
 -12   4   5        332.67        240.48        55.14 o                         
 -11   4   5        160.14        309.02        71.95 o                         
 -10   4   5        328.99        185.89        53.77 o                         
  -9   4   5       1035.18       1078.64        72.30 o                         
  -8   4   5         59.80         55.65        36.88 o                         
  -7   4   5       1501.59       1407.34       107.21 o                         
  -6   4   5        629.07        661.01        42.36 o                         
  -5   4   5        743.70        674.95        47.46 o                         
  -4   4   5        420.51        383.99        26.48 o                         
  -3   4   5         26.42         33.00        21.02 o                         
  -2   4   5          7.44          3.30        22.88 o                         
  -1   4   5         20.99         10.92        23.10 o                         
   0   4   5        269.88        273.18        32.12 o                         
   1   4   5          2.38        -25.80        37.12 o                         
   2   4   5       2293.04       2317.02        81.34 o                         
   3   4   5        271.30        264.31        31.58 o                         
   4   4   5       2204.30       2203.04        88.74 o                         
   5   4   5        408.42        379.91        43.47 o                         
   6   4   5        271.92        258.25        42.23 o                         
   7   4   5         30.03        -11.25        42.01 o                         
   8   4   5        853.23        738.75        54.71 o                         
   9   4   5          1.01        -38.61        58.35 o                         
  10   4   5          0.71         27.73        52.27 o                         
  11   4   5       2013.08       1869.95       152.75 o                         
  12   4   5        336.77        316.59        71.97 o                         
  13   4   5        660.49        621.11        72.84 o                         
  14   4   5        523.73        584.56        83.93 o                         
  15   4   5        234.95        234.33        82.98 o                         
  16   4   5         71.79        -16.32        71.37 o                         
  17   4   5         17.93        295.22        95.84 o                         
  18   4   5        287.79        247.98       109.27 o                         
  19   4   5         50.47         41.96        99.25 o                         
  20   4   5        143.38       -101.03       221.18 o                         
 -17   5   5        152.59        171.18       120.56 o                         
 -16   5   5          0.10         -9.57       103.80 o                         
 -15   5   5        173.11        140.95        84.76 o                         
 -14   5   5         28.74         38.69        63.25 o                         
 -13   5   5        268.89        258.54        79.03 o                         
 -12   5   5        585.38        596.30       140.93 o                         
 -11   5   5          0.23        464.95       193.67 o                         
 -10   5   5         14.35        -83.12        83.12 o                         
  -9   5   5        282.08         77.98       119.14 o                         
  -8   5   5          9.93        -32.73       101.05 o                         
  -7   5   5          0.36         -6.88        97.29 o                         
  -6   5   5         67.13         31.38        98.22 o                         
  -5   5   5        157.01        127.38        98.07 o                         
  -4   5   5         55.05         94.75        97.29 o                         
  -3   5   5        587.52        660.95       102.51 o                         
  -2   5   5         17.80         68.99        95.88 o                         
  -1   5   5        276.38        224.02        82.23 o                         
   0   5   5        314.77        394.42        53.51 o                         
   1   5   5        241.05        303.21        53.40 o                         
   2   5   5          3.79         20.03        53.97 o                         
   3   5   5         66.33         69.32        63.18 o                         
   4   5   5         73.53         62.08        70.67 o                         
   5   5   5         67.04         88.04        69.10 o                         
   6   5   5        257.23        199.27        73.18 o                         
   7   5   5          2.40        -67.03        86.65 o                         
   8   5   5        117.17        -91.94        91.94 o                         
   9   5   5        659.43       1105.10       133.51 o                         
  10   5   5          3.09        -30.20        87.61 o                         
  11   5   5        284.09        177.27       112.80 o                         
  12   5   5        206.32        143.63        74.06 o                         
  13   5   5        526.57        566.55        84.29 o                         
  14   5   5          0.49        -56.00        74.26 o                         
  15   5   5         15.12        -54.60        91.47 o                         
  -9   6   5         30.56        -67.65       248.34 o                         
  -8   6   5        101.39        -52.62       250.48 o                         
  -7   6   5        125.49         50.92       247.23 o                         
  -6   6   5          4.07       -179.18       179.18 o                         
   8   6   5        247.56        247.16       245.69 o                         
 -30   0   6         49.33         60.65       137.51 o                         
 -29   0   6        748.46        661.74       160.72 o                         
 -28   0   6         88.91         85.05        67.11 o                         
 -27   0   6        484.94        569.46        82.15 o                         
 -26   0   6        660.08        688.59        76.39 o                         
 -25   0   6         97.23         91.90        57.30 o                         
 -24   0   6        892.45        951.25        73.27 o                         
 -23   0   6          0.94          0.27        56.61 o                         
 -22   0   6        429.80        359.58        71.09 o                         
 -21   0   6        147.45        136.33        49.16 o                         
 -20   0   6       1307.52       1283.67        90.32 o                         
 -19   0   6        358.57        386.41        41.62 o                         
 -18   0   6        202.23        227.19        37.29 o                         
 -17   0   6       1589.90       1824.18       108.31 o                         
 -16   0   6        209.52         82.45        59.86 o                         
 -15   0   6       3939.96       3947.97       281.66 o                         
 -14   0   6        633.33        590.10        47.75 o                         
 -13   0   6       1231.36       1301.91        44.18 o                         
 -12   0   6       2033.58       2333.77        64.56 o                         
 -11   0   6       1527.61       1783.03        52.82 o                         
 -10   0   6        161.92        172.72        29.71 o                         
  -9   0   6       2154.92       2641.58        76.90 o                         
  -8   0   6      20140.04      23055.03       552.32 o                         
  -7   0   6       8722.55       9953.07       258.17 o                         
  -6   0   6       3574.33       3997.78       100.10 o                         
  -5   0   6      12517.74      13820.96       285.53 o                         
  -4   0   6       6604.84       7493.46       167.57 o                         
  -3   0   6       1537.25       1824.84        42.88 o                         
  -2   0   6        445.19        487.11        18.83 o                         
  -1   0   6          2.56          8.04        11.16 o                         
   0   0   6         11.25        116.94        19.82 o                         
   1   0   6      10910.60      11614.19       322.25 o                         
   2   0   6        644.92        609.25        35.87 o                         
   3   0   6       7406.51       6890.25       176.14 o                         
   4   0   6       2126.13       1955.59        80.93 o                         
   5   0   6        351.19        316.61        18.25 o                         
   6   0   6        508.88        485.22        20.61 o                         
   7   0   6          0.07        -15.49        16.65 o                         
   8   0   6       1035.58        952.67        32.98 o                         
   9   0   6        710.60        587.28        29.35 o                         
  10   0   6       5200.70       4768.65       148.40 o                         
  11   0   6       6720.79       7241.48       294.48 o                         
  12   0   6          2.12          0.24        23.75 o                         
  13   0   6       4509.90       4768.44       139.41 o                         
  14   0   6       3216.49       3403.04       135.04 o                         
  15   0   6          4.23        -14.82        35.23 o                         
  16   0   6         91.25        108.18        50.58 o                         
  17   0   6       3726.23       3449.89       278.94 o                         
  18   0   6        464.57        414.67        47.72 o                         
  19   0   6        568.18        462.11        50.51 o                         
  20   0   6         26.19         -0.93        26.46 o                         
  21   0   6         35.77         -0.16        28.18 o                         
  22   0   6       1896.49       1870.76       296.72 o                         
  23   0   6        935.72        593.19        90.83 o                         
  24   0   6        183.52        156.04        66.59 o                         
  25   0   6         30.98         56.08       100.44 o                         
  26   0   6       1278.75       1714.20       166.47 o                         
 -28   1   6        373.65        426.72        73.57 o                         
 -27   1   6        182.21        145.29        49.36 o                         
 -26   1   6        345.97        558.97       122.47 o                         
 -25   1   6        537.38        525.11        62.30 o                         
 -24   1   6         73.53         52.79        43.91 o                         
 -23   1   6       1316.42       1316.93        67.06 o                         
 -22   1   6       2535.82       2678.36       104.39 o                         
 -21   1   6        568.54        454.67        49.75 o                         
 -20   1   6        255.75        111.11        87.35 o                         
 -19   1   6        325.87        339.32        34.12 o                         
 -18   1   6         52.23         38.37        29.90 o                         
 -17   1   6       1625.33       1681.51        51.14 o                         
 -16   1   6       2702.10       2888.26        87.50 o                         
 -15   1   6         61.16         58.07        31.33 o                         
 -14   1   6       2776.61       3258.05       321.62 o                         
 -13   1   6       6344.69       6807.98       128.31 o                         
 -12   1   6         24.33         41.88        17.72 o                         
 -11   1   6        130.94        118.43        16.13 o                         
 -10   1   6         70.36         45.62        16.10 o                         
  -9   1   6       4752.05       4739.36        78.13 o                         
  -8   1   6        503.34        599.07        20.29 o                         
  -7   1   6       4224.76       4439.45        76.43 o                         
  -6   1   6          5.95         14.26        14.13 o                         
  -5   1   6       6201.97       6846.62       153.17 o                         
  -4   1   6       5275.60       5450.85       108.95 o                         
  -3   1   6         76.18         71.69        14.56 o                         
  -2   1   6       1480.71       1668.37        36.87 o                         
  -1   1   6       1243.55       1401.65        30.53 o                         
   0   1   6         46.43         12.96        12.83 o                         
   1   1   6        227.33        183.01        13.11 o                         
   2   1   6       7381.82       7356.50       131.81 o                         
   3   1   6       1717.49       1836.49        44.28 o                         
   4   1   6        537.70        458.72        16.39 o                         
   5   1   6      13164.72      12725.45       244.53 o                         
   6   1   6        353.15        262.87        12.71 o                         
   7   1   6        137.69        157.10        12.49 o                         
   8   1   6        549.43        466.62        18.24 o                         
   9   1   6       3403.28       3289.77        83.20 o                         
  10   1   6         62.01         71.90        12.71 o                         
  11   1   6        694.14        740.30        23.51 o                         
  12   1   6        461.41        396.31        27.52 o                         
  13   1   6        133.89       1010.90       314.51 o                         
  14   1   6       3361.24       3153.97       115.55 o                         
  15   1   6       1771.31       1699.03        97.31 o                         
  16   1   6         57.54         73.67        26.74 o                         
  17   1   6         17.12          7.92        25.74 o                         
  18   1   6        181.21        161.04        27.61 o                         
  19   1   6       1040.61        944.86       112.19 o                         
  20   1   6        242.47        159.49        52.02 o                         
  21   1   6        648.86        369.57       110.08 o                         
  22   1   6        298.86        256.26       108.23 o                         
  23   1   6         27.15         10.58       108.03 o                         
  24   1   6         69.52         67.11        69.98 o                         
  25   1   6         17.13        -13.74        74.10 o                         
  26   1   6         96.60         33.29        77.41 o                         
  27   1   6        108.81        -65.07       167.28 o                         
  28   1   6         43.41         -4.20       175.83 o                         
 -28   2   6        171.09        304.86       254.23 o                         
 -27   2   6          9.42        -77.76       154.55 o                         
 -26   2   6         73.29        122.46       100.42 o                         
 -25   2   6        104.61         -9.94       104.61 o                         
 -24   2   6        206.75        197.70       137.98 o                         
 -23   2   6        213.23        297.80        81.86 o                         
 -22   2   6        179.13        164.05        78.72 o                         
 -21   2   6        687.54        728.42        61.04 o                         
 -20   2   6        267.87        229.57        53.99 o                         
 -19   2   6        437.82        443.06        68.23 o                         
 -18   2   6        317.57        241.38        44.05 o                         
 -17   2   6         12.75          0.28        38.04 o                         
 -16   2   6        440.25        501.69        42.43 o                         
 -15   2   6        105.28         87.44        36.74 o                         
 -14   2   6        160.35        187.80        27.14 o                         
 -13   2   6        882.83        911.23        52.94 o                         
 -12   2   6       2996.64       3328.82       154.56 o                         
 -11   2   6         25.36        -10.35        17.12 o                         
 -10   2   6        202.57        225.04        16.16 o                         
  -9   2   6          2.92         10.29        14.28 o                         
  -8   2   6        770.27        718.45        22.14 o                         
  -7   2   6         71.51         90.88        14.81 o                         
  -6   2   6        183.80        158.25        17.60 o                         
  -5   2   6        978.02        984.86        27.46 o                         
  -4   2   6        139.97        152.02        17.02 o                         
  -3   2   6       3179.56       2971.67        53.41 o                         
  -2   2   6        166.74        200.70        20.13 o                         
  -1   2   6        611.63        683.58        22.90 o                         
   0   2   6         53.77         38.61        16.96 o                         
   1   2   6          3.90         16.54        15.99 o                         
   2   2   6       2028.31       2181.05        50.98 o                         
   3   2   6        292.42        350.62        18.54 o                         
   4   2   6       1834.49       1686.36        33.20 o                         
   5   2   6        588.80        644.07        20.85 o                         
   6   2   6       1071.82        904.51        26.22 o                         
   7   2   6        238.88        243.90        15.97 o                         
   8   2   6        264.67        272.93        15.64 o                         
   9   2   6       1431.78       1370.88        31.91 o                         
  10   2   6        348.99        351.71        35.80 o                         
  11   2   6         66.84         32.35        20.74 o                         
  12   2   6         33.77         28.74        23.83 o                         
  13   2   6       1818.82       1701.83        77.50 o                         
  14   2   6       1130.04       1059.58        61.39 o                         
  15   2   6        107.12         85.41        38.13 o                         
  16   2   6        223.65        188.01        38.67 o                         
  17   2   6         64.59         27.61        50.12 o                         
  18   2   6        788.37        638.94        72.97 o                         
  19   2   6         44.81          8.61        76.68 o                         
  20   2   6          3.58         16.54        79.37 o                         
  21   2   6        130.78         88.32        83.21 o                         
  22   2   6        919.00        740.63       157.34 o                         
  23   2   6        323.49        233.01        95.90 o                         
  24   2   6          4.68        -41.41        95.99 o                         
  25   2   6        202.49        168.25       102.94 o                         
  26   2   6         46.58         27.60       125.39 o                         
 -25   3   6          1.87       -187.62       236.25 o                         
 -24   3   6        195.08        200.20       106.52 o                         
 -23   3   6        819.64        873.69       119.76 o                         
 -22   3   6        108.75        208.25       105.78 o                         
 -21   3   6        722.64        804.18       112.03 o                         
 -20   3   6        609.90        676.72       102.86 o                         
 -19   3   6         12.25        -58.55        70.18 o                         
 -18   3   6       1214.82       1189.60        86.24 o                         
 -17   3   6       1763.17       1810.90        82.29 o                         
 -16   3   6        201.58        124.06        51.19 o                         
 -15   3   6        139.93        197.68        40.81 o                         
 -14   3   6       1438.26       1402.83        57.73 o                         
 -13   3   6        829.77        856.56        40.44 o                         
 -12   3   6       1275.02       1305.06        47.66 o                         
 -11   3   6       1365.66       1418.57        45.96 o                         
 -10   3   6        139.43        168.88        28.92 o                         
  -9   3   6       1414.62       1363.46        53.26 o                         
  -8   3   6       2575.47       2514.05        95.02 o                         
  -7   3   6         86.04         80.36        21.92 o                         
  -6   3   6        394.12        279.20        25.74 o                         
  -5   3   6       4013.92       6015.53       969.20 o                         
  -4   3   6        353.42       1375.39       294.83 o                         
  -3   3   6        446.21        951.24       253.37 o                         
  -2   3   6       3045.71       3989.89       456.54 o                         
  -1   3   6        388.62        631.30       181.54 o                         
   0   3   6       1423.61       1577.52       209.09 o                         
   1   3   6       2724.44       3415.56       327.42 o                         
   2   3   6          7.01       1146.37       307.34 o                         
   3   3   6        219.13        253.20        45.22 o                         
   4   3   6       3526.86       3367.82       127.83 o                         
   5   3   6        295.44        269.09        32.13 o                         
   6   3   6        133.06        105.52        30.41 o                         
   7   3   6       1454.27       1521.21        53.38 o                         
   8   3   6          0.54          3.79        32.05 o                         
   9   3   6         69.06         85.33        25.37 o                         
  10   3   6        940.91       1015.81        37.75 o                         
  11   3   6         45.83         60.20        24.49 o                         
  12   3   6        638.01        669.52        32.98 o                         
  13   3   6       1260.13       1235.19        86.98 o                         
  14   3   6          0.27        -40.77        48.80 o                         
  15   3   6        195.55        260.42        59.91 o                         
  16   3   6        511.63        442.84        99.51 o                         
  17   3   6        259.95        207.55        75.05 o                         
  18   3   6        407.39        508.36        80.44 o                         
  19   3   6        654.95        555.56       101.36 o                         
  20   3   6        200.66        -63.07       110.64 o                         
  21   3   6          6.12        -16.46       104.14 o                         
  22   3   6        118.79        163.78        86.06 o                         
  23   3   6          0.00         38.39       169.93 o                         
  24   3   6          3.91         27.71       177.82 o                         
 -21   4   6        141.43        147.33       120.37 o                         
 -20   4   6         48.22         64.25       102.89 o                         
 -19   4   6         61.04         -4.00        66.76 o                         
 -18   4   6        116.80        196.79        65.90 o                         
 -17   4   6        649.03        715.83        71.41 o                         
 -16   4   6         19.95         31.07        55.33 o                         
 -15   4   6         52.22         40.17        54.85 o                         
 -14   4   6        430.65        413.51        56.80 o                         
 -13   4   6         72.08         74.82        51.85 o                         
 -12   4   6       1288.63       1436.54        77.40 o                         
 -11   4   6        146.10        134.10        51.36 o                         
 -10   4   6       1002.75       1147.23        66.57 o                         
  -9   4   6         21.05          1.39        44.22 o                         
  -8   4   6       2036.77       2133.84        92.25 o                         
  -7   4   6          4.65        -15.10        39.59 o                         
  -6   4   6        458.12        453.67        41.18 o                         
  -5   4   6        191.48        137.61        34.01 o                         
  -4   4   6         27.00         -4.71        26.05 o                         
  -3   4   6       3364.74       3295.53       129.47 o                         
  -2   4   6        298.48        291.67        30.34 o                         
  -1   4   6       1047.76       1041.56        47.39 o                         
   0   4   6        219.75        181.90        39.57 o                         
   1   4   6        110.55        107.38        38.33 o                         
   2   4   6        711.93        637.93        45.54 o                         
   3   4   6       2261.03       2221.57        73.29 o                         
   4   4   6         59.40         33.35        42.19 o                         
   5   4   6        121.38         68.92        42.11 o                         
   6   4   6       1115.21       1072.45        60.25 o                         
   7   4   6        489.07        451.50        53.42 o                         
   8   4   6        352.03        283.27        53.12 o                         
   9   4   6        106.08        103.45        42.66 o                         
  10   4   6        299.06        257.92        50.47 o                         
  11   4   6         21.22         58.36        52.61 o                         
  12   4   6        273.42        283.39        54.82 o                         
  13   4   6          1.51          2.67        54.76 o                         
  14   4   6         16.17         18.07        55.21 o                         
  15   4   6        542.40        634.28        77.28 o                         
  16   4   6        229.95        436.82       144.29 o                         
  17   4   6          4.93        -82.80        82.80 o                         
  18   4   6        500.79        647.38       135.79 o                         
  19   4   6        107.93        286.82       140.21 o                         
  20   4   6         41.40        100.51       191.30 o                         
 -17   5   6         42.04         46.65       117.32 o                         
 -16   5   6         65.45        184.08       118.20 o                         
 -15   5   6        390.57        452.42       114.58 o                         
 -14   5   6          8.30         28.42        76.16 o                         
 -13   5   6         31.75         67.60        75.04 o                         
 -12   5   6        585.37        693.17        84.40 o                         
 -11   5   6         72.29        -30.22        82.89 o                         
 -10   5   6          0.69        666.75       290.47 o                         
  -9   5   6        187.68        285.02       140.88 o                         
  -8   5   6        126.29         96.16       114.54 o                         
  -7   5   6         86.80        -11.76       100.42 o                         
  -6   5   6        623.85        769.53       106.84 o                         
  -5   5   6          1.10         -9.76        97.80 o                         
  -4   5   6         87.03        113.77        97.46 o                         
  -3   5   6        252.14        348.07        97.24 o                         
  -2   5   6          3.46        -69.59        94.59 o                         
  -1   5   6          0.02        -16.57        51.92 o                         
   0   5   6        868.38        887.18        97.20 o                         
   1   5   6        138.20        132.02        54.27 o                         
   2   5   6         88.22         35.95        58.29 o                         
   3   5   6        246.47        213.09        96.89 o                         
   4   5   6        141.29        129.20        71.95 o                         
   5   5   6        131.98         12.37       112.13 o                         
   6   5   6        204.27        142.52        84.06 o                         
   7   5   6        120.01       -103.39       123.79 o                         
   8   5   6        329.38        673.49       118.93 o                         
   9   5   6        130.98        109.47       106.25 o                         
  10   5   6         42.57        -55.58        89.61 o                         
  11   5   6         10.21         -9.12        70.84 o                         
  12   5   6        146.75         64.51        73.39 o                         
  13   5   6        133.97         90.52        74.49 o                         
  14   5   6         46.64         41.72        74.93 o                         
  15   5   6        724.44        844.84       400.44 o                         
  -8   6   6        304.71        171.48       246.20 o                         
  -7   6   6        129.81         28.89       242.15 o                         
  -6   6   6        118.32        -80.91       245.76 o                         
   8   6   6        512.65        167.28       252.83 o                         
 -28   1   7        869.96        968.32       121.51 o                         
 -27   1   7        467.54        518.49        60.91 o                         
 -26   1   7        954.63        988.91        76.29 o                         
 -25   1   7        671.11        686.65        59.61 o                         
 -24   1   7          7.08          2.62        44.88 o                         
 -23   1   7       1163.10       1134.15        64.39 o                         
 -22   1   7        354.00        391.86        42.15 o                         
 -21   1   7        579.62        568.50        62.84 o                         
 -20   1   7        370.32        562.25       126.71 o                         
 -19   1   7        435.94        373.95        35.78 o                         
 -18   1   7        475.13        413.63        34.68 o                         
 -17   1   7        556.23        537.97        32.77 o                         
 -16   1   7        514.98        514.29        31.11 o                         
 -15   1   7         49.38          8.29        31.02 o                         
 -14   1   7       4070.50       4627.01       150.34 o                         
 -13   1   7       3455.59       3444.80       119.16 o                         
 -12   1   7         51.05         64.44        18.93 o                         
 -11   1   7       3941.40       3956.79       104.08 o                         
 -10   1   7       2933.57       3308.33        76.59 o                         
  -9   1   7        493.37        532.28        18.57 o                         
  -8   1   7       1350.93       1363.92        31.29 o                         
  -7   1   7         12.96          5.75        13.63 o                         
  -6   1   7        986.80       1212.31        30.77 o                         
  -5   1   7       1857.53       1853.50        41.10 o                         
  -4   1   7       7793.27       8770.87       173.59 o                         
  -3   1   7         74.31         62.80        15.02 o                         
  -2   1   7       1666.48       1652.03        34.05 o                         
  -1   1   7       4620.86       5044.80        93.30 o                         
   0   1   7        821.10        783.09        21.17 o                         
   1   1   7        550.89        487.98        17.31 o                         
   2   1   7        740.20        696.22        21.01 o                         
   3   1   7        119.76        103.32        15.01 o                         
   4   1   7      10695.34      10697.35       179.26 o                         
   5   1   7         14.04         46.60        12.29 o                         
   6   1   7       1383.99       1539.65        46.67 o                         
   7   1   7       3771.07       3637.26        86.11 o                         
   8   1   7       1369.03       1360.25        37.77 o                         
   9   1   7        895.83        814.13        20.92 o                         
  10   1   7        198.87        186.44        15.21 o                         
  11   1   7        223.96        187.52        16.16 o                         
  12   1   7         84.51         80.52        16.88 o                         
  13   1   7       2839.36       2572.21       146.82 o                         
  14   1   7        532.19        466.40        33.45 o                         
  15   1   7       2952.39       2752.91       145.84 o                         
  16   1   7        961.08        952.93        49.69 o                         
  17   1   7        658.72        653.50        60.01 o                         
  18   1   7        132.18        140.01        38.90 o                         
  19   1   7        245.01        243.91        54.52 o                         
  20   1   7         49.19         83.35        57.04 o                         
  21   1   7        206.49        153.53       100.24 o                         
  22   1   7        346.71        227.14       119.90 o                         
  23   1   7         52.22         66.66        72.68 o                         
  24   1   7        395.57        396.44       118.18 o                         
  25   1   7        491.60        154.38       120.34 o                         
  26   1   7         60.78         53.09       121.98 o                         
  27   1   7        146.81         27.34       166.69 o                         
 -28   2   7        136.72       -112.16       258.88 o                         
 -27   2   7       1059.46        960.49       263.22 o                         
 -26   2   7          0.62        -31.47       104.70 o                         
 -25   2   7         26.56        -78.38       105.33 o                         
 -24   2   7        613.10        637.59       152.60 o                         
 -23   2   7        737.21        641.22        95.69 o                         
 -22   2   7         65.48        -60.47        92.63 o                         
 -21   2   7       1765.94       1892.14        85.39 o                         
 -20   2   7        282.12        284.17        55.20 o                         
 -19   2   7        113.54         71.62        58.49 o                         
 -18   2   7       2946.53       2993.23       105.80 o                         
 -17   2   7         65.63         90.24        37.80 o                         
 -16   2   7         17.58         14.98        30.55 o                         
 -15   2   7        835.51        824.67        39.25 o                         
 -14   2   7        381.72        374.31        33.06 o                         
 -13   2   7         15.05         28.87        28.59 o                         
 -12   2   7       5597.84       5472.31       117.07 o                         
 -11   2   7        655.02       1427.31       337.22 o                         
 -10   2   7       2121.44       2162.53        67.59 o                         
  -9   2   7      11426.39      11429.61       255.22 o                         
  -8   2   7       4986.38       4997.70        97.06 o                         
  -7   2   7         22.72         41.17        15.38 o                         
  -6   2   7       1123.63       1066.97        27.10 o                         
  -5   2   7          0.31         -0.79        15.72 o                         
  -4   2   7        208.40        193.35        17.13 o                         
  -3   2   7       3496.99       3465.70        59.77 o                         
  -2   2   7       4584.28       4547.94       123.89 o                         
  -1   2   7        782.52        777.89        27.37 o                         
   0   2   7      17622.71      17890.30       293.30 o                         
   1   2   7       1023.57        982.12        24.85 o                         
   2   2   7      10737.26      11099.90       209.09 o                         
   3   2   7       1837.21       1805.26        35.99 o                         
   4   2   7         25.42          8.48        16.11 o                         
   5   2   7        237.61        262.79        17.84 o                         
   6   2   7       2247.09       2148.28        51.17 o                         
   7   2   7        447.30        483.49        26.47 o                         
   8   2   7        742.80        721.19        37.20 o                         
   9   2   7       6521.20       6029.04       237.40 o                         
  10   2   7       1460.90       1465.56        95.24 o                         
  11   2   7        366.38        402.47        21.33 o                         
  12   2   7       3131.17       3027.38       134.91 o                         
  13   2   7        346.85        302.36        33.48 o                         
  14   2   7          0.50         -5.04        37.78 o                         
  15   2   7         72.30         80.28        38.07 o                         
  16   2   7         32.16         26.68        40.91 o                         
  17   2   7        646.61        581.03        58.35 o                         
  18   2   7       2671.11       2414.38       196.04 o                         
  19   2   7        314.33        265.03        63.93 o                         
  20   2   7        787.98        711.30        93.97 o                         
  21   2   7        153.22        112.20        81.12 o                         
  22   2   7        700.63        489.69        94.44 o                         
  23   2   7        280.16        161.70        93.88 o                         
  24   2   7        308.96        228.98        99.35 o                         
  25   2   7         27.97        -64.61       141.79 o                         
 -24   3   7        123.64         90.24       168.53 o                         
 -23   3   7        367.04        413.44       112.98 o                         
 -22   3   7         67.52        281.50       139.75 o                         
 -21   3   7          0.96        -88.12        88.12 o                         
 -20   3   7         92.96         76.06        80.76 o                         
 -19   3   7          0.58        -67.85        67.85 o                         
 -18   3   7         17.15         31.59        63.65 o                         
 -17   3   7         54.15          4.00        44.22 o                         
 -16   3   7        161.73        156.01        38.66 o                         
 -15   3   7         89.09         97.45        35.21 o                         
 -14   3   7       3378.95       3372.96       112.37 o                         
 -13   3   7          1.88          1.73        30.72 o                         
 -12   3   7         13.90         30.20        30.23 o                         
 -11   3   7        360.55        377.52        31.54 o                         
 -10   3   7          9.60         -8.23        22.54 o                         
  -9   3   7       1211.21       1191.07        58.13 o                         
  -8   3   7        143.64        148.50        23.54 o                         
  -7   3   7       1309.01       1276.74        89.10 o                         
  -6   3   7         50.49         22.06        22.21 o                         
  -5   3   7       2583.03       2306.71       108.83 o                         
  -4   3   7       2030.93       1867.37       176.86 o                         
  -3   3   7        501.24        469.32        86.14 o                         
  -2   3   7         37.78        894.47       427.13 o                         
  -1   3   7        145.88        721.80       272.61 o                         
   0   3   7        151.19        300.81       113.27 o                         
   1   3   7          5.02        -29.43        38.05 o                         
   2   3   7         20.12         -8.63        24.76 o                         
   3   3   7        602.64        501.56        51.30 o                         
   4   3   7        658.19        616.44        32.66 o                         
   5   3   7        155.91        108.63        21.09 o                         
   6   3   7         29.19         22.17        19.29 o                         
   7   3   7        518.11        554.02        37.70 o                         
   8   3   7         63.92         48.83        26.50 o                         
   9   3   7         91.08         89.00        25.75 o                         
  10   3   7        370.90        425.66        29.03 o                         
  11   3   7         39.28         59.24        24.85 o                         
  12   3   7        151.19        146.88        36.41 o                         
  13   3   7         81.45         69.39        38.74 o                         
  14   3   7        333.46        372.04        55.47 o                         
  15   3   7        229.33        185.93        47.56 o                         
  16   3   7        560.56        631.57        94.70 o                         
  17   3   7          7.22        -41.84        74.51 o                         
  18   3   7        216.47        298.60       119.65 o                         
  19   3   7        240.42        216.97        95.05 o                         
  20   3   7        108.04        221.04       105.88 o                         
  21   3   7        293.27        198.62        85.40 o                         
  22   3   7        236.20        265.58       110.21 o                         
  23   3   7        242.53        102.94       120.38 o                         
 -21   4   7         48.91        -74.43       280.39 o                         
 -20   4   7         98.07        106.43        94.62 o                         
 -19   4   7          0.01        -31.28        91.05 o                         
 -18   4   7         23.27        -10.70        69.30 o                         
 -17   4   7        636.08        869.53       110.81 o                         
 -16   4   7          8.78         -8.29        56.16 o                         
 -15   4   7        808.26        876.84        67.96 o                         
 -14   4   7         22.04         18.43        52.23 o                         
 -13   4   7       1549.14       1770.80        82.70 o                         
 -12   4   7          9.82         27.73        50.59 o                         
 -11   4   7          6.89         -8.63        50.13 o                         
 -10   4   7          1.34         18.64        37.53 o                         
  -9   4   7          0.70         37.45        47.13 o                         
  -8   4   7        645.15        738.76        82.83 o                         
  -7   4   7         81.58         63.20        44.94 o                         
  -6   4   7       1071.89        978.94        88.82 o                         
  -5   4   7        301.68        266.92        38.90 o                         
  -4   4   7       1984.76       2024.00        84.43 o                         
  -3   4   7         35.01         -8.55        32.41 o                         
  -2   4   7       1076.56       1094.45        72.98 o                         
  -1   4   7         12.65         -5.96        39.82 o                         
   0   4   7          3.60        -33.65        37.86 o                         
   1   4   7        744.55        676.43        45.36 o                         
   2   4   7         70.17         16.40        39.90 o                         
   3   4   7        668.39        648.31        60.19 o                         
   4   4   7         66.98         54.42        44.78 o                         
   5   4   7        740.26        709.77        61.87 o                         
   6   4   7          3.07         14.33        49.28 o                         
   7   4   7        369.44        312.03        50.30 o                         
   8   4   7        441.97        404.72        48.55 o                         
   9   4   7        130.28         50.54        41.09 o                         
  10   4   7        193.90        112.82        49.35 o                         
  11   4   7         78.65         35.88        52.81 o                         
  12   4   7        386.03        404.04        57.74 o                         
  13   4   7         65.75        118.39        52.07 o                         
  14   4   7        520.18        565.68        75.90 o                         
  15   4   7         81.96        -44.67        88.15 o                         
  16   4   7        191.96        249.58       108.19 o                         
  17   4   7        182.67         89.19       103.81 o                         
  18   4   7         57.58         58.95        97.67 o                         
  19   4   7          8.27        -79.18       158.95 o                         
  20   4   7         21.22        -19.53       197.64 o                         
 -17   5   7         90.66         92.41       123.14 o                         
 -16   5   7         25.80         81.21       119.08 o                         
 -15   5   7         25.44        -34.56       164.92 o                         
 -14   5   7        319.66        238.20        78.86 o                         
 -13   5   7        424.47        553.09        81.26 o                         
 -12   5   7         25.54         39.41        74.96 o                         
 -11   5   7         25.60        -75.61        75.61 o                         
 -10   5   7        719.96        799.22        92.61 o                         
  -9   5   7        445.17       1389.08       359.36 o                         
  -8   5   7        461.31        492.10       123.99 o                         
  -7   5   7         22.57        -26.64       143.39 o                         
  -6   5   7         29.22        -68.56       113.92 o                         
  -5   5   7         55.99        -24.64        99.00 o                         
  -4   5   7        383.69        462.32       100.30 o                         
  -3   5   7          7.31        -95.23        95.23 o                         
  -2   5   7         58.86        -35.23       112.95 o                         
  -1   5   7        868.28       1084.75        84.63 o                         
   0   5   7        223.99        183.45        63.02 o                         
   1   5   7       1353.65       1461.73        82.27 o                         
   2   5   7         10.53        -87.12        87.12 o                         
   3   5   7        296.40        286.10        75.95 o                         
   4   5   7         44.87        -67.19        79.91 o                         
   5   5   7         59.43       -142.77       186.88 o                         
   6   5   7         92.15        157.13       103.16 o                         
   7   5   7        227.91        544.23       113.87 o                         
   8   5   7        712.66        521.36       109.30 o                         
   9   5   7         72.60        -30.65        94.01 o                         
  10   5   7       1028.33       1117.20       148.79 o                         
  11   5   7          0.06        -48.08        69.19 o                         
  12   5   7        176.81        221.66        70.31 o                         
  13   5   7        113.00         91.37        74.75 o                         
  14   5   7         57.93         57.81        83.87 o                         
  15   5   7          5.98        -67.57       123.51 o                         
  -7   6   7         86.54         76.49       240.31 o                         
  -6   6   7        118.59        132.42       231.39 o                         
 -29   0   8        837.18       1178.02       212.01 o                         
 -28   0   8       1026.37        901.61       176.86 o                         
 -27   0   8        209.07        282.91        84.07 o                         
 -26   0   8        726.79        890.63       170.37 o                         
 -25   0   8       1769.24       2090.49       235.81 o                         
 -24   0   8        338.79        456.41        65.57 o                         
 -23   0   8        136.84        125.04        52.31 o                         
 -22   0   8       2291.33       2269.26       169.22 o                         
 -21   0   8        588.20        604.02        53.40 o                         
 -20   0   8        421.93        381.10        45.83 o                         
 -19   0   8       2864.90       2838.22       116.16 o                         
 -18   0   8       2422.46       2535.58        81.67 o                         
 -17   0   8       1179.92       1299.42        53.73 o                         
 -16   0   8       2907.86       2918.65        98.48 o                         
 -15   0   8       1627.34       1539.64        80.81 o                         
 -14   0   8       3428.57       3233.89       253.16 o                         
 -13   0   8       5888.70       5633.25       166.70 o                         
 -12   0   8        119.36        128.70        29.06 o                         
 -11   0   8       4574.51       5207.52       139.99 o                         
 -10   0   8      18354.12      21123.77       460.84 o                         
  -9   0   8       2534.18       2517.03        65.32 o                         
  -8   0   8        556.60        491.06        27.79 o                         
  -7   0   8       4065.73       4420.31       104.23 o                         
  -6   0   8         48.67         40.96        19.78 o                         
  -5   0   8       2633.20       3152.62        72.15 o                         
  -4   0   8       4758.03       4716.23       106.08 o                         
  -3   0   8        898.82        911.16        28.15 o                         
  -2   0   8        977.88       1123.84        32.20 o                         
  -1   0   8      12032.44      12351.82       275.47 o                         
   0   0   8        140.18        129.70        18.18 o                         
   1   0   8        172.95        151.85        18.44 o                         
   2   0   8       1217.71       1326.69        49.44 o                         
   3   0   8       3491.81       3583.43        88.95 o                         
   4   0   8       1563.93       1545.17        55.99 o                         
   5   0   8      18087.70      18472.05       401.28 o                         
   6   0   8       6124.59       6002.36       133.60 o                         
   7   0   8         55.03         52.92        14.62 o                         
   8   0   8      20815.98      20903.51       404.90 o                         
   9   0   8       3246.08       3385.50        87.54 o                         
  10   0   8        274.06        354.61        19.26 o                         
  11   0   8         96.34         83.00        19.31 o                         
  12   0   8        906.30        888.85        43.88 o                         
  13   0   8       2090.72       2176.42       157.63 o                         
  14   0   8       2707.01       2830.80       114.09 o                         
  15   0   8       5305.97       5585.81       259.37 o                         
  16   0   8         45.55         39.60        49.92 o                         
  17   0   8       7424.74       6390.02       334.80 o                         
  18   0   8        512.92        540.22        56.08 o                         
  19   0   8        832.30        766.08        69.27 o                         
  20   0   8          8.46        -22.67        50.36 o                         
  21   0   8        353.59        333.64        68.73 o                         
  22   0   8        560.98        456.30        77.03 o                         
  23   0   8        265.87        224.98        89.39 o                         
 -28   1   8        575.77        685.06       122.94 o                         
 -27   1   8         34.28         20.79        55.76 o                         
 -26   1   8        483.07        450.57        60.03 o                         
 -25   1   8        283.56        242.30       101.00 o                         
 -24   1   8        281.60        294.38        46.74 o                         
 -23   1   8          7.85        -33.07        41.09 o                         
 -22   1   8         44.46         47.51        37.25 o                         
 -21   1   8        175.62        199.85        39.54 o                         
 -20   1   8        437.32        576.43       124.07 o                         
 -19   1   8       2983.66       2708.38        74.41 o                         
 -18   1   8        440.06        402.43        35.95 o                         
 -17   1   8       1422.41       1499.67        47.14 o                         
 -16   1   8       1648.10       1704.88        49.78 o                         
 -15   1   8       5687.82       5853.70       128.80 o                         
 -14   1   8         35.77        -13.34        34.24 o                         
 -13   1   8          4.75         64.48        45.19 o                         
 -12   1   8        336.32        343.03        27.15 o                         
 -11   1   8       2082.94       2160.84        47.08 o                         
 -10   1   8         33.32          7.72        15.89 o                         
  -9   1   8        511.20        602.62        20.54 o                         
  -8   1   8       6045.19       6713.98       129.10 o                         
  -7   1   8       2196.89       2488.99        52.40 o                         
  -6   1   8       3226.28       3676.41        62.03 o                         
  -5   1   8       1367.17       1527.54        30.86 o                         
  -4   1   8       1012.75       1078.58        25.13 o                         
  -3   1   8       1459.91       1677.91        36.85 o                         
  -2   1   8       2326.22       2248.32        40.38 o                         
  -1   1   8        647.63        679.69        22.01 o                         
   0   1   8         33.41         46.83        13.88 o                         
   1   1   8      17308.30      17692.26       292.33 o                         
   2   1   8         96.55        109.07        15.97 o                         
   3   1   8        825.92        756.15        21.68 o                         
   4   1   8        464.32        511.45        18.81 o                         
   5   1   8       1966.86       1798.22        34.01 o                         
   6   1   8        738.23        738.10        24.61 o                         
   7   1   8       3096.09       2954.73        76.85 o                         
   8   1   8       1173.04       1177.65        32.62 o                         
   9   1   8       2125.43       2044.99        71.11 o                         
  10   1   8       3184.66       2953.26        69.18 o                         
  11   1   8         10.92          5.31        18.33 o                         
  12   1   8          7.91         -7.75        18.28 o                         
  13   1   8        179.80        163.84        18.16 o                         
  14   1   8       1814.06       1826.41       256.40 o                         
  15   1   8        136.27        154.87        32.23 o                         
  16   1   8       1319.47       1248.49       130.16 o                         
  17   1   8        330.65        366.06        44.39 o                         
  18   1   8         52.20         81.51        58.67 o                         
  19   1   8       1829.65       1710.41       156.62 o                         
  20   1   8        698.92        648.01       126.84 o                         
  21   1   8         35.14          9.48        66.30 o                         
  22   1   8        159.79        100.59       103.67 o                         
  23   1   8        312.52        177.08       108.14 o                         
  24   1   8          0.01          1.55       109.62 o                         
  25   1   8        283.73        -45.72       119.64 o                         
  26   1   8        527.92        239.32       123.34 o                         
  27   1   8        216.45        136.40       160.35 o                         
 -27   2   8        235.68        171.11       242.00 o                         
 -26   2   8        161.29         88.75       109.72 o                         
 -25   2   8         77.31        -10.68       150.37 o                         
 -24   2   8        329.80        591.80       262.12 o                         
 -23   2   8         41.76          7.64       102.45 o                         
 -22   2   8        351.83        332.67        87.67 o                         
 -21   2   8         82.51         99.84        57.73 o                         
 -20   2   8        140.93        122.49        54.82 o                         
 -19   2   8        961.54       1036.64        59.62 o                         
 -18   2   8        553.63        573.04        52.85 o                         
 -17   2   8          1.23        -39.87        39.87 o                         
 -16   2   8          0.26         28.29        37.76 o                         
 -15   2   8       1761.31       1870.00        64.22 o                         
 -14   2   8         72.83         84.12        32.54 o                         
 -13   2   8        211.29        240.55        29.09 o                         
 -12   2   8        151.01        141.42        19.39 o                         
 -11   2   8        191.55        124.40        41.19 o                         
 -10   2   8       1187.19       1455.77       153.30 o                         
  -9   2   8        945.65        825.94        86.15 o                         
  -8   2   8        707.14        687.77        25.23 o                         
  -7   2   8       1113.17       1104.80        32.29 o                         
  -6   2   8       1850.04       1858.82        37.13 o                         
  -5   2   8        125.61        104.51        17.11 o                         
  -4   2   8        936.58        933.62        25.77 o                         
  -3   2   8        150.49        173.95        19.54 o                         
  -2   2   8        912.76        887.42        26.48 o                         
  -1   2   8       6826.46       6921.04       133.04 o                         
   0   2   8       4657.41       4983.28        74.99 o                         
   1   2   8         64.90         44.76        15.85 o                         
   2   2   8      13142.32      13682.29       207.35 o                         
   3   2   8       3535.75       3310.24        69.56 o                         
   4   2   8        456.37        447.64        20.51 o                         
   5   2   8        844.74        864.00        42.30 o                         
   6   2   8        223.98        222.80        19.55 o                         
   7   2   8        259.31        262.55        26.72 o                         
   8   2   8       2178.61       2563.62       185.60 o                         
   9   2   8        187.64        166.94        24.02 o                         
  10   2   8        451.58        414.64        22.51 o                         
  11   2   8       1876.20       1782.04        72.68 o                         
  12   2   8       1072.73       1085.12        78.12 o                         
  13   2   8         45.25         56.34        32.14 o                         
  14   2   8         89.53         79.03        32.69 o                         
  15   2   8         39.80          9.18        38.24 o                         
  16   2   8          0.37        -21.68        56.48 o                         
  17   2   8         12.17         36.49        59.34 o                         
  18   2   8        283.88        284.10        56.34 o                         
  19   2   8          0.57        -25.88        62.79 o                         
  20   2   8        477.88        364.54        87.02 o                         
  21   2   8          8.23        -25.70        83.28 o                         
  22   2   8        306.39        318.16       129.17 o                         
  23   2   8          0.81         11.63       124.73 o                         
  24   2   8          0.45         66.28       131.02 o                         
 -24   3   8         96.67        -14.33       170.86 o                         
 -23   3   8        231.14        246.17        93.84 o                         
 -22   3   8        168.78          3.21       106.70 o                         
 -21   3   8         48.42         10.06        91.00 o                         
 -20   3   8          2.85        -46.63        81.75 o                         
 -19   3   8        221.08        228.17        81.89 o                         
 -18   3   8        260.20        327.39        80.64 o                         
 -17   3   8         48.85         30.89        49.41 o                         
 -16   3   8       1268.69       1285.44        63.47 o                         
 -15   3   8        417.46        321.11        41.49 o                         
 -14   3   8         47.71        153.96        54.37 o                         
 -13   3   8       1090.14       1145.51        49.26 o                         
 -12   3   8        296.14        246.83        32.98 o                         
 -11   3   8       1132.77       1035.01        58.77 o                         
 -10   3   8          8.12          9.41        24.03 o                         
  -9   3   8       1559.25       1592.07        65.64 o                         
  -8   3   8          0.36         -5.90        24.49 o                         
  -7   3   8       2614.36       2492.37       149.89 o                         
  -6   3   8        419.20        396.91        27.76 o                         
  -5   3   8        302.70        317.65        25.06 o                         
  -4   3   8        691.32        648.86        29.30 o                         
  -3   3   8        905.43        814.76        29.94 o                         
  -2   3   8        138.87        101.92        22.34 o                         
  -1   3   8        451.38        423.80        34.09 o                         
   0   3   8       2745.61       2784.83        91.63 o                         
   1   3   8          0.27        -15.15        22.79 o                         
   2   3   8       2981.59       3017.64        83.02 o                         
   3   3   8        570.25        608.80        27.28 o                         
   4   3   8          5.80         30.50        22.18 o                         
   5   3   8       2425.82       2424.49        91.24 o                         
   6   3   8       2392.52       2334.91        80.71 o                         
   7   3   8         82.02         81.38        23.99 o                         
   8   3   8          1.93          7.86        25.75 o                         
   9   3   8       2370.25       2409.65       103.06 o                         
  10   3   8        311.19        290.20        32.32 o                         
  11   3   8       1569.71       1442.84       132.89 o                         
  12   3   8        252.02        281.14        41.24 o                         
  13   3   8        165.37        144.07        53.69 o                         
  14   3   8        550.57        484.75        43.95 o                         
  15   3   8       1347.19       1300.06        90.23 o                         
  16   3   8         26.53         21.41        66.00 o                         
  17   3   8        304.28        216.15        89.54 o                         
  18   3   8       1689.56       1751.99       287.70 o                         
  19   3   8          2.11         45.74        99.27 o                         
  20   3   8          0.44       -103.78       103.78 o                         
  21   3   8        350.78        230.29       136.74 o                         
  22   3   8          3.80       -161.68       161.68 o                         
  23   3   8        777.59       2673.07       254.68 o                         
 -20   4   8        400.82        418.85       111.22 o                         
 -19   4   8         22.22         62.70        92.47 o                         
 -18   4   8       1018.88       1055.28        83.71 o                         
 -17   4   8        178.43        265.30        80.97 o                         
 -16   4   8        570.17        577.93        75.27 o                         
 -15   4   8        535.80        602.67        63.63 o                         
 -14   4   8        279.06        299.08        55.13 o                         
 -13   4   8        127.33         70.64        51.85 o                         
 -12   4   8        143.49        158.37        52.20 o                         
 -11   4   8        202.85        208.33        52.83 o                         
 -10   4   8         42.37        -16.60        38.40 o                         
  -9   4   8        551.29        541.30        46.43 o                         
  -8   4   8         20.06        152.10        97.59 o                         
  -7   4   8        360.67        406.26        49.59 o                         
  -6   4   8        877.29        944.84        58.38 o                         
  -5   4   8        481.38        474.98        45.42 o                         
  -4   4   8        109.74         80.42        48.25 o                         
  -3   4   8       1728.51       1698.05        95.99 o                         
  -2   4   8       2680.16       2768.57        93.31 o                         
  -1   4   8        104.78         97.51        43.46 o                         
   0   4   8          0.64        -24.77        40.15 o                         
   1   4   8        698.82        710.12        48.05 o                         
   2   4   8         94.46         85.64        44.68 o                         
   3   4   8        622.78        656.48        70.68 o                         
   4   4   8        177.84        112.83        48.47 o                         
   5   4   8          0.17         56.58        52.04 o                         
   6   4   8        641.29        646.17        64.98 o                         
   7   4   8        493.25        410.57        53.68 o                         
   8   4   8        210.83        165.34        44.38 o                         
   9   4   8        184.21        191.77        39.51 o                         
  10   4   8        352.15        365.47        54.33 o                         
  11   4   8        414.86        328.09        56.08 o                         
  12   4   8         37.89         59.75        55.99 o                         
  13   4   8        120.79        168.66        67.68 o                         
  14   4   8         14.29        -78.33        78.33 o                         
  15   4   8        261.48        404.90        92.70 o                         
  16   4   8        456.42        476.61        87.85 o                         
  17   4   8          4.51         53.46        64.50 o                         
  18   4   8        164.24        209.35       102.80 o                         
 -15   5   8        496.00        647.89       168.75 o                         
 -14   5   8        184.68         87.55       115.14 o                         
 -13   5   8        514.68        604.03        81.38 o                         
 -12   5   8         25.40         72.95        75.27 o                         
 -11   5   8         13.44         -0.32        74.81 o                         
 -10   5   8          0.05        -79.87        79.87 o                         
  -9   5   8         93.26         89.62        86.95 o                         
  -8   5   8         68.06       1120.81       216.59 o                         
  -7   5   8         21.70       1309.93       500.08 o                         
  -6   5   8        251.66        198.84       214.74 o                         
  -5   5   8         14.11       -216.58       289.53 o                         
  -4   5   8        200.87       -142.94       162.22 o                         
  -3   5   8         54.49       -153.96       156.83 o                         
  -2   5   8         22.64        -22.17       257.37 o                         
  -1   5   8         22.81        -79.29        79.29 o                         
   0   5   8        482.06        348.96       136.40 o                         
   1   5   8         56.23        -77.56        77.56 o                         
   2   5   8          8.18        -75.23        75.23 o                         
   3   5   8        145.44        141.61        91.22 o                         
   4   5   8        442.91        664.03       148.30 o                         
   5   5   8         64.60        234.71       175.81 o                         
   6   5   8         43.17         45.04       101.74 o                         
   7   5   8         33.14        -10.91        93.99 o                         
   8   5   8          2.56         29.40        82.06 o                         
   9   5   8         82.14         -3.80        79.52 o                         
  10   5   8        153.03         59.42        67.59 o                         
  11   5   8         75.74        136.62        70.77 o                         
  12   5   8         84.83         87.54        74.65 o                         
  13   5   8        217.81        106.51        84.67 o                         
  14   5   8          0.80        -17.57       105.81 o                         
  15   5   8         33.75        -70.45       118.94 o                         
  -7   6   8         82.54        169.64       237.87 o                         
  -6   6   8         88.21         80.03       226.23 o                         
 -28   1   9          6.72         35.00       166.17 o                         
 -27   1   9         14.21         35.30        62.38 o                         
 -26   1   9          0.15        -51.50        51.50 o                         
 -25   1   9          7.58         85.12        59.90 o                         
 -24   1   9        640.55        665.70        55.27 o                         
 -23   1   9          7.72         54.86        44.11 o                         
 -22   1   9          6.40         18.78        45.26 o                         
 -21   1   9          5.81        -44.29        44.29 o                         
 -20   1   9         18.21          8.68        43.47 o                         
 -19   1   9         61.49        121.10        43.34 o                         
 -18   1   9          9.27        -16.00        34.38 o                         
 -17   1   9        303.86        311.68        29.27 o                         
 -16   1   9        285.60        249.27        30.35 o                         
 -15   1   9       3135.08       3224.66        91.59 o                         
 -14   1   9        412.77        402.85        29.84 o                         
 -13   1   9        945.32        911.19        98.76 o                         
 -12   1   9         51.33        143.28        66.22 o                         
 -11   1   9        513.00        469.68        27.62 o                         
 -10   1   9         28.26         40.07        18.57 o                         
  -9   1   9       1845.77       2139.38        49.50 o                         
  -8   1   9        177.59        202.09        18.75 o                         
  -7   1   9        318.21        399.73        20.43 o                         
  -6   1   9       2942.94       3342.19        58.75 o                         
  -5   1   9        832.48        898.52        23.61 o                         
  -4   1   9        132.01        161.35        14.44 o                         
  -3   1   9       1471.15       1531.71        30.62 o                         
  -2   1   9       2098.17       2244.00        39.31 o                         
  -1   1   9        204.73        249.86        14.49 o                         
   0   1   9        977.08       1019.38        22.61 o                         
   1   1   9        362.63        337.27        16.36 o                         
   2   1   9        143.41        159.27        15.59 o                         
   3   1   9       1825.86       1716.92        34.71 o                         
   4   1   9        405.43        468.98        18.31 o                         
   5   1   9         78.34         80.21        13.36 o                         
   6   1   9        107.08         78.22        15.18 o                         
   7   1   9        283.86        269.16        18.28 o                         
   8   1   9         41.53         31.02        16.31 o                         
   9   1   9        123.50         99.58        18.06 o                         
  10   1   9          1.08         34.76        26.35 o                         
  11   1   9         17.97          4.39        18.74 o                         
  12   1   9        681.14        726.49        29.16 o                         
  13   1   9        354.09        378.60        32.91 o                         
  14   1   9          5.13          2.46        21.77 o                         
  15   1   9         21.35         26.23        29.26 o                         
  16   1   9        147.56        154.95        38.06 o                         
  17   1   9        455.56        416.26        45.52 o                         
  18   1   9         12.18         68.70        58.98 o                         
  19   1   9          0.19          1.46        61.20 o                         
  20   1   9        192.58        194.23        67.49 o                         
  21   1   9          5.31        -21.84        66.60 o                         
  22   1   9          0.01         11.54        96.30 o                         
  23   1   9          1.40        -92.23       103.25 o                         
  24   1   9         24.78         71.62       111.59 o                         
  25   1   9         25.22        -18.62       112.79 o                         
  26   1   9         75.44         77.05       118.13 o                         
 -27   2   9         25.15        -75.90       234.26 o                         
 -26   2   9          3.39         61.02       224.39 o                         
 -25   2   9          0.91         88.16       151.29 o                         
 -24   2   9        130.58         83.42       148.87 o                         
 -23   2   9         43.94        154.91       159.35 o                         
 -22   2   9         33.75        -11.85        73.84 o                         
 -21   2   9        321.56        234.29        62.93 o                         
 -20   2   9        500.15        502.43        58.94 o                         
 -19   2   9        226.13        120.84        45.69 o                         
 -18   2   9        160.23        107.25        48.15 o                         
 -17   2   9       1115.22       1201.59        81.58 o                         
 -16   2   9         17.59        -15.40        39.92 o                         
 -15   2   9          4.33          9.22        34.33 o                         
 -14   2   9        108.86        107.48        33.95 o                         
 -13   2   9        255.72        250.61        34.46 o                         
 -12   2   9        138.88        152.87        24.21 o                         
 -11   2   9        287.77        286.63        21.22 o                         
 -10   2   9         13.89        -27.09        27.09 o                         
  -9   2   9        224.38        247.60        36.48 o                         
  -8   2   9         98.04         81.84        21.61 o                         
  -7   2   9        143.19        126.94        29.53 o                         
  -6   2   9        130.24        140.87        18.48 o                         
  -5   2   9          3.23         -5.84        17.18 o                         
  -4   2   9          3.58          5.43        16.75 o                         
  -3   2   9       1683.16       1693.76        49.66 o                         
  -2   2   9       1350.73       1443.70        39.25 o                         
  -1   2   9        940.35        970.00        27.88 o                         
   0   2   9       2634.13       2725.17        94.77 o                         
   1   2   9         25.69         40.88        15.78 o                         
   2   2   9       1833.38       1895.63        52.99 o                         
   3   2   9        780.14        819.57        26.14 o                         
   4   2   9        110.71         61.48        17.17 o                         
   5   2   9        143.43         62.48        26.44 o                         
   6   2   9        511.40        489.73        55.05 o                         
   7   2   9         30.78        385.96       127.77 o                         
   8   2   9        554.61        523.72        32.71 o                         
   9   2   9         14.60         29.65        18.05 o                         
  10   2   9        798.72        731.86        37.30 o                         
  11   2   9         23.86         -4.25        30.56 o                         
  12   2   9        198.97        248.60        35.00 o                         
  13   2   9        245.38        280.46        34.83 o                         
  14   2   9        203.74        166.58        34.68 o                         
  15   2   9         61.20         49.60        54.40 o                         
  16   2   9         24.15         30.63        58.44 o                         
  17   2   9         82.21        -10.71        59.34 o                         
  18   2   9        184.09        215.77        64.89 o                         
  19   2   9          4.05         -0.16        66.35 o                         
  20   2   9         76.76          7.39       103.81 o                         
  21   2   9        314.76        288.17       118.25 o                         
  22   2   9        202.36         84.20       118.06 o                         
  23   2   9        330.49        260.54       126.26 o                         
  24   2   9        128.61         69.57       131.02 o                         
 -23   3   9          1.15         58.55        95.51 o                         
 -22   3   9        141.71         75.02        91.00 o                         
 -21   3   9        589.56        841.84       127.80 o                         
 -20   3   9         32.73        -88.16        88.16 o                         
 -19   3   9        682.85        665.15        91.75 o                         
 -18   3   9        586.84        421.04        85.63 o                         
 -17   3   9       1208.78       1228.97        79.77 o                         
 -16   3   9         55.11         28.13        55.32 o                         
 -15   3   9        265.18        294.80        42.76 o                         
 -14   3   9        398.27        379.50        48.45 o                         
 -13   3   9        363.24        348.97        39.76 o                         
 -12   3   9        293.54        293.87        37.22 o                         
 -11   3   9         74.45         63.19        31.78 o                         
 -10   3   9        262.02        216.22        32.03 o                         
  -9   3   9       4262.42       4215.47       192.38 o                         
  -8   3   9       2328.02       2423.43       114.66 o                         
  -7   3   9       1339.97       1397.44        50.11 o                         
  -6   3   9         38.08         21.68        27.90 o                         
  -5   3   9       1515.36       1578.54        62.66 o                         
  -4   3   9        504.36        480.35        30.35 o                         
  -3   3   9        136.56        150.44        24.16 o                         
  -2   3   9        139.76        143.44        24.04 o                         
  -1   3   9        154.55        192.43        27.75 o                         
   0   3   9       2683.14       2901.95        89.34 o                         
   1   3   9       1021.53       1157.13        35.26 o                         
   2   3   9       1720.13       1826.09        53.19 o                         
   3   3   9         22.34         47.16        21.98 o                         
   4   3   9       1893.40       1956.95        77.91 o                         
   5   3   9       1615.05       1654.67        61.15 o                         
   6   3   9        122.61        126.53        25.35 o                         
   7   3   9         18.45         31.68        21.97 o                         
   8   3   9        227.29        240.07        34.10 o                         
   9   3   9       3735.14       3652.37       140.59 o                         
  10   3   9        225.78        223.97        32.73 o                         
  11   3   9        885.18        867.55        55.22 o                         
  12   3   9          5.47         85.36        47.38 o                         
  13   3   9       1792.82       1799.80       106.73 o                         
  14   3   9        171.64        125.49        44.43 o                         
  15   3   9        163.99        153.92        65.52 o                         
  16   3   9        139.60        282.87        87.45 o                         
  17   3   9         96.78        144.75        75.86 o                         
  18   3   9         43.96       -111.40       111.40 o                         
  19   3   9        495.03        259.66       128.60 o                         
  20   3   9         15.30        -21.16        94.92 o                         
  21   3   9         49.44        211.49       113.51 o                         
  22   3   9        148.24        128.52       169.64 o                         
 -20   4   9          0.04         15.77       134.12 o                         
 -19   4   9         23.56        132.71       104.33 o                         
 -18   4   9        187.68        207.62        66.70 o                         
 -17   4   9        410.02        302.30        74.49 o                         
 -16   4   9        342.82        336.79        80.51 o                         
 -15   4   9        149.55        108.21        76.39 o                         
 -14   4   9       1164.22       1246.51        72.66 o                         
 -13   4   9        158.54        187.67        53.80 o                         
 -12   4   9        491.80        556.09        57.96 o                         
 -11   4   9        292.01        325.88        53.82 o                         
 -10   4   9          4.04        -18.07        39.59 o                         
  -9   4   9          0.22          0.70        40.09 o                         
  -8   4   9         59.14        -26.59        43.00 o                         
  -7   4   9        110.66        145.69        58.45 o                         
  -6   4   9        214.20        317.46       107.85 o                         
  -5   4   9        233.98        303.82        97.27 o                         
  -4   4   9          4.29         48.55        56.02 o                         
  -3   4   9        199.53        339.84        97.67 o                         
  -2   4   9        311.02        296.85        82.68 o                         
  -1   4   9         17.60         -1.30        82.78 o                         
   0   4   9        599.01        489.54        62.15 o                         
   1   4   9         18.83         36.73        71.99 o                         
   2   4   9          2.41         46.63        68.75 o                         
   3   4   9          0.80         75.37        55.19 o                         
   4   4   9        401.38        516.17        62.24 o                         
   5   4   9         16.18        -37.73        69.00 o                         
   6   4   9        850.19        837.17        78.96 o                         
   7   4   9          2.01        -36.89        45.09 o                         
   8   4   9        291.16        251.74        47.01 o                         
   9   4   9       1046.06       1020.54        60.63 o                         
  10   4   9          0.27        -18.36        52.96 o                         
  11   4   9          1.37         48.42        62.41 o                         
  12   4   9         23.74         44.45        51.13 o                         
  13   4   9          1.78        -70.15        70.15 o                         
  14   4   9        123.03        262.30        81.55 o                         
  15   4   9        694.50        623.41       201.68 o                         
  16   4   9        172.16        212.93        92.25 o                         
  17   4   9        375.72        582.67       308.88 o                         
  18   4   9        415.69        674.71       211.35 o                         
 -14   5   9        268.09        303.98       156.45 o                         
 -13   5   9        184.23        162.49        78.74 o                         
 -12   5   9        223.57        276.98        75.73 o                         
 -11   5   9        249.47        257.38        75.18 o                         
 -10   5   9          9.10        -37.62        73.38 o                         
  -9   5   9        335.76        249.41        86.25 o                         
  -8   5   9        121.89         -7.00       206.00 o                         
  -7   5   9         61.19         53.45       677.07 o                         
  -6   5   9         49.45        867.90       211.10 o                         
  -5   5   9        564.34       2049.33       574.38 o                         
  -4   5   9        259.89       2414.52       251.32 o                         
  -3   5   9        172.64       1880.34       626.15 o                         
  -2   5   9        102.90        308.84       326.78 o                         
  -1   5   9          0.17        178.44       243.70 o                         
   0   5   9        378.55       1740.19       459.01 o                         
   1   5   9        494.08       2670.64       189.13 o                         
   2   5   9         11.16        278.11       157.00 o                         
   3   5   9         21.42        212.01        98.06 o                         
   4   5   9        415.46        577.30       103.26 o                         
   5   5   9        320.02        259.88       131.49 o                         
   6   5   9        122.46        -50.56        98.27 o                         
   7   5   9          5.02        -64.34        83.40 o                         
   8   5   9         28.07        -18.63        77.29 o                         
   9   5   9        686.44        820.79        76.84 o                         
  10   5   9         71.33         96.30        67.71 o                         
  11   5   9          9.80         56.80        73.03 o                         
  12   5   9         48.89         19.10        80.63 o                         
  13   5   9        543.67        757.61       148.23 o                         
  14   5   9         89.28         98.01       115.40 o                         
  -6   6   9         73.46       -171.04       231.98 o                         
 -28   0  10         29.05         38.25       176.49 o                         
 -27   0  10         79.08        156.86       109.63 o                         
 -26   0  10          1.95        -29.95        72.12 o                         
 -25   0  10       3027.03       3572.06       298.56 o                         
 -24   0  10          9.53        -25.00        63.74 o                         
 -23   0  10        626.87        688.28        73.59 o                         
 -22   0  10       5113.71       5327.04       280.45 o                         
 -21   0  10       1806.38       1756.32       112.97 o                         
 -20   0  10         38.95         86.92        59.11 o                         
 -19   0  10          5.31         11.36        53.94 o                         
 -18   0  10        176.85        124.77        46.78 o                         
 -17   0  10        636.11        719.09        55.54 o                         
 -16   0  10       3708.51       3925.22       165.27 o                         
 -15   0  10        180.02        187.71        34.47 o                         
 -14   0  10        794.54        811.36        42.45 o                         
 -13   0  10      13768.35      14534.50       414.05 o                         
 -12   0  10       2328.28       5715.19      1448.80 o                         
 -11   0  10        591.40        625.38        37.54 o                         
 -10   0  10       2351.44       2517.63        76.40 o                         
  -9   0  10        240.47        232.47        28.16 o                         
  -8   0  10        464.35        425.28        24.85 o                         
  -7   0  10       4067.28       4745.13       103.77 o                         
  -6   0  10       2093.94       2251.99        54.85 o                         
  -5   0  10         14.31         49.95        19.29 o                         
  -4   0  10      21589.25      22940.47       607.23 o                         
  -3   0  10       3666.55       3720.06        79.51 o                         
  -2   0  10        127.33         98.45        20.38 o                         
  -1   0  10       4223.48       4192.86       105.57 o                         
   0   0  10       1406.62       1352.53        39.48 o                         
   1   0  10         11.19         35.81        18.25 o                         
   2   0  10       2409.40       2422.90        85.29 o                         
   3   0  10       1788.55       1898.10        59.82 o                         
   4   0  10        445.63        492.89        24.07 o                         
   5   0  10       6760.52       6591.70       215.11 o                         
   6   0  10      14675.61      14156.82       409.43 o                         
   7   0  10        801.94        768.75        34.38 o                         
   8   0  10       3732.75       3527.90        84.13 o                         
   9   0  10        661.64        499.68        32.78 o                         
  10   0  10        106.16        102.21        22.62 o                         
  11   0  10       1095.98        968.80        53.31 o                         
  12   0  10        305.90        322.11        39.92 o                         
  13   0  10        252.19        270.60        39.55 o                         
  14   0  10       3095.36       2861.01       147.05 o                         
  15   0  10       7056.43       7555.24       342.33 o                         
  16   0  10       1484.83       1647.44       143.62 o                         
  17   0  10       2526.94       3418.97       249.37 o                         
  18   0  10        228.24        281.35        80.47 o                         
  19   0  10        587.83        631.44        79.74 o                         
  20   0  10         58.63         50.18        65.65 o                         
  21   0  10       1715.28       1725.90       138.00 o                         
  22   0  10        203.41        114.55        57.59 o                         
  23   0  10       1545.17       2165.11       192.48 o                         
 -28   1  10        163.04        246.79       163.08 o                         
 -27   1  10       1045.20       1078.37       139.47 o                         
 -26   1  10        144.98        168.98        56.04 o                         
 -25   1  10         46.23        -24.21        76.70 o                         
 -24   1  10        147.32        206.97        76.18 o                         
 -23   1  10         45.04       1170.87       512.56 o                         
 -22   1  10        567.09        542.93        53.41 o                         
 -21   1  10       2219.95       2198.81        80.44 o                         
 -20   1  10        619.71        595.65        41.00 o                         
 -19   1  10          1.53        -35.49        35.49 o                         
 -18   1  10        960.66       1001.44        44.68 o                         
 -17   1  10        749.41        745.27        40.73 o                         
 -16   1  10        243.28        253.81        30.30 o                         
 -15   1  10        609.37        612.67        32.36 o                         
 -14   1  10        472.25        518.04        30.03 o                         
 -13   1  10        772.71        733.83        30.66 o                         
 -12   1  10       2803.69       2556.45       176.24 o                         
 -11   1  10       1658.94       3696.21       621.19 o                         
 -10   1  10        617.95        612.91        57.47 o                         
  -9   1  10      10002.63      11017.61       200.15 o                         
  -8   1  10       1406.24       1626.52        37.56 o                         
  -7   1  10        758.25        776.48        23.41 o                         
  -6   1  10        516.52        525.45        19.15 o                         
  -5   1  10        959.07       1015.00        23.53 o                         
  -4   1  10        476.79        534.20        17.93 o                         
  -3   1  10       2333.42       2417.81        43.76 o                         
  -2   1  10       1161.06       1133.92        24.18 o                         
  -1   1  10        887.92        814.21        18.67 o                         
   0   1  10       3812.67       3752.34        59.66 o                         
   1   1  10        213.33        205.49        16.96 o                         
   2   1  10        141.19         95.63        15.99 o                         
   3   1  10       3474.30       3376.93        79.27 o                         
   4   1  10        622.20        585.55        20.47 o                         
   5   1  10        414.52        365.36        19.14 o                         
   6   1  10         52.00         32.76        15.60 o                         
   7   1  10        663.93        586.71        29.59 o                         
   8   1  10        149.34         98.29        20.42 o                         
   9   1  10       2944.30       2894.75       102.76 o                         
  10   1  10         15.77          5.60        20.92 o                         
  11   1  10        120.85        105.45        21.69 o                         
  12   1  10        580.25        645.21        30.39 o                         
  13   1  10        177.44        206.48        25.00 o                         
  14   1  10        742.87        707.03        76.38 o                         
  15   1  10         14.17         21.86        29.44 o                         
  16   1  10        384.71        398.05        39.03 o                         
  17   1  10         81.72         92.86        58.84 o                         
  18   1  10        456.18        620.04        98.00 o                         
  19   1  10        119.80        107.38        63.50 o                         
  20   1  10          2.40        -55.75        66.15 o                         
  21   1  10        749.61        756.03       143.95 o                         
  22   1  10         20.75        151.09       104.90 o                         
  23   1  10       1000.15        801.50       122.91 o                         
  24   1  10         14.38         -1.23       108.22 o                         
  25   1  10          6.85        -58.82       109.50 o                         
 -26   2  10        617.44        485.99       237.14 o                         
 -25   2  10         15.42         50.76        71.84 o                         
 -24   2  10         76.95         66.51       109.64 o                         
 -23   2  10          1.12         -1.75       149.07 o                         
 -22   2  10        228.10        152.25        72.85 o                         
 -21   2  10          0.94         38.02        63.47 o                         
 -20   2  10        599.40        553.33        59.89 o                         
 -19   2  10        231.78        184.56        47.09 o                         
 -18   2  10         22.17         70.72        46.13 o                         
 -17   2  10        499.65        495.24        49.25 o                         
 -16   2  10        130.77        154.28        42.07 o                         
 -15   2  10        148.83        116.39        39.71 o                         
 -14   2  10         24.60         21.42        36.04 o                         
 -13   2  10        446.92        448.54        38.72 o                         
 -12   2  10       1640.49       1669.52        55.75 o                         
 -11   2  10        816.86        768.45        27.71 o                         
 -10   2  10        659.66        625.60        26.70 o                         
  -9   2  10       1040.61       1012.61        58.74 o                         
  -8   2  10       4465.40       4584.31       308.91 o                         
  -7   2  10        125.06       2903.07       877.18 o                         
  -6   2  10        142.92        694.68       246.63 o                         
  -5   2  10         15.62         -6.97        22.17 o                         
  -4   2  10       2378.51       2310.30       101.05 o                         
  -3   2  10        723.66        723.55        53.32 o                         
  -2   2  10        603.61        550.94        35.29 o                         
  -1   2  10         29.62        -17.25        19.26 o                         
   0   2  10        460.61        461.15        36.43 o                         
   1   2  10       1329.52       1355.34        58.21 o                         
   2   2  10          9.07         -1.14        23.44 o                         
   3   2  10        340.34        357.84        33.97 o                         
   4   2  10       1118.97       1204.14        50.28 o                         
   5   2  10       1510.52       1609.19        82.71 o                         
   6   2  10        316.50        288.06        34.57 o                         
   7   2  10        143.50        128.86        21.14 o                         
   8   2  10          1.78          7.74        19.34 o                         
   9   2  10         21.11         28.89        19.95 o                         
  10   2  10       1289.59       1342.24        72.89 o                         
  11   2  10        499.60        521.12        40.68 o                         
  12   2  10         99.42         83.82        35.01 o                         
  13   2  10       1086.77       1071.40       123.44 o                         
  14   2  10        571.45        536.44        66.89 o                         
  15   2  10         13.17         49.82        49.41 o                         
  16   2  10         36.03         33.97        69.43 o                         
  17   2  10        535.03        528.49        83.20 o                         
  18   2  10        331.34        262.53        78.95 o                         
  19   2  10        452.89        445.16        72.08 o                         
  20   2  10          6.29        -60.18       102.32 o                         
  21   2  10         47.23        -10.02       112.24 o                         
  22   2  10        533.35        397.60       152.65 o                         
  23   2  10        386.28        262.69       124.36 o                         
 -23   3  10        928.15        585.34       151.63 o                         
 -22   3  10       1358.62       1289.60       115.69 o                         
 -21   3  10        199.14         -4.61       115.19 o                         
 -20   3  10        294.70        379.31       116.96 o                         
 -19   3  10        428.23        347.86        87.73 o                         
 -18   3  10         59.48         31.76        63.03 o                         
 -17   3  10       1302.68       1264.34        82.73 o                         
 -16   3  10        777.29        778.20        70.62 o                         
 -15   3  10        345.93        319.10        47.82 o                         
 -14   3  10       1401.56       1519.33        71.51 o                         
 -13   3  10       1721.38       1718.60        67.78 o                         
 -12   3  10         10.22          9.00        38.67 o                         
 -11   3  10          2.50        -14.25        35.85 o                         
 -10   3  10        909.42        875.96        47.79 o                         
  -9   3  10       1621.87       1519.23        71.10 o                         
  -8   3  10       1324.79       1340.41        70.73 o                         
  -7   3  10       2595.87       2604.89        65.44 o                         
  -6   3  10         30.43         35.96        28.76 o                         
  -5   3  10       2057.72       2052.91        60.59 o                         
  -4   3  10       1350.88       1395.14        60.92 o                         
  -3   3  10          0.20         14.58        26.35 o                         
  -2   3  10        293.98        287.81        29.83 o                         
  -1   3  10       1777.81       1893.25        54.91 o                         
   0   3  10       1530.72       1629.89        53.78 o                         
   1   3  10       4212.19       4307.76        91.68 o                         
   2   3  10       2431.34       2566.72        60.02 o                         
   3   3  10          7.12          8.73        26.36 o                         
   4   3  10          4.67          4.69        25.77 o                         
   5   3  10       1272.48       1276.67        55.45 o                         
   6   3  10         22.50         11.09        26.05 o                         
   7   3  10         35.51         46.40        36.28 o                         
   8   3  10        773.36        824.35        42.93 o                         
   9   3  10        514.38        543.05        39.12 o                         
  10   3  10        131.39         26.70        35.70 o                         
  11   3  10       1086.81       1240.54       143.88 o                         
  12   3  10          0.19        -33.29        40.80 o                         
  13   3  10         28.33         33.76        43.51 o                         
  14   3  10        462.18        445.98        65.46 o                         
  15   3  10        165.55        162.07        84.15 o                         
  16   3  10         62.52          5.12        74.36 o                         
  17   3  10        234.06        110.45        91.37 o                         
  18   3  10         21.54        244.34       231.79 o                         
  19   3  10         27.51        -24.95        96.88 o                         
  20   3  10        650.95        543.05       136.94 o                         
  22   3  10         16.30        107.07       178.48 o                         
  23   3  10         39.31        -64.48       166.10 o                         
 -19   4  10        186.98        153.53       117.46 o                         
 -18   4  10        109.40         53.05        98.35 o                         
 -17   4  10        741.45        836.39        83.71 o                         
 -16   4  10         29.58         46.51        68.85 o                         
 -15   4  10        516.04        544.44        83.07 o                         
 -14   4  10       1120.95       1071.62        97.94 o                         
 -13   4  10        376.93        279.22        57.33 o                         
 -12   4  10        479.76        505.05        57.56 o                         
 -11   4  10        165.54        163.34        52.41 o                         
 -10   4  10         16.30         41.75        41.11 o                         
  -9   4  10         96.99         68.16        42.60 o                         
  -8   4  10        726.41        759.47        51.58 o                         
  -7   4  10        105.02         51.95        47.67 o                         
  -6   4  10        421.43        417.92        54.17 o                         
  -5   4  10       1044.68       1006.87       105.47 o                         
  -4   4  10        144.14         88.74        61.39 o                         
  -3   4  10        467.71        564.37       124.22 o                         
  -2   4  10         58.40        133.92       114.99 o                         
  -1   4  10          1.26        181.99        74.07 o                         
   0   4  10         31.67         52.01        83.41 o                         
   1   4  10       2707.70       2961.86       145.20 o                         
   2   4  10         26.06          0.27        92.75 o                         
   3   4  10        177.14         26.60        51.83 o                         
   4   4  10       1064.10       1084.20        72.86 o                         
   5   4  10          8.47        -27.95        50.28 o                         
   6   4  10        137.46        124.17        51.76 o                         
   7   4  10        500.28        603.97        66.82 o                         
   8   4  10          2.41        -27.00        49.86 o                         
   9   4  10         85.84        122.38        46.32 o                         
  10   4  10       1408.73       1639.85       225.73 o                         
  11   4  10          4.14        -34.27        56.56 o                         
  12   4  10        200.88        313.65        73.87 o                         
  13   4  10       1311.33       1489.14       113.42 o                         
  14   4  10         30.81        -48.02        71.26 o                         
  15   4  10        178.43        299.58        82.01 o                         
  16   4  10        487.45        709.71       127.52 o                         
  17   4  10         67.15       -210.61       210.61 o                         
  18   4  10          2.34       1279.94       242.81 o                         
 -13   5  10        333.89        -85.70       228.96 o                         
 -12   5  10        182.30        156.52        90.94 o                         
 -11   5  10         15.64         80.33        87.95 o                         
 -10   5  10         86.48        139.17        85.63 o                         
  -9   5  10        173.96        113.45        86.33 o                         
  -8   5  10        535.08        617.78        92.46 o                         
  -7   5  10        307.89        119.26       131.07 o                         
  -6   5  10          2.18       -180.75       180.75 o                         
  -5   5  10         90.31       -126.35       431.13 o                         
  -4   5  10         29.60       1468.59       340.75 o                         
  -3   5  10        252.14       -167.06       167.06 o                         
  -2   5  10        118.51        -91.04        91.04 o                         
  -1   5  10         24.34        -97.09        97.09 o                         
   0   5  10        249.62         23.13       172.48 o                         
   1   5  10        867.33        886.48       123.84 o                         
   2   5  10          0.05        -85.56       170.08 o                         
   3   5  10         18.03        -56.48        80.51 o                         
   4   5  10         31.49          9.88        72.97 o                         
   5   5  10          1.05       -107.44       107.44 o                         
   6   5  10         43.71        -17.15        73.68 o                         
   7   5  10        216.86        196.46        79.83 o                         
   8   5  10        416.09        506.25        96.81 o                         
   9   5  10         66.34         78.41        67.65 o                         
  10   5  10        212.12        126.03        92.41 o                         
  11   5  10         81.56        117.46        84.16 o                         
  12   5  10         20.58       -118.86       125.94 o                         
  13   5  10          9.66         73.84       115.55 o                         
  14   5  10          3.87         -5.23       116.36 o                         
 -28   1  11        290.05        324.76       170.52 o                         
 -27   1  11        175.01        262.93       176.64 o                         
 -26   1  11         47.92        193.73        80.47 o                         
 -25   1  11         63.15         58.73        90.14 o                         
 -24   1  11       1503.36       1444.38       157.63 o                         
 -23   1  11          1.25        -55.88        55.88 o                         
 -22   1  11        760.92        725.58        63.03 o                         
 -21   1  11       1066.85       1112.47        60.14 o                         
 -20   1  11         26.33        -18.28        38.70 o                         
 -19   1  11       1032.95       1131.37        55.53 o                         
 -18   1  11          0.80        103.92        82.57 o                         
 -17   1  11         36.62         -0.60        35.64 o                         
 -16   1  11         90.00         87.01        28.41 o                         
 -15   1  11       2654.17       2673.70        64.28 o                         
 -14   1  11       1344.73       1290.25        41.61 o                         
 -13   1  11       1634.28       1562.03        43.84 o                         
 -12   1  11       1130.67       1241.70        39.55 o                         
 -11   1  11         28.94         -6.44        28.78 o                         
 -10   1  11       3544.92       4390.86       452.06 o                         
  -9   1  11        291.53        338.01        96.60 o                         
  -8   1  11        507.89        493.45        45.07 o                         
  -7   1  11        926.48        981.68        27.04 o                         
  -6   1  11       1612.48       1792.34        39.17 o                         
  -5   1  11        154.69        182.34        16.23 o                         
  -4   1  11        659.76        681.02        22.11 o                         
  -3   1  11        788.32        829.51        21.91 o                         
  -2   1  11         98.34         79.76        13.46 o                         
  -1   1  11       2641.56       2476.33        66.52 o                         
   0   1  11       1427.21       1411.97        50.11 o                         
   1   1  11         93.99         54.61        16.49 o                         
   2   1  11       3054.86       3122.10        96.82 o                         
   3   1  11        723.80        628.12        26.50 o                         
   4   1  11        608.33        635.92        22.28 o                         
   5   1  11        712.03        763.68        25.76 o                         
   6   1  11       4104.15       3834.15        72.60 o                         
   7   1  11         30.50         -3.18        22.81 o                         
   8   1  11       2515.57       2223.11       111.40 o                         
   9   1  11          6.45         -9.89        21.39 o                         
  10   1  11        456.33        460.37        47.39 o                         
  11   1  11       1139.46       1138.30        77.73 o                         
  12   1  11         49.79         39.86        24.93 o                         
  13   1  11         39.16         40.00        26.36 o                         
  14   1  11        229.70        240.42        29.27 o                         
  15   1  11       1434.95       1683.20        73.29 o                         
  16   1  11        292.93        240.69        66.45 o                         
  17   1  11       1435.48       1482.56       190.29 o                         
  18   1  11          1.50        -38.45        61.88 o                         
  19   1  11       1299.17       1322.38       143.97 o                         
  20   1  11        475.31        571.18        79.61 o                         
  21   1  11         13.63          2.92        73.18 o                         
  22   1  11        163.32        161.87        78.18 o                         
  23   1  11          0.37         43.05       105.49 o                         
  24   1  11        223.07        247.83       114.72 o                         
  25   1  11         31.38          1.12       116.06 o                         
 -26   2  11       1790.72       1462.47       277.96 o                         
 -25   2  11         52.39        -85.95       144.88 o                         
 -24   2  11        250.34        181.73        63.02 o                         
 -23   2  11       1247.51       1016.54        81.29 o                         
 -22   2  11          5.86       -111.34       111.34 o                         
 -21   2  11          9.15        -21.18        67.33 o                         
 -20   2  11        113.26        165.06        65.45 o                         
 -19   2  11        183.11        176.37        61.81 o                         
 -18   2  11         56.55         -6.48        52.21 o                         
 -17   2  11       1566.84       1589.84        67.74 o                         
 -16   2  11       1234.25       1322.44        84.00 o                         
 -15   2  11       1051.53       1047.88        61.01 o                         
 -14   2  11       3052.68       3059.66       112.58 o                         
 -13   2  11        540.93        509.68        41.02 o                         
 -12   2  11         32.59         29.98        25.94 o                         
 -11   2  11       4147.90       3796.11        83.59 o                         
 -10   2  11        738.78        678.82        28.49 o                         
  -9   2  11        102.92        119.16        24.04 o                         
  -8   2  11       4305.36       4505.73       115.79 o                         
  -7   2  11        342.11        336.12        24.29 o                         
  -6   2  11        428.01        345.74        25.55 o                         
  -5   2  11       4387.95       4003.81       151.07 o                         
  -4   2  11        304.74        317.35        33.64 o                         
  -3   2  11        608.90        609.18        42.26 o                         
  -2   2  11       3855.13       5241.71       572.07 o                         
  -1   2  11          0.12       1619.14       762.82 o                         
   0   2  11        357.68        357.59        31.80 o                         
   1   2  11       2549.05       2942.94       205.16 o                         
   2   2  11       1537.04       1478.96        47.10 o                         
   3   2  11        420.43        413.64        28.07 o                         
   4   2  11       2717.73       2702.09        63.58 o                         
   5   2  11        550.55        536.71        29.06 o                         
   6   2  11        519.04        574.48        32.57 o                         
   7   2  11       3348.27       3330.10       101.56 o                         
   8   2  11         66.05         79.05        20.65 o                         
   9   2  11       1242.90       1336.49        43.40 o                         
  10   2  11        320.58        357.87        36.79 o                         
  11   2  11         40.25         61.00        36.03 o                         
  12   2  11        105.02        175.52        38.50 o                         
  13   2  11       1157.02       1131.57       141.41 o                         
  14   2  11        133.08         87.93        68.11 o                         
  15   2  11        964.38        968.29        66.36 o                         
  16   2  11       1094.11        996.29        94.65 o                         
  17   2  11        377.83        357.23        93.49 o                         
  18   2  11          0.04        -67.80        67.80 o                         
  19   2  11       1504.79       1878.77       185.75 o                         
  20   2  11          1.16        127.12       109.92 o                         
  21   2  11        330.96        246.33       114.02 o                         
  22   2  11        552.89        496.32       128.39 o                         
 -22   3  11         30.24         -4.71        96.37 o                         
 -21   3  11        580.79        631.51       103.04 o                         
 -20   3  11         91.37         78.84       112.34 o                         
 -19   3  11        518.01        310.41       102.86 o                         
 -18   3  11        165.60         81.69        73.12 o                         
 -17   3  11          4.52         37.50        62.66 o                         
 -16   3  11        159.70        147.92        63.09 o                         
 -15   3  11         14.87         41.46        57.55 o                         
 -14   3  11        147.02         88.52        43.72 o                         
 -13   3  11         47.69         64.30        43.55 o                         
 -12   3  11        376.25        442.28        61.42 o                         
 -11   3  11        171.79        144.69        42.88 o                         
 -10   3  11        673.10        623.70        47.66 o                         
  -9   3  11        288.00        217.00        40.09 o                         
  -8   3  11         16.23         -0.38        32.63 o                         
  -7   3  11        440.77        406.75        34.11 o                         
  -6   3  11        250.17        214.96        28.54 o                         
  -5   3  11        411.32        368.19        32.60 o                         
  -4   3  11         62.50         76.60        33.09 o                         
  -3   3  11       1738.04       1720.44        57.07 o                         
  -2   3  11        272.84        332.53        33.44 o                         
  -1   3  11       7297.11       7531.06       154.00 o                         
   0   3  11          0.08         -6.08        28.26 o                         
   1   3  11       2220.30       2346.73        60.43 o                         
   2   3  11        869.19        846.98        39.44 o                         
   3   3  11        342.74        304.17        31.42 o                         
   4   3  11         67.62         63.01        29.06 o                         
   5   3  11         72.11         68.12        35.66 o                         
   6   3  11       1727.64       1693.86       107.67 o                         
   7   3  11          7.07          6.07        33.84 o                         
   8   3  11       1110.00       1114.91        58.25 o                         
   9   3  11        312.22        384.69        66.74 o                         
  10   3  11        315.21        364.82        45.33 o                         
  11   3  11          4.01        -23.59        41.29 o                         
  12   3  11         47.85         49.68        41.89 o                         
  13   3  11          5.83         39.48        48.31 o                         
  14   3  11          0.40         14.63        63.66 o                         
  15   3  11        298.13        288.37        86.48 o                         
  16   3  11         20.68        -51.80       122.59 o                         
  17   3  11        230.48        424.79       100.08 o                         
  18   3  11          0.89        -98.62        98.62 o                         
  19   3  11        340.41        317.73       125.52 o                         
  20   3  11          1.42       -179.22       179.22 o                         
  21   3  11          5.44        896.30       195.06 o                         
  22   3  11         18.42        -62.27       166.47 o                         
 -19   4  11         13.86       -230.87       230.87 o                         
 -18   4  11         73.49        112.25       116.60 o                         
 -17   4  11         13.59          9.52        67.97 o                         
 -16   4  11         50.59         47.24        66.90 o                         
 -15   4  11          0.40         57.36        73.17 o                         
 -14   4  11          5.75         28.95        69.36 o                         
 -13   4  11       1018.70       1034.99        84.70 o                         
 -12   4  11          7.74         -2.29        58.34 o                         
 -11   4  11        578.08        537.21        49.11 o                         
 -10   4  11         10.17         -4.41        42.34 o                         
  -9   4  11        805.07        878.03        55.41 o                         
  -8   4  11        116.26         66.90        48.48 o                         
  -7   4  11         21.86         48.93        53.11 o                         
  -6   4  11         35.85         73.43        56.70 o                         
  -5   4  11          3.20        -46.86        55.25 o                         
  -4   4  11        692.43        665.78        65.01 o                         
  -3   4  11          0.51        -40.69        52.45 o                         
  -2   4  11        811.25        717.93        76.48 o                         
  -1   4  11        120.24         55.19        51.75 o                         
   0   4  11        824.37        776.09        70.29 o                         
   1   4  11          5.63        -16.81        50.01 o                         
   2   4  11          1.58        -32.48        50.62 o                         
   3   4  11        173.02        163.27        51.73 o                         
   4   4  11         11.19         -3.95        51.98 o                         
   5   4  11        162.40        243.39        53.71 o                         
   6   4  11         17.61         -2.68        52.97 o                         
   7   4  11        366.23        413.28        58.35 o                         
   8   4  11        111.69        174.36        46.61 o                         
   9   4  11        377.59        327.81        75.75 o                         
  10   4  11          9.24        -98.39        98.39 o                         
  11   4  11          0.27        -40.36       116.47 o                         
  12   4  11          2.60        196.69       108.54 o                         
  13   4  11        115.05         58.08        66.38 o                         
  14   4  11        133.76        212.03        65.27 o                         
  15   4  11         57.84         17.55        69.16 o                         
  16   4  11         81.37       -154.24       219.38 o                         
  17   4  11        118.49       1578.53       253.28 o                         
 -12   5  11        172.44        -71.19       229.99 o                         
 -11   5  11          7.92         42.39        87.07 o                         
 -10   5  11         99.47         38.71        87.77 o                         
  -9   5  11        421.61        548.63        91.64 o                         
  -8   5  11        272.19        333.30        89.34 o                         
  -7   5  11        603.02        724.50        95.11 o                         
  -6   5  11        603.35        635.35       136.07 o                         
  -5   5  11        196.28        242.78       139.86 o                         
  -4   5  11        222.73        251.87       178.74 o                         
  -3   5  11          5.66       -138.66       138.66 o                         
  -2   5  11          7.10        -66.27        72.88 o                         
  -1   5  11         78.29        -40.58        77.22 o                         
   0   5  11        108.35        -12.75        70.37 o                         
   1   5  11         73.24        -52.84        69.48 o                         
   2   5  11        359.68        333.49        72.35 o                         
   3   5  11        400.57        405.73        86.23 o                         
   4   5  11         96.35        104.36        73.71 o                         
   5   5  11        456.66        590.07        83.77 o                         
   6   5  11         27.51         92.45        84.17 o                         
   7   5  11         26.21         52.43        86.17 o                         
   8   5  11         89.87         56.44        96.61 o                         
   9   5  11         10.61         21.05        76.88 o                         
  10   5  11         60.32        235.46       104.44 o                         
  11   5  11        515.52        558.08       125.09 o                         
 -27   0  12       1319.44       1127.18       225.57 o                         
 -26   0  12         68.61        174.40       113.69 o                         
 -25   0  12         28.80         -9.17       106.95 o                         
 -24   0  12         35.94        756.06       476.26 o                         
 -23   0  12        335.25        264.68       155.71 o                         
 -22   0  12       1564.32       1737.03       134.37 o                         
 -21   0  12        338.86        438.67        62.37 o                         
 -20   0  12         20.24          6.90        46.28 o                         
 -19   0  12        316.12        400.30        51.16 o                         
 -18   0  12       5882.42       5821.29       252.29 o                         
 -17   0  12       1697.28       1692.20        67.05 o                         
 -16   0  12          3.79          3.30        38.17 o                         
 -15   0  12        774.96        843.56        47.52 o                         
 -14   0  12       9686.44      10271.07       249.61 o                         
 -13   0  12       1793.78       1908.26        67.99 o                         
 -12   0  12       1442.89       1536.63        58.69 o                         
 -11   0  12       1102.07       1066.80        71.28 o                         
 -10   0  12       1472.21       1516.21        59.54 o                         
  -9   0  12      10164.04      13270.64      1141.66 o                         
  -8   0  12       1939.80       1950.06       130.83 o                         
  -7   0  12        943.95        902.55        43.45 o                         
  -6   0  12         41.11         15.60        20.94 o                         
  -5   0  12       9941.02      11158.65       258.16 o                         
  -4   0  12        661.99        645.97        34.61 o                         
  -3   0  12       1145.10       1138.37        59.90 o                         
  -2   0  12        614.81        710.91        31.64 o                         
  -1   0  12       5267.13       5747.25       138.13 o                         
   0   0  12      10736.31      11341.05       262.22 o                         
   1   0  12       1784.15       1865.58        52.84 o                         
   2   0  12       2155.58       2345.81        74.89 o                         
   3   0  12        944.50        933.25        43.16 o                         
   4   0  12        149.87        164.15        22.69 o                         
   5   0  12        904.29        898.38        95.54 o                         
   6   0  12          5.86         85.16        66.99 o                         
   7   0  12        297.97        355.30        45.02 o                         
   8   0  12          9.07          1.31        36.92 o                         
   9   0  12       1302.81       1353.07        74.98 o                         
  10   0  12       1224.76       1091.78        55.00 o                         
  11   0  12        103.16         71.93        34.86 o                         
  12   0  12        236.34        278.74        38.78 o                         
  13   0  12         66.05         65.54        41.85 o                         
  14   0  12        929.18       1050.36        80.81 o                         
  15   0  12        235.49        179.71        55.54 o                         
  16   0  12        519.99        524.36        68.34 o                         
  17   0  12         16.45          6.50        58.15 o                         
  18   0  12       1355.34       1543.14       202.28 o                         
  19   0  12        313.87        454.21        72.48 o                         
  20   0  12        549.66        540.31        90.41 o                         
  21   0  12         82.19        113.64        85.44 o                         
  22   0  12          3.87         54.40        86.91 o                         
  23   0  12          2.92         57.04       113.78 o                         
  24   0  12         15.56         16.80       117.83 o                         
 -28   1  12        215.46        238.10       172.29 o                         
 -27   1  12         34.33        -10.17       176.12 o                         
 -26   1  12         72.07         -4.69        95.02 o                         
 -25   1  12        640.00        648.93        68.19 o                         
 -24   1  12         78.31        -35.85        68.70 o                         
 -23   1  12          0.05        123.07       111.22 o                         
 -22   1  12        351.31        308.74        56.71 o                         
 -21   1  12        214.12        251.88        53.39 o                         
 -20   1  12        206.58        200.24        49.94 o                         
 -19   1  12         88.08         56.22        43.70 o                         
 -18   1  12        160.66        190.62        48.56 o                         
 -17   1  12        290.86        354.54        49.66 o                         
 -16   1  12       1045.44       1038.09        42.92 o                         
 -15   1  12         11.70         19.28        29.43 o                         
 -14   1  12         65.38         79.15        27.80 o                         
 -13   1  12        951.14       1046.61        37.49 o                         
 -12   1  12         87.73         78.75        24.24 o                         
 -11   1  12         25.55         44.95        23.43 o                         
 -10   1  12       2322.78       2563.71        60.73 o                         
  -9   1  12        660.48        635.66        43.74 o                         
  -8   1  12         61.59       1521.88       458.11 o                         
  -7   1  12        560.59       1575.91       263.37 o                         
  -6   1  12         35.55         37.76        22.05 o                         
  -5   1  12        685.70        698.85        60.04 o                         
  -4   1  12       1991.60       1999.58        98.09 o                         
  -3   1  12       1695.57       1650.22        67.18 o                         
  -2   1  12         31.37          6.95        16.02 o                         
  -1   1  12         67.51         55.89        14.73 o                         
   0   1  12       2058.28       1829.05       105.24 o                         
   1   1  12       1618.80       1628.96        63.69 o                         
   2   1  12       1515.25       1534.26        44.98 o                         
   3   1  12         40.18         24.68        23.26 o                         
   4   1  12       1417.95       1184.51       103.28 o                         
   5   1  12       3374.54       3376.37        85.69 o                         
   6   1  12       1183.90        951.38        82.47 o                         
   7   1  12       1237.78       1220.18        56.71 o                         
   8   1  12        932.27       1019.45        52.41 o                         
   9   1  12       3678.40       3433.87       116.98 o                         
  10   1  12        132.16        127.99        27.62 o                         
  11   1  12        116.34         94.55        27.46 o                         
  12   1  12        364.65        320.74        30.75 o                         
  13   1  12        526.13        548.93        58.02 o                         
  14   1  12       2529.70       2856.35       110.06 o                         
  15   1  12        268.35        351.09        50.89 o                         
  16   1  12        147.94        103.55        66.91 o                         
  17   1  12        729.97        730.80       141.93 o                         
  18   1  12       1105.77       1460.18       109.94 o                         
  19   1  12        241.94        232.43        82.19 o                         
  20   1  12         55.91         46.87        72.49 o                         
  21   1  12          0.26        -40.35        74.59 o                         
  22   1  12        524.20        662.00       140.56 o                         
  23   1  12       1089.33       1000.70       133.70 o                         
  24   1  12         89.13         71.48       111.80 o                         
 -25   2  12         14.73       -110.79       200.59 o                         
 -24   2  12          8.42         78.31        68.33 o                         
 -23   2  12        293.81        361.71        61.51 o                         
 -22   2  12        426.43        657.87       130.65 o                         
 -21   2  12         22.52         38.77        65.55 o                         
 -20   2  12          0.94        -27.88        67.18 o                         
 -19   2  12         77.50        105.02        69.10 o                         
 -18   2  12       2510.00       2373.85       114.40 o                         
 -17   2  12        179.32         91.50        60.88 o                         
 -16   2  12         62.50        102.62        61.49 o                         
 -15   2  12          4.67        -26.15        49.78 o                         
 -14   2  12       1146.48       1153.70        57.10 o                         
 -13   2  12         47.61         12.18        39.93 o                         
 -12   2  12        262.66        216.88        30.70 o                         
 -11   2  12        814.95        789.24        32.43 o                         
 -10   2  12        310.11        290.76        26.28 o                         
  -9   2  12        259.17        221.01        22.68 o                         
  -8   2  12          7.12         16.21        22.93 o                         
  -7   2  12        345.39        400.84        25.49 o                         
  -6   2  12         11.89         22.87        21.69 o                         
  -5   2  12        804.15        767.01        42.40 o                         
  -4   2  12        165.74        149.61        23.74 o                         
  -3   2  12        243.36        208.89        23.64 o                         
  -2   2  12         18.95         -5.43        26.25 o                         
  -1   2  12         39.71          6.21        24.96 o                         
   0   2  12        778.76        741.88        33.17 o                         
   1   2  12        110.33         68.70        24.29 o                         
   2   2  12       3107.93       3056.98        89.88 o                         
   3   2  12         50.18         68.66        24.37 o                         
   4   2  12       1710.22       1800.63        73.72 o                         
   5   2  12        410.67        493.36        40.34 o                         
   6   2  12       1425.77       1491.06        55.17 o                         
   7   2  12        122.99        105.01        21.28 o                         
   8   2  12        231.56        234.18        22.83 o                         
   9   2  12         62.69         54.22        28.55 o                         
  10   2  12        510.54        516.08        54.23 o                         
  11   2  12        906.85        868.95        64.07 o                         
  12   2  12        242.16        131.40        46.30 o                         
  13   2  12        809.23        882.06        78.07 o                         
  14   2  12          0.15        -42.64        55.85 o                         
  15   2  12        505.30        574.90        69.60 o                         
  16   2  12         69.75        116.80        53.63 o                         
  17   2  12         62.05         -5.03        65.92 o                         
  18   2  12         24.91        -35.72        74.24 o                         
  19   2  12         45.45        115.55        85.14 o                         
  20   2  12         88.66         87.35        87.45 o                         
  21   2  12         92.84         56.08       112.84 o                         
 -22   3  12          0.54       -191.23       191.23 o                         
 -21   3  12        285.49        463.05       102.53 o                         
 -20   3  12        301.63        241.02        96.90 o                         
 -19   3  12        249.53        306.12       114.50 o                         
 -18   3  12        751.91        841.21       159.66 o                         
 -17   3  12        505.79        420.14        72.69 o                         
 -16   3  12         26.91         24.65        63.30 o                         
 -15   3  12        204.35        149.97        65.11 o                         
 -14   3  12        252.19        247.37        63.03 o                         
 -13   3  12         94.81         75.71        43.89 o                         
 -12   3  12       1648.83       1576.18        82.50 o                         
 -11   3  12         35.60         48.10        47.18 o                         
 -10   3  12        104.79         58.01        54.42 o                         
  -9   3  12       2836.80       2532.71        99.76 o                         
  -8   3  12       1493.73       1556.15        92.41 o                         
  -7   3  12        260.81        219.75        33.79 o                         
  -6   3  12         64.79         29.77        33.80 o                         
  -5   3  12        577.43        561.16        40.54 o                         
  -4   3  12          5.61         16.92        37.84 o                         
  -3   3  12        855.95        938.64        47.87 o                         
  -2   3  12         45.44         21.43        34.09 o                         
  -1   3  12        829.17        820.83        51.00 o                         
   0   3  12       6644.09       6712.65       169.34 o                         
   1   3  12        462.10        495.12        33.76 o                         
   2   3  12          9.00         35.18        32.19 o                         
   3   3  12        346.03        354.45        34.86 o                         
   4   3  12       2116.96       2200.18       100.05 o                         
   5   3  12          0.71          6.80        38.63 o                         
   6   3  12       1984.62       1982.21        82.74 o                         
   7   3  12        290.78        273.91        43.00 o                         
   8   3  12        287.90        384.71        67.23 o                         
   9   3  12       1948.02       1929.27       111.74 o                         
  10   3  12        645.66        786.74        65.88 o                         
  11   3  12        162.27        148.61        42.68 o                         
  12   3  12        208.74        216.33        47.73 o                         
  13   3  12       1278.78       1497.91       190.23 o                         
  14   3  12          0.60        -73.16        73.16 o                         
  15   3  12        949.91        879.56       119.96 o                         
  16   3  12        162.42        296.61       100.01 o                         
  17   3  12         22.02        -83.96        83.96 o                         
  18   3  12        937.85        959.92       308.43 o                         
  19   3  12        788.89        973.90       197.27 o                         
  20   3  12          9.20       1472.42       213.92 o                         
 -18   4  12          4.85       -116.04       131.21 o                         
 -17   4  12         52.19        126.78       116.64 o                         
 -16   4  12        608.79        698.70        80.83 o                         
 -15   4  12         34.86         52.91        69.33 o                         
 -14   4  12         41.44         40.40        70.85 o                         
 -13   4  12        132.10        193.16        91.78 o                         
 -12   4  12          0.52        -81.00        87.85 o                         
 -11   4  12         44.24         19.23        55.10 o                         
 -10   4  12        162.60         95.95        50.02 o                         
  -9   4  12         31.93         30.71        48.89 o                         
  -8   4  12        144.18        182.70        51.52 o                         
  -7   4  12        395.49        401.87        59.81 o                         
  -6   4  12         69.85         57.96        54.82 o                         
  -5   4  12        114.74         75.26        61.39 o                         
  -4   4  12        141.65        114.88        55.72 o                         
  -3   4  12         87.58         96.31        63.00 o                         
  -2   4  12        103.88         83.62        52.71 o                         
  -1   4  12         64.44         51.91        53.27 o                         
   0   4  12         70.03         50.56        52.47 o                         
   1   4  12         70.61         71.82        57.14 o                         
   2   4  12        549.79        611.41        70.68 o                         
   3   4  12          6.69        -17.14        53.14 o                         
   4   4  12        192.31        216.77        56.32 o                         
   5   4  12         60.45        166.93        69.27 o                         
   6   4  12         56.10         16.08        59.45 o                         
   7   4  12         69.44         44.16        60.25 o                         
   8   4  12         15.04       -119.62       119.62 o                         
   9   4  12         47.05        -88.96        88.96 o                         
  10   4  12        144.67        267.08        89.08 o                         
  11   4  12         29.98        -72.10        72.10 o                         
  12   4  12        149.57         82.74        62.89 o                         
  13   4  12         32.14        -59.31        86.22 o                         
  14   4  12         30.30        101.05        90.34 o                         
  16   4  12         72.00       1849.86       275.68 o                         
 -12   5  12          0.39        126.38       235.59 o                         
 -11   5  12         95.74        442.39       414.07 o                         
 -10   5  12         98.25        -88.92       175.64 o                         
  -9   5  12         13.96        -22.73        89.08 o                         
  -8   5  12        350.90        326.63        93.03 o                         
  -7   5  12          9.64         32.89        86.80 o                         
  -6   5  12         44.88        304.52       144.80 o                         
  -5   5  12         90.79        222.24       141.43 o                         
  -4   5  12         25.25         21.29       138.08 o                         
  -3   5  12          0.02          1.27       133.96 o                         
  -2   5  12        349.25        444.08        77.74 o                         
  -1   5  12        113.23        174.33        71.04 o                         
   0   5  12         69.49        219.63        76.18 o                         
   1   5  12        103.73        161.22        88.05 o                         
   2   5  12        321.03        463.95        77.06 o                         
   3   5  12        178.01        154.31        88.74 o                         
   4   5  12         64.20         80.13       102.16 o                         
   5   5  12          0.03        -20.08        83.42 o                         
   6   5  12         17.61       -176.15       176.15 o                         
   7   5  12        192.80        180.99        99.08 o                         
   8   5  12        176.20        228.49        93.99 o                         
   9   5  12          0.85        -44.89       112.62 o                         
 -27   1  13         18.96        -24.61       176.05 o                         
 -26   1  13        124.03        209.65       182.02 o                         
 -25   1  13        469.93        598.33        70.60 o                         
 -24   1  13         75.58         61.29        61.34 o                         
 -23   1  13         54.96        -13.38        73.85 o                         
 -22   1  13        426.21        338.84        67.63 o                         
 -21   1  13         13.03         -8.32        53.79 o                         
 -20   1  13        687.99        659.73        66.25 o                         
 -19   1  13         83.42         27.09        51.73 o                         
 -18   1  13         15.66        -51.47        51.64 o                         
 -17   1  13        469.97        524.36        62.28 o                         
 -16   1  13       1118.65       1145.10        64.80 o                         
 -15   1  13        186.64        157.04        32.33 o                         
 -14   1  13          1.52         -2.01        28.16 o                         
 -13   1  13         24.46         13.41        27.23 o                         
 -12   1  13         32.47          8.49        26.16 o                         
 -11   1  13       1312.55       1388.61        45.41 o                         
 -10   1  13         20.48         59.67        25.32 o                         
  -9   1  13         84.60        149.11        35.65 o                         
  -8   1  13        819.36        830.85        36.50 o                         
  -7   1  13         74.49         39.72        21.50 o                         
  -6   1  13          5.83        -30.70        30.70 o                         
  -5   1  13          9.97         18.99        29.61 o                         
  -4   1  13         96.27        213.33        61.26 o                         
  -3   1  13        122.31        954.38       224.33 o                         
  -2   1  13       1298.43       1930.67       239.80 o                         
  -1   1  13         91.27        100.32        26.36 o                         
   0   1  13        201.61        206.40        25.29 o                         
   1   1  13        113.11        137.87        54.68 o                         
   2   1  13          1.42         87.60        47.85 o                         
   3   1  13         22.32        -35.41        35.41 o                         
   4   1  13        651.52        545.65        33.89 o                         
   5   1  13         70.78         80.55        26.24 o                         
   6   1  13         22.63         50.19        23.69 o                         
   7   1  13        648.19        698.63        54.03 o                         
   8   1  13          4.76          4.05        27.47 o                         
   9   1  13         59.48         27.05        28.76 o                         
  10   1  13       1147.14       1149.79        58.54 o                         
  11   1  13        225.49        181.69        30.48 o                         
  12   1  13          5.66          7.17        29.78 o                         
  13   1  13        175.13        152.98        40.72 o                         
  14   1  13        245.77        188.98        57.13 o                         
  15   1  13        420.18        501.17       109.37 o                         
  16   1  13        119.79        145.03        72.28 o                         
  17   1  13        127.07         68.95        71.74 o                         
  18   1  13         30.07        -24.14        66.57 o                         
  19   1  13          0.06         -6.64        70.82 o                         
  20   1  13          0.97        -23.65        74.76 o                         
  21   1  13         66.63         86.92        77.74 o                         
  22   1  13          1.72         16.16        81.82 o                         
  23   1  13          2.54        -32.42       124.24 o                         
 -25   2  13         71.95        -65.66       213.63 o                         
 -24   2  13         64.94          1.34        99.04 o                         
 -23   2  13         12.87        -12.83        60.00 o                         
 -22   2  13         94.86         15.13        59.97 o                         
 -21   2  13         51.61        200.14        98.12 o                         
 -20   2  13        797.88        727.43        71.84 o                         
 -19   2  13          4.44        -20.35        50.91 o                         
 -18   2  13        290.74        264.58        51.97 o                         
 -17   2  13        270.38        228.09        63.32 o                         
 -16   2  13        367.76        302.79        62.78 o                         
 -15   2  13        241.59        272.73        76.76 o                         
 -14   2  13          0.48        -29.05        56.34 o                         
 -13   2  13        686.28        726.04        58.83 o                         
 -12   2  13          8.66        -32.32        32.32 o                         
 -11   2  13         39.86         34.59        26.96 o                         
 -10   2  13        632.99        571.63        32.19 o                         
  -9   2  13        601.72        522.09        32.41 o                         
  -8   2  13       4467.15       4458.00       139.71 o                         
  -7   2  13        672.31        646.04        30.12 o                         
  -6   2  13       1719.71       1710.26        47.33 o                         
  -5   2  13        260.77        266.37        28.15 o                         
  -4   2  13        502.22        475.18        29.00 o                         
  -3   2  13        236.51        234.30        25.07 o                         
  -2   2  13         77.32         69.17        22.24 o                         
  -1   2  13         20.10         44.97        19.56 o                         
   0   2  13        314.33        272.22        22.56 o                         
   1   2  13       5132.14       4746.12       223.95 o                         
   2   2  13        116.15        109.16        28.55 o                         
   3   2  13        112.49        131.46        28.63 o                         
   4   2  13          0.65          1.63        24.05 o                         
   5   2  13       3140.44       3137.38        98.94 o                         
   6   2  13        306.71        241.70        24.37 o                         
   7   2  13        156.76        160.60        22.84 o                         
   8   2  13        385.91        427.47        51.19 o                         
   9   2  13         49.26         41.04        33.09 o                         
  10   2  13       2088.92       1861.11        80.14 o                         
  11   2  13        186.29        153.38        45.11 o                         
  12   2  13        463.09        445.42        58.66 o                         
  13   2  13        323.18        302.52        55.47 o                         
  14   2  13        729.80        806.65        74.49 o                         
  15   2  13        123.11        188.58        62.00 o                         
  16   2  13        303.79        225.12        73.68 o                         
  17   2  13         46.78         16.10        80.44 o                         
  18   2  13         81.47         93.18        85.36 o                         
  19   2  13         25.45         43.40        85.77 o                         
  20   2  13         67.15         51.30        89.45 o                         
 -22   3  13       1091.90        952.09       230.43 o                         
 -21   3  13         13.50         50.63       188.43 o                         
 -20   3  13          0.08        100.67        96.65 o                         
 -19   3  13         16.03        -70.29        96.35 o                         
 -18   3  13          1.62        -81.14        81.14 o                         
 -17   3  13        994.73        723.85       157.54 o                         
 -16   3  13        464.26        407.43        75.30 o                         
 -15   3  13        787.59        787.89        78.84 o                         
 -14   3  13        235.30        229.25        65.39 o                         
 -13   3  13       1855.52       1739.19        79.95 o                         
 -12   3  13         28.89         27.74        42.87 o                         
 -11   3  13         37.06         16.59        48.48 o                         
 -10   3  13        130.74         46.72        46.41 o                         
  -9   3  13         80.03        254.15       126.37 o                         
  -8   3  13        763.89        709.92       132.65 o                         
  -7   3  13         15.02        -40.30        40.30 o                         
  -6   3  13         54.83         15.06        38.96 o                         
  -5   3  13        152.42        137.69        37.04 o                         
  -4   3  13       1878.50       1806.30        63.92 o                         
  -3   3  13        438.82        349.34        42.98 o                         
  -2   3  13        330.31        229.29        40.43 o                         
  -1   3  13         67.50         32.41        40.13 o                         
   0   3  13        324.21        251.86        37.74 o                         
   1   3  13        641.42        679.47        55.10 o                         
   2   3  13       1090.53       1119.19        58.23 o                         
   3   3  13        307.18        258.63        44.54 o                         
   4   3  13         11.97        -45.65        45.65 o                         
   5   3  13       1580.09       1547.30       106.15 o                         
   6   3  13         67.58         54.72        40.36 o                         
   7   3  13        147.84         89.86        43.66 o                         
   8   3  13         55.94         46.99        41.34 o                         
   9   3  13         69.36         83.44        39.31 o                         
  10   3  13         13.84        -19.44        40.11 o                         
  11   3  13         18.93         12.14        47.61 o                         
  12   3  13          9.47         -7.72        66.31 o                         
  13   3  13        256.98         88.42       125.06 o                         
  14   3  13        429.36        427.33       121.84 o                         
  15   3  13        217.35        257.30       111.11 o                         
  16   3  13         59.64        -82.12        82.12 o                         
  17   3  13       1096.55       1224.70       142.06 o                         
  18   3  13         29.97       -194.69       194.69 o                         
  19   3  13        118.00       1491.51       227.34 o                         
 -18   4  13          0.09        725.78       254.09 o                         
 -17   4  13        172.02         32.10       217.90 o                         
 -16   4  13          1.05        -72.89       118.31 o                         
 -15   4  13          7.69          3.49        68.07 o                         
 -14   4  13        248.67        312.96        73.85 o                         
 -13   4  13        150.79         10.70        92.16 o                         
 -12   4  13        570.07        587.11        83.93 o                         
 -11   4  13        134.79        180.12        73.27 o                         
 -10   4  13        778.11        749.71       102.83 o                         
  -9   4  13        187.56        108.23        56.09 o                         
  -8   4  13        568.84        706.30        73.79 o                         
  -7   4  13        128.33        153.20        56.05 o                         
  -6   4  13        435.90        429.24        60.17 o                         
  -5   4  13          0.03         63.86        61.19 o                         
  -4   4  13          0.28          6.08        60.17 o                         
  -3   4  13        576.57        648.01        66.09 o                         
  -2   4  13         72.29        134.41        56.63 o                         
  -1   4  13       1097.73       1350.59        82.91 o                         
   0   4  13         35.68        103.82        56.47 o                         
   1   4  13        691.06       1023.73       127.74 o                         
   2   4  13         36.06         54.29        62.97 o                         
   3   4  13        145.06        108.38        64.22 o                         
   4   4  13        231.51        174.80        76.30 o                         
   5   4  13         17.60          4.80        59.93 o                         
   6   4  13        467.21        219.78       144.98 o                         
   7   4  13          0.75        246.90       124.29 o                         
   8   4  13        483.75        751.26       121.41 o                         
   9   4  13        152.87        199.20        89.29 o                         
  10   4  13        859.56        532.92       191.73 o                         
  11   4  13        203.66        207.75       121.21 o                         
  12   4  13        322.97        243.30        96.52 o                         
  13   4  13        109.59        -20.76        89.16 o                         
  14   4  13        137.25        -14.82       207.96 o                         
  15   4  13         66.15        911.73       855.00 o                         
 -10   5  13         17.47        165.30       256.67 o                         
  -9   5  13        139.47        333.33       400.81 o                         
  -8   5  13       1119.11       1169.23       114.76 o                         
  -7   5  13         96.33         37.81        90.19 o                         
  -6   5  13         28.08        -22.98        89.48 o                         
  -5   5  13        172.43        -53.37       142.84 o                         
  -4   5  13         37.22       -141.22       141.22 o                         
  -3   5  13          0.18         62.26       129.80 o                         
  -2   5  13         34.27         94.43       114.51 o                         
  -1   5  13         70.37         69.41        76.19 o                         
   0   5  13        143.44        170.78        85.34 o                         
   1   5  13        408.51        541.35        91.00 o                         
   2   5  13         73.07         -3.28        84.65 o                         
   3   5  13        106.98        -25.28        89.24 o                         
   4   5  13        536.05        561.68       273.25 o                         
   5   5  13         76.93        263.60       348.52 o                         
   6   5  13          0.12        358.29       394.50 o                         
   7   5  13         36.60        -77.68       281.90 o                         
   8   5  13         49.22       -228.66       228.66 o                         
 -25   0  14        594.40        594.85       125.49 o                         
 -24   0  14       2417.92       2492.87       203.10 o                         
 -23   0  14         87.09        -59.03       159.91 o                         
 -22   0  14        214.86        144.74       143.70 o                         
 -21   0  14       5360.51       5587.37       331.76 o                         
 -20   0  14        562.66        649.85        78.61 o                         
 -19   0  14       1142.03       1198.90        74.16 o                         
 -18   0  14       2127.12       2223.88       121.21 o                         
 -17   0  14        479.46        482.88        59.69 o                         
 -16   0  14       3755.93       3716.89       182.92 o                         
 -15   0  14       4245.52       4317.10       172.34 o                         
 -14   0  14         93.24        106.23        40.99 o                         
 -13   0  14          4.20         -5.58        38.84 o                         
 -12   0  14       7277.79       7294.35       213.09 o                         
 -11   0  14        304.55        284.19        31.86 o                         
 -10   0  14       4900.99       4942.28       135.09 o                         
  -9   0  14       5580.21       5971.50       191.62 o                         
  -8   0  14       3963.30       4178.25       119.68 o                         
  -7   0  14        102.53         97.11        25.94 o                         
  -6   0  14       2003.83       1877.97        59.22 o                         
  -5   0  14        258.49         51.80        43.92 o                         
  -4   0  14         54.33        -55.76        55.76 o                         
  -3   0  14       4434.36       3780.22       457.70 o                         
  -2   0  14       2557.37       2629.14        95.32 o                         
  -1   0  14        908.29        980.60        61.38 o                         
   0   0  14      12189.67      11762.09       322.08 o                         
   1   0  14       2465.93       2135.67       185.56 o                         
   2   0  14         59.96         68.44        37.38 o                         
   3   0  14       8847.42       9217.59       264.55 o                         
   4   0  14       6241.33       6386.99       209.12 o                         
   5   0  14        423.88        361.84        59.01 o                         
   6   0  14       3566.34       3189.17       191.19 o                         
   7   0  14          5.20          0.52        27.90 o                         
   8   0  14       1522.59       1507.01        79.21 o                         
   9   0  14       2966.58       3025.95       157.35 o                         
  10   0  14       2543.49       2815.79       105.55 o                         
  11   0  14        432.15        486.19        46.54 o                         
  12   0  14       2077.84       1951.87       198.59 o                         
  13   0  14       2199.52       2696.97       190.12 o                         
  14   0  14         95.68         80.35        59.17 o                         
  15   0  14        576.21        619.13        74.62 o                         
  16   0  14         13.74          6.98        59.79 o                         
  17   0  14         47.28         76.62        65.00 o                         
  18   0  14       1096.69       1377.89       194.91 o                         
  19   0  14       2106.98       2348.23       367.46 o                         
  20   0  14        555.08        750.98       138.39 o                         
  21   0  14       1376.90       1412.95       426.15 o                         
  22   0  14       1592.11       1883.67       682.12 o                         
 -26   1  14        681.02        464.03       185.92 o                         
 -25   1  14        216.15        -48.07       114.48 o                         
 -24   1  14         42.32         90.38        70.15 o                         
 -23   1  14       2093.74       2213.75       112.21 o                         
 -22   1  14        168.81        341.68        85.61 o                         
 -21   1  14        127.30         56.71        79.97 o                         
 -20   1  14        238.71        240.83        60.78 o                         
 -19   1  14         51.76         77.35        60.91 o                         
 -18   1  14        745.39        872.83        69.81 o                         
 -17   1  14        937.59        950.96        64.39 o                         
 -16   1  14        430.34        566.04        61.30 o                         
 -15   1  14          0.94        -25.29        36.15 o                         
 -14   1  14       4544.02       4621.09       124.97 o                         
 -13   1  14         40.93         46.09        29.22 o                         
 -12   1  14       1163.21       1195.70        42.41 o                         
 -11   1  14          3.74         -8.94        27.69 o                         
 -10   1  14        262.52        305.30        29.11 o                         
  -9   1  14        921.91        935.12        33.22 o                         
  -8   1  14       2231.85       2363.53        53.05 o                         
  -7   1  14       1670.52       1841.88        47.61 o                         
  -6   1  14        132.94        132.49        23.46 o                         
  -5   1  14       4166.43       4049.57        95.54 o                         
  -4   1  14         58.68         27.46        18.71 o                         
  -3   1  14        721.42        712.51        26.52 o                         
  -2   1  14       1440.26       1285.24        46.77 o                         
  -1   1  14         30.44          6.34        20.26 o                         
   0   1  14         62.30         28.47        19.73 o                         
   1   1  14        295.85        270.65        30.12 o                         
   2   1  14        586.32        577.03        35.55 o                         
   3   1  14         14.92          6.94        29.77 o                         
   4   1  14       1219.89       1342.27        46.82 o                         
   5   1  14         28.33         28.08        27.90 o                         
   6   1  14       1412.91       1377.82        67.24 o                         
   7   1  14         40.16         33.98        26.37 o                         
   8   1  14         22.58          6.39        33.12 o                         
   9   1  14        260.70        280.02        33.22 o                         
  10   1  14        737.51        782.07        61.13 o                         
  11   1  14        244.46        231.98        35.17 o                         
  12   1  14        210.95        193.78        42.35 o                         
  13   1  14        667.14        749.37        49.24 o                         
  14   1  14         53.48         15.55        46.66 o                         
  15   1  14        640.61        712.55        69.44 o                         
  16   1  14        102.74         90.29        71.98 o                         
  17   1  14        373.13        443.07        85.24 o                         
  18   1  14        374.10        434.13        88.25 o                         
  19   1  14         82.69         29.19        73.90 o                         
  20   1  14        445.28        558.01        87.48 o                         
  21   1  14          3.72         11.20        78.96 o                         
  22   1  14          5.43         22.49       109.10 o                         
 -24   2  14         63.98        235.40       140.71 o                         
 -23   2  14          2.25        -35.41        68.45 o                         
 -22   2  14        607.62        603.27        69.22 o                         
 -21   2  14        126.39          3.44        60.70 o                         
 -20   2  14         61.69        355.18       155.79 o                         
 -19   2  14         75.48          8.04        61.49 o                         
 -18   2  14         11.72        -15.18        49.59 o                         
 -17   2  14         20.91         60.57        48.00 o                         
 -16   2  14        477.42        482.18        51.27 o                         
 -15   2  14         13.13         32.43        43.25 o                         
 -14   2  14         73.19        -16.83        47.01 o                         
 -13   2  14       1971.36       2150.67        82.58 o                         
 -12   2  14        330.31        192.83        75.15 o                         
 -11   2  14        309.00        242.20        42.00 o                         
 -10   2  14        121.95         78.51        29.89 o                         
  -9   2  14         14.27         -0.20        28.35 o                         
  -8   2  14        257.15        270.40        26.13 o                         
  -7   2  14       2170.84       2186.91        54.92 o                         
  -6   2  14         14.86         13.71        21.50 o                         
  -5   2  14          8.88         37.81        22.64 o                         
  -4   2  14       2875.06       2756.13        56.80 o                         
  -3   2  14         29.28         18.03        19.85 o                         
  -2   2  14         70.14         57.26        21.36 o                         
  -1   2  14        272.62        235.54        22.02 o                         
   0   2  14        917.78        782.01        50.43 o                         
   1   2  14        351.08        307.20        33.31 o                         
   2   2  14       2414.26       2338.67        77.43 o                         
   3   2  14         12.98         29.72        24.46 o                         
   4   2  14         37.83         56.62        27.09 o                         
   5   2  14       1011.54       1087.70        52.94 o                         
   6   2  14        108.98        125.95        26.85 o                         
   7   2  14        102.60         71.96        32.10 o                         
   8   2  14         36.93         53.05        40.53 o                         
   9   2  14        282.76        237.28        54.21 o                         
  10   2  14         36.85         78.77        58.68 o                         
  11   2  14        938.77        822.99        91.86 o                         
  12   2  14         81.78        124.04        54.81 o                         
  13   2  14         57.29         44.98        56.64 o                         
  14   2  14        499.28        763.61        98.87 o                         
  15   2  14         28.16          7.79        59.79 o                         
  16   2  14          5.32        -31.51        82.20 o                         
  17   2  14        400.30        405.78        91.79 o                         
  18   2  14        280.48        241.20        87.80 o                         
  19   2  14          1.96        -12.46        87.51 o                         
  20   2  14         51.12        -65.00       166.47 o                         
 -21   3  14         76.83         -5.16       209.13 o                         
 -20   3  14        156.09        118.42       194.69 o                         
 -19   3  14         99.37        121.89       103.10 o                         
 -18   3  14       1476.84       1517.45       105.14 o                         
 -17   3  14         11.82        -58.98        88.36 o                         
 -16   3  14        986.07        965.32       171.44 o                         
 -15   3  14        147.23        111.02        80.36 o                         
 -14   3  14        294.28        388.27        66.03 o                         
 -13   3  14        932.01       1042.67        78.66 o                         
 -12   3  14        404.40        384.59        48.27 o                         
 -11   3  14       1325.37       1261.57        67.38 o                         
 -10   3  14       1577.78       1482.29        72.17 o                         
  -9   3  14       1225.09       1130.59        63.52 o                         
  -8   3  14         73.98        -13.01        76.15 o                         
  -7   3  14          0.17         -7.73        44.87 o                         
  -6   3  14        727.10        893.17        75.87 o                         
  -5   3  14        463.74        584.07        79.14 o                         
  -4   3  14        337.16        232.56        44.74 o                         
  -3   3  14          2.21        -54.20        54.20 o                         
  -2   3  14       2598.14       2584.05       190.90 o                         
  -1   3  14       1014.94        930.46        68.17 o                         
   0   3  14        777.04        879.08        94.88 o                         
   1   3  14        106.00        -28.78        48.82 o                         
   2   3  14          7.15         73.78        49.33 o                         
   3   3  14        969.40       1136.83        87.40 o                         
   4   3  14       1390.67       1299.67        63.60 o                         
   5   3  14         28.71          1.95        38.64 o                         
   6   3  14        161.64        188.22        42.25 o                         
   7   3  14        448.13        481.12        51.97 o                         
   8   3  14        662.17        683.27        52.89 o                         
   9   3  14       1006.01       1110.11       196.87 o                         
  10   3  14         91.28         83.66        64.60 o                         
  11   3  14        136.23        145.59        74.24 o                         
  12   3  14        357.70        348.87       153.98 o                         
  13   3  14        428.33        597.63        97.23 o                         
  14   3  14          0.92        -71.58       102.80 o                         
  15   3  14         94.81        177.28        90.09 o                         
  16   3  14        446.87        626.43       130.84 o                         
  17   3  14          0.22         40.38       194.03 o                         
  18   3  14         85.35        -44.07       203.98 o                         
 -17   4  14        711.50       1522.09       276.27 o                         
 -16   4  14        624.26        474.07       203.42 o                         
 -15   4  14         69.98        -60.23        94.34 o                         
 -14   4  14         69.53         74.54        70.20 o                         
 -13   4  14        675.55        596.26        75.80 o                         
 -12   4  14         81.66         19.55        64.33 o                         
 -11   4  14        858.64        763.37        70.72 o                         
 -10   4  14        871.09        770.96        94.21 o                         
  -9   4  14          0.04        155.20        75.01 o                         
  -8   4  14         85.38          3.25       176.22 o                         
  -7   4  14       1147.21       1186.79        83.61 o                         
  -6   4  14          6.21        -91.76        91.76 o                         
  -5   4  14        510.55        636.75       101.61 o                         
  -4   4  14       1058.71       1324.24       275.13 o                         
  -3   4  14          0.74         31.15        98.34 o                         
  -2   4  14        713.31        729.55       120.35 o                         
  -1   4  14        833.12        983.37       119.26 o                         
   0   4  14        307.15        157.57       109.84 o                         
   1   4  14        129.34         67.04        75.83 o                         
   2   4  14       1823.00       2090.82       176.27 o                         
   3   4  14         29.48        -37.27        85.56 o                         
   4   4  14        176.11        -33.87        80.61 o                         
   5   4  14        199.80       1284.10       514.15 o                         
   6   4  14          4.11        198.49       112.42 o                         
   7   4  14        715.17        774.92        93.16 o                         
   8   4  14       1097.04       1112.48       276.64 o                         
   9   4  14         31.39         28.37        80.30 o                         
  10   4  14         37.42        -39.82        89.67 o                         
  11   4  14       1069.60       1197.94       140.26 o                         
  12   4  14         71.89       -132.05       292.18 o                         
  13   4  14        195.80        627.98       471.55 o                         
  14   4  14        358.75        363.22       182.87 o                         
  15   4  14         53.28       -141.49       235.59 o                         
 -11   5  14         64.37        -52.39       229.03 o                         
 -10   5  14         10.47       -184.01       225.64 o                         
  -9   5  14        102.91       -241.56       241.56 o                         
  -8   5  14        118.40       -243.92       243.92 o                         
  -7   5  14        557.11       1031.30       176.67 o                         
  -6   5  14        141.09        610.96       166.14 o                         
  -5   5  14        225.31        657.63       311.93 o                         
  -4   5  14          0.13        424.65       360.61 o                         
  -3   5  14          0.15         45.85       224.06 o                         
  -2   5  14         76.40        103.72        87.43 o                         
  -1   5  14          0.62         20.28        92.61 o                         
   0   5  14         74.71        130.46        93.34 o                         
   1   5  14        188.37        442.05       192.00 o                         
   2   5  14         31.85         96.61       112.53 o                         
   3   5  14          7.17         24.30       204.53 o                         
   4   5  14          3.99       -111.83       268.42 o                         
   5   5  14         19.09       -106.91       106.91 o                         
   6   5  14          1.42       -206.78       213.63 o                         
 -25   1  15         85.46        286.72       195.02 o                         
 -24   1  15        251.96        202.97        80.57 o                         
 -23   1  15         22.50         33.07        61.21 o                         
 -22   1  15        122.62        104.73        66.86 o                         
 -21   1  15        233.02        362.39       181.09 o                         
 -20   1  15        238.43        174.02        71.19 o                         
 -19   1  15         25.07         17.92        60.46 o                         
 -18   1  15          6.27          5.50        53.47 o                         
 -17   1  15       1357.35       1409.11        94.96 o                         
 -16   1  15          0.93        -39.24        48.25 o                         
 -15   1  15        581.94        563.53        47.95 o                         
 -14   1  15         93.20         80.85        41.39 o                         
 -13   1  15         27.86          8.15        44.99 o                         
 -12   1  15         13.93         14.36        32.77 o                         
 -11   1  15       2061.66       2145.70        79.96 o                         
 -10   1  15        425.37        461.69        29.94 o                         
  -9   1  15       2444.68       2458.54        56.56 o                         
  -8   1  15       1597.88       1606.37        43.30 o                         
  -7   1  15          0.23         16.39        24.64 o                         
  -6   1  15       2679.47       2615.90        58.66 o                         
  -5   1  15         92.13         80.07        22.69 o                         
  -4   1  15         13.35         15.37        23.21 o                         
  -3   1  15        330.92        294.05        21.74 o                         
  -2   1  15        126.13        105.10        20.60 o                         
  -1   1  15        301.14        247.67        22.08 o                         
   0   1  15        210.82        164.92        24.20 o                         
   1   1  15       2937.63       3042.16        85.85 o                         
   2   1  15         52.79         74.87        31.52 o                         
   3   1  15        786.87        805.33        40.70 o                         
   4   1  15       1281.63       1310.09        61.25 o                         
   5   1  15          0.27         -7.99        29.81 o                         
   6   1  15        557.67        585.99        32.55 o                         
   7   1  15        109.40         83.13        29.97 o                         
   8   1  15        483.32        460.76        43.27 o                         
   9   1  15        734.97        688.92        68.97 o                         
  10   1  15        120.64         93.55        35.77 o                         
  11   1  15          3.18         76.14        55.86 o                         
  12   1  15         15.66          3.92        41.89 o                         
  13   1  15        371.82        376.14        48.50 o                         
  14   1  15         67.90         30.83        58.92 o                         
  15   1  15        573.88        668.94        72.90 o                         
  16   1  15         17.03         34.33        74.28 o                         
  17   1  15        172.67        139.56        80.83 o                         
  18   1  15        251.63        189.48       117.46 o                         
  19   1  15        836.88       1103.59       109.30 o                         
  20   1  15         26.50        109.28        80.74 o                         
  21   1  15        291.64        371.37        99.90 o                         
 -24   2  15        208.46        133.23       159.25 o                         
 -23   2  15         65.90        115.43       107.78 o                         
 -22   2  15        790.06        699.46        79.32 o                         
 -21   2  15         60.72         37.91        59.21 o                         
 -20   2  15        344.89        284.37        83.86 o                         
 -19   2  15       1780.92       2160.24       184.62 o                         
 -18   2  15         76.15        -11.18        63.89 o                         
 -17   2  15        242.77        211.94        51.06 o                         
 -16   2  15        750.81        821.41        60.54 o                         
 -15   2  15        537.37        518.51        51.91 o                         
 -14   2  15         16.40         -5.80        43.25 o                         
 -13   2  15       1713.34       1471.68        66.56 o                         
 -12   2  15        485.29        432.85       121.18 o                         
 -11   2  15        147.75        462.74       139.91 o                         
 -10   2  15        120.36        107.40        31.74 o                         
  -9   2  15        196.83        135.71        29.78 o                         
  -8   2  15          0.30        -26.43        26.43 o                         
  -7   2  15       1538.99       1425.21        45.48 o                         
  -6   2  15         43.42         35.01        26.02 o                         
  -5   2  15         47.69         61.19        26.60 o                         
  -4   2  15       4041.10       3779.60       101.36 o                         
  -3   2  15        251.71        256.02        26.76 o                         
  -2   2  15        415.05        419.24        27.14 o                         
  -1   2  15        293.75        242.45        24.70 o                         
   0   2  15       1970.79       1904.78        72.39 o                         
   1   2  15         43.76         22.65        34.70 o                         
   2   2  15       1634.64       1610.44        55.45 o                         
   3   2  15        157.98        145.33        27.18 o                         
   4   2  15          1.77        -14.08        32.68 o                         
   5   2  15       1921.78       1848.43        70.10 o                         
   6   2  15        373.69        377.67        41.59 o                         
   7   2  15       1276.18       1344.69        75.88 o                         
   8   2  15        951.14       1110.95       114.42 o                         
   9   2  15         69.27         50.47        45.16 o                         
  10   2  15        401.44        468.41        76.71 o                         
  11   2  15        205.37        296.85        59.96 o                         
  12   2  15          1.47         65.33        57.42 o                         
  13   2  15         87.92         83.34        59.96 o                         
  14   2  15       1140.28       1278.30        94.53 o                         
  15   2  15        317.11        353.38        97.92 o                         
  16   2  15        638.98        532.31       108.65 o                         
  17   2  15        843.61        740.32       100.68 o                         
  18   2  15         44.27         38.28        88.85 o                         
  19   2  15         16.18        114.44       172.95 o                         
  20   2  15          0.50        110.39       176.42 o                         
 -21   3  15        220.40       -147.16       222.77 o                         
 -20   3  15        215.03        218.13       220.26 o                         
 -19   3  15        253.80        169.12       124.06 o                         
 -18   3  15         65.26        146.05        80.55 o                         
 -17   3  15        934.84        738.71        84.17 o                         
 -16   3  15        589.66        563.93        90.98 o                         
 -15   3  15        190.38        198.65        94.59 o                         
 -14   3  15          0.55        -43.87        81.16 o                         
 -13   3  15        438.45        413.21        69.26 o                         
 -12   3  15          6.69         10.59        60.41 o                         
 -11   3  15         27.01         67.46        58.12 o                         
 -10   3  15         11.74         65.20        60.09 o                         
  -9   3  15         65.45        102.89        60.37 o                         
  -8   3  15        362.59        357.06        64.98 o                         
  -7   3  15        133.28        101.20        55.24 o                         
  -6   3  15        538.93        539.74        59.07 o                         
  -5   3  15          8.59        -51.26        51.26 o                         
  -4   3  15         69.58        -30.30        50.59 o                         
  -3   3  15         19.34        -49.68        49.68 o                         
  -2   3  15         21.20        -29.05        50.29 o                         
  -1   3  15         64.57        -38.48        58.95 o                         
   0   3  15         74.29        -64.50        64.50 o                         
   1   3  15       2020.68       1832.37       127.96 o                         
   2   3  15        880.29        840.62        75.55 o                         
   3   3  15        560.39        588.45        65.14 o                         
   4   3  15          5.47         13.83        51.85 o                         
   5   3  15        268.09        222.75        49.74 o                         
   6   3  15        318.60        281.26        58.89 o                         
   7   3  15          2.56          5.65        61.00 o                         
   8   3  15         26.09        125.17        91.01 o                         
   9   3  15        161.37        177.70        71.96 o                         
  10   3  15        172.15        -51.39        84.50 o                         
  11   3  15         23.82        -70.15       144.46 o                         
  12   3  15        257.37        459.18       121.47 o                         
  13   3  15         19.04        -69.38        69.38 o                         
  14   3  15        180.93        454.51       135.37 o                         
  15   3  15         71.46        -30.49       156.11 o                         
  16   3  15         16.54        153.65       202.94 o                         
  17   3  15         57.15        -42.22       207.15 o                         
 -17   4  15         61.76         54.75       225.79 o                         
 -16   4  15          0.04       -213.34       240.38 o                         
 -15   4  15         22.10        178.10       244.99 o                         
 -14   4  15         19.25        -90.38       200.59 o                         
 -13   4  15         44.51         59.31        99.41 o                         
 -12   4  15        177.22        117.06        99.24 o                         
 -11   4  15        365.42        319.68        83.29 o                         
 -10   4  15        102.89         52.61        79.19 o                         
  -9   4  15        618.59        556.64       130.63 o                         
  -8   4  15        473.09        294.35        99.52 o                         
  -7   4  15        367.20        740.32       295.65 o                         
  -6   4  15         28.16        674.14       319.88 o                         
  -5   4  15         97.10       1285.99       391.86 o                         
  -4   4  15        122.62        280.14       123.21 o                         
  -3   4  15         25.64       3064.89      1138.97 o                         
  -2   4  15        151.12       2969.39      1150.27 o                         
  -1   4  15         86.11       2498.14       908.55 o                         
   0   4  15       1974.70       3009.22       552.16 o                         
   1   4  15         31.94       2031.50       694.15 o                         
   2   4  15       1473.49       1936.92       209.84 o                         
   3   4  15         12.29        198.81        98.17 o                         
   4   4  15        644.81        282.85       239.59 o                         
   5   4  15          2.37       -103.85       103.85 o                         
   6   4  15          0.71        -66.64        66.64 o                         
   7   4  15        111.48         67.55        66.12 o                         
   8   4  15         21.89        226.20        88.44 o                         
   9   4  15        262.57        336.83        88.72 o                         
  10   4  15          1.22        -88.97        88.97 o                         
  11   4  15        163.99       -104.21       390.78 o                         
  12   4  15         22.18       1873.67       305.67 o                         
  13   4  15        139.57       -262.34       262.34 o                         
  14   4  15          1.32       -253.35       253.35 o                         
  -4   5  15        118.99       -202.50       202.50 o                         
  -3   5  15       1213.94       1857.23       248.49 o                         
  -2   5  15         45.82        -30.75        97.08 o                         
  -1   5  15         22.99        -42.29        93.74 o                         
   0   5  15         12.71       -100.81       100.81 o                         
   1   5  15          2.66        -92.99        92.99 o                         
   2   5  15         83.46         -6.12       113.48 o                         
   3   5  15         76.27         86.73       109.65 o                         
   4   5  15          0.04         19.23       205.38 o                         
   5   5  15        126.30        -65.14       206.92 o                         
 -25   0  16        442.20        160.50       192.11 o                         
 -24   0  16         44.23        -73.69       180.03 o                         
 -23   0  16        588.99        562.89        88.61 o                         
 -22   0  16        342.91        415.37        81.37 o                         
 -21   0  16         19.25       -101.25       101.25 o                         
 -20   0  16          7.34        -49.79       101.34 o                         
 -19   0  16        285.98        244.77        67.31 o                         
 -18   0  16        171.22        171.13        57.16 o                         
 -17   0  16          0.10         -0.26        52.55 o                         
 -16   0  16        270.35        249.71        53.83 o                         
 -15   0  16        147.49         37.83        63.24 o                         
 -14   0  16        587.99        557.53        85.51 o                         
 -13   0  16        698.39        770.76        83.45 o                         
 -12   0  16         77.82        -12.94        66.45 o                         
 -11   0  16         51.59         32.59        48.79 o                         
 -10   0  16          2.45         37.83        39.99 o                         
  -9   0  16         63.85         99.44        30.05 o                         
  -8   0  16         54.09         16.15        37.61 o                         
  -7   0  16        341.44        403.08        46.86 o                         
  -6   0  16        286.88        240.29        43.67 o                         
  -5   0  16       2314.77       2423.81       105.39 o                         
  -4   0  16         59.52         88.55        26.47 o                         
  -3   0  16         71.36         58.95        38.13 o                         
  -2   0  16        522.96        514.97        43.57 o                         
  -1   0  16       1130.31       1166.45        54.18 o                         
   0   0  16       1164.77       1236.37        54.55 o                         
   1   0  16        540.39        561.13        42.29 o                         
   2   0  16        884.96        996.91        67.30 o                         
   3   0  16         43.08         29.50        37.26 o                         
   4   0  16        643.33        677.01        45.50 o                         
   5   0  16        179.55        128.80        37.93 o                         
   6   0  16        317.01        276.32        53.21 o                         
   7   0  16         45.20         43.08        55.87 o                         
   8   0  16         81.80         88.49        48.53 o                         
   9   0  16        504.84        478.76        49.83 o                         
  10   0  16       1792.05       1817.39        83.91 o                         
  11   0  16          0.44        -45.14        50.75 o                         
  12   0  16        552.72        530.77        60.67 o                         
  13   0  16        442.96        548.87        63.24 o                         
  14   0  16         84.89         70.48        62.78 o                         
  15   0  16        319.32        425.57       124.28 o                         
  16   0  16         36.88         45.07        69.06 o                         
  17   0  16        551.45        524.15       165.29 o                         
  18   0  16         14.55          8.62        75.38 o                         
  19   0  16         82.13         90.86       123.36 o                         
  20   0  16         82.98        237.80       135.67 o                         
 -24   1  16          0.01        431.44       153.09 o                         
 -23   1  16         29.11        -35.39        79.38 o                         
 -22   1  16        309.14        527.77        74.02 o                         
 -21   1  16       1472.62       1587.61       143.18 o                         
 -20   1  16        142.88        160.44        97.77 o                         
 -19   1  16         53.32        -76.93        76.93 o                         
 -18   1  16        731.88        764.44        66.59 o                         
 -17   1  16       4000.81       4303.58       209.20 o                         
 -16   1  16          9.03         12.83        50.90 o                         
 -15   1  16         24.41         44.31        48.40 o                         
 -14   1  16         68.37         33.75        41.46 o                         
 -13   1  16       3016.92       3275.46       125.62 o                         
 -12   1  16         14.59        158.46        89.79 o                         
 -11   1  16         76.79         78.02        34.13 o                         
 -10   1  16          0.50        -29.91        29.91 o                         
  -9   1  16       2323.99       2481.88        58.46 o                         
  -8   1  16       3005.52       2993.72        67.96 o                         
  -7   1  16        469.49        478.96        28.95 o                         
  -6   1  16        208.14        217.91        28.84 o                         
  -5   1  16         14.80         12.73        25.33 o                         
  -4   1  16       3169.56       3097.82        62.65 o                         
  -3   1  16        449.70        351.66        30.00 o                         
  -2   1  16        307.74        265.92        24.03 o                         
  -1   1  16          1.80        -10.11        24.07 o                         
   0   1  16       4227.32       4422.13       182.76 o                         
   1   1  16       4102.27       4335.62       121.05 o                         
   2   1  16          4.38         25.32        29.84 o                         
   3   1  16        105.30        125.77        31.22 o                         
   4   1  16        580.54        630.56        41.14 o                         
   5   1  16       1401.56       1326.89        50.39 o                         
   6   1  16        721.73        718.28        62.03 o                         
   7   1  16        367.83        326.92        39.95 o                         
   8   1  16        513.12        484.12        55.75 o                         
   9   1  16       1860.09       1981.85       106.93 o                         
  10   1  16       1418.27       1483.04        78.74 o                         
  11   1  16        122.16         84.83        45.35 o                         
  12   1  16         12.66         30.27        45.17 o                         
  13   1  16        335.26        446.01        67.13 o                         
  14   1  16        713.57        789.92        75.83 o                         
  15   1  16        357.48        363.49        81.99 o                         
  16   1  16          0.91         18.34        79.06 o                         
  17   1  16        374.07        401.31        89.75 o                         
  18   1  16         89.06        113.57        86.33 o                         
  19   1  16        264.48        293.31        92.46 o                         
  20   1  16          1.17        -58.36       117.02 o                         
 -24   2  16         11.39       -109.65       163.96 o                         
 -23   2  16        136.73        -29.92       177.56 o                         
 -22   2  16        605.84        641.78        86.10 o                         
 -21   2  16          6.34          3.50        67.46 o                         
 -20   2  16         81.99         48.98        59.24 o                         
 -19   2  16        125.37         98.95        59.22 o                         
 -18   2  16         93.78         86.99        78.74 o                         
 -17   2  16        196.87        200.77        69.99 o                         
 -16   2  16        322.03        280.55        61.27 o                         
 -15   2  16        106.56         66.60        47.40 o                         
 -14   2  16        815.61        787.98        56.15 o                         
 -13   2  16        270.23        289.98        46.19 o                         
 -12   2  16         50.03         56.09        41.09 o                         
 -11   2  16        114.41         58.53        43.21 o                         
 -10   2  16        516.85        433.51        54.06 o                         
  -9   2  16        295.87        233.54        41.57 o                         
  -8   2  16         16.32        103.62        44.82 o                         
  -7   2  16         22.77         74.32        34.49 o                         
  -6   2  16          0.89          0.37        30.73 o                         
  -5   2  16        404.32        403.86        32.64 o                         
  -4   2  16         76.99         33.04        31.20 o                         
  -3   2  16         24.59        -12.45        34.48 o                         
  -2   2  16          8.57         50.23        34.22 o                         
  -1   2  16         10.44        -33.17        33.17 o                         
   0   2  16        791.69        791.44        45.20 o                         
   1   2  16         19.27         34.55        36.84 o                         
   2   2  16         53.33         17.50        36.52 o                         
   3   2  16         54.58         40.63        35.64 o                         
   4   2  16        202.58        199.75        34.94 o                         
   5   2  16         43.77        103.35        43.01 o                         
   6   2  16        410.74        334.82        63.88 o                         
   7   2  16        171.55        133.47        72.15 o                         
   8   2  16        653.99        686.79        75.30 o                         
   9   2  16        167.98        104.58        46.59 o                         
  10   2  16        398.03        548.44        68.98 o                         
  11   2  16         24.10         47.62        58.81 o                         
  12   2  16          6.17        -10.08        63.36 o                         
  13   2  16        124.27         30.54       110.56 o                         
  14   2  16        267.14        246.89        82.09 o                         
  15   2  16        526.16        612.75        82.49 o                         
  16   2  16          2.76        -26.54        68.00 o                         
  17   2  16        429.50        433.74       109.43 o                         
  18   2  16        407.13        456.88       186.00 o                         
 -21   3  16         75.03         42.81       210.17 o                         
 -20   3  16         76.54       -175.42       175.42 o                         
 -19   3  16        108.75        337.63       257.92 o                         
 -18   3  16        475.28        338.24        78.39 o                         
 -17   3  16        566.41        539.44        85.65 o                         
 -16   3  16          1.43         -0.53        72.38 o                         
 -15   3  16        337.36        301.66        81.53 o                         
 -14   3  16        143.38         15.55        87.85 o                         
 -13   3  16        288.47        372.34       135.18 o                         
 -12   3  16        946.09        625.18       187.75 o                         
 -11   3  16       1150.61       1089.57        83.68 o                         
 -10   3  16        305.14        215.37        89.12 o                         
  -9   3  16        413.43        434.90        73.13 o                         
  -8   3  16        558.27        703.87        81.88 o                         
  -7   3  16        295.08        282.20        59.60 o                         
  -6   3  16        570.25        554.68        61.40 o                         
  -5   3  16        634.22        597.41        60.50 o                         
  -4   3  16        504.60        594.40        59.03 o                         
  -3   3  16       1105.76       1084.89        66.81 o                         
  -2   3  16        574.36        604.55        69.05 o                         
  -1   3  16        148.41        112.27        70.94 o                         
   0   3  16        478.35        501.71        97.25 o                         
   1   3  16        726.22        809.58        86.13 o                         
   2   3  16         56.94         82.37        61.03 o                         
   3   3  16         23.22         -2.41        60.32 o                         
   4   3  16       1275.11       1393.15        99.60 o                         
   5   3  16        407.30        608.21       110.95 o                         
   6   3  16        714.35        827.36        77.00 o                         
   7   3  16        365.41        437.49        75.08 o                         
   8   3  16        304.30         95.41       206.52 o                         
   9   3  16        150.66        937.63       599.29 o                         
  10   3  16        292.47        314.21       176.21 o                         
  11   3  16          2.53        -88.45        88.45 o                         
  12   3  16         52.19         20.02        65.81 o                         
  13   3  16       1129.44       1210.21       115.29 o                         
  14   3  16        232.29        364.62       210.76 o                         
  15   3  16        202.95        388.06       212.01 o                         
 -17   4  16         38.80       -232.42       241.56 o                         
 -16   4  16         27.84         92.19       227.41 o                         
 -15   4  16        497.13         79.22       226.75 o                         
 -14   4  16          6.20        152.69       280.17 o                         
 -13   4  16         28.45        153.47       123.82 o                         
 -12   4  16        272.57        -36.40       211.79 o                         
 -11   4  16         44.84          5.81       127.30 o                         
 -10   4  16        195.54        254.70        80.66 o                         
  -9   4  16        153.03        135.18        79.99 o                         
  -8   4  16         57.23        109.60        80.33 o                         
  -7   4  16        219.03        175.55        93.25 o                         
  -6   4  16         37.92        -97.92        97.92 o                         
  -5   4  16          9.61       -134.05       144.89 o                         
  -4   4  16         23.17        -37.29       108.92 o                         
  -3   4  16          2.13       -116.28       116.28 o                         
  -2   4  16         22.01         47.09       102.14 o                         
  -1   4  16        206.16       -106.83       174.08 o                         
   0   4  16          5.90        -84.96        84.96 o                         
   1   4  16        732.79        601.55        88.64 o                         
   2   4  16        200.72         52.50       137.73 o                         
   3   4  16         10.96        -63.57        71.73 o                         
   4   4  16        648.27        890.05       105.57 o                         
   5   4  16        305.74        397.80        76.01 o                         
   6   4  16        108.97        185.73        86.60 o                         
   7   4  16          3.16         20.78        67.97 o                         
   8   4  16         45.57        -66.44        90.67 o                         
   9   4  16          6.22       -216.21       216.21 o                         
  10   4  16         37.66       2133.28       330.73 o                         
  12   4  16         54.72        149.59       256.74 o                         
  13   4  16          0.60       -261.23       261.23 o                         
  -2   5  16         16.16          5.97       116.65 o                         
  -1   5  16        764.93       1390.09       208.21 o                         
   0   5  16          0.81        -50.63        93.36 o                         
   1   5  16        338.75        333.97       168.16 o                         
 -24   1  17        125.83        -40.82       170.23 o                         
 -23   1  17         48.83        451.99       188.24 o                         
 -22   1  17        126.79         71.60        70.16 o                         
 -21   1  17       1025.84       1172.26       111.46 o                         
 -20   1  17         40.12         42.80        63.10 o                         
 -19   1  17        509.26        353.02        84.59 o                         
 -18   1  17        878.98       1028.42       180.65 o                         
 -17   1  17         67.11         71.74        60.27 o                         
 -16   1  17         25.21         67.02        54.90 o                         
 -15   1  17         16.79         14.62        51.86 o                         
 -14   1  17        170.20        112.26        43.52 o                         
 -13   1  17       1503.48       1506.61        59.60 o                         
 -12   1  17        217.93        156.82        38.91 o                         
 -11   1  17         96.23         21.62        36.11 o                         
 -10   1  17        161.99        172.94        52.09 o                         
  -9   1  17       1112.70       1256.92        82.12 o                         
  -8   1  17         12.97         12.24        40.53 o                         
  -7   1  17       1739.75       1620.75        56.61 o                         
  -6   1  17         22.39        -34.03        34.03 o                         
  -5   1  17         40.93        -30.21        30.21 o                         
  -4   1  17        612.00        585.03        35.06 o                         
  -3   1  17        572.84        560.62        34.08 o                         
  -2   1  17          0.27        -28.71        28.71 o                         
  -1   1  17        241.34        218.54        29.72 o                         
   0   1  17        464.62        484.04        33.18 o                         
   1   1  17          0.11        -15.78        31.24 o                         
   2   1  17       1757.19       1780.02        54.53 o                         
   3   1  17        876.65        930.72        55.00 o                         
   4   1  17        268.31        264.01        36.40 o                         
   5   1  17        231.95        204.53        38.02 o                         
   6   1  17        464.80        531.41        38.48 o                         
   7   1  17        124.12        143.82        37.92 o                         
   8   1  17          0.76          6.72        35.88 o                         
   9   1  17        907.90        970.25        60.77 o                         
  10   1  17          2.29         23.34        46.59 o                         
  11   1  17       1429.33       1514.15        77.85 o                         
  12   1  17        261.85        293.80        64.77 o                         
  13   1  17        298.36        353.92        68.06 o                         
  14   1  17        211.95        275.06       118.50 o                         
  15   1  17        331.95        377.85        87.47 o                         
  16   1  17          9.96        -11.57        79.85 o                         
  17   1  17        142.86        207.76        88.95 o                         
  18   1  17          8.45        -84.95        88.88 o                         
 -23   2  17       1128.19        992.35       259.50 o                         
 -22   2  17        315.56        -37.19       278.26 o                         
 -21   2  17        646.21        693.22        96.63 o                         
 -20   2  17         12.85        -68.79        68.79 o                         
 -19   2  17        236.04        291.86        61.88 o                         
 -18   2  17          4.88        -16.29        56.66 o                         
 -17   2  17         43.56        -53.91        67.04 o                         
 -16   2  17       1299.06       2653.17       611.95 o                         
 -15   2  17         74.31        -14.56        77.91 o                         
 -14   2  17       1498.92       1425.14        87.96 o                         
 -13   2  17       2326.81       2263.48       136.95 o                         
 -12   2  17        765.75        780.34        55.22 o                         
 -11   2  17        154.51        115.74        42.88 o                         
 -10   2  17         29.90         21.68        40.22 o                         
  -9   2  17          5.43         -3.04        31.80 o                         
  -8   2  17        150.52        127.61        32.50 o                         
  -7   2  17        508.73        481.63        36.64 o                         
  -6   2  17         11.25        -10.10        32.31 o                         
  -5   2  17       1496.95       1359.10        57.87 o                         
  -4   2  17        514.11        495.13        56.04 o                         
  -3   2  17        203.94        218.24        54.44 o                         
  -2   2  17         27.74        165.01        72.62 o                         
  -1   2  17        657.60        628.21        47.57 o                         
   0   2  17        457.33        453.05        51.47 o                         
   1   2  17        179.53        155.04        41.36 o                         
   2   2  17         34.02         15.20        39.78 o                         
   3   2  17        289.19        259.22        38.18 o                         
   4   2  17        800.70        805.48        43.11 o                         
   5   2  17        162.23        155.15        56.32 o                         
   6   2  17       1183.53       1260.95        80.81 o                         
   7   2  17         29.61         29.99        46.63 o                         
   8   2  17        111.60         66.55        47.95 o                         
   9   2  17        200.26        323.79        66.08 o                         
  10   2  17         49.28          6.12        62.35 o                         
  11   2  17         93.85        110.95        85.74 o                         
  12   2  17        382.22        440.07       105.99 o                         
  13   2  17        319.17        219.22        78.99 o                         
  14   2  17        271.05        259.49        77.68 o                         
  15   2  17        486.88        515.25       140.92 o                         
  16   2  17         58.33         51.57       104.96 o                         
 -20   3  17         10.66       -216.87       216.87 o                         
 -19   3  17         88.85         24.76        92.28 o                         
 -18   3  17        450.82        515.93        95.64 o                         
 -17   3  17          7.59        -83.97        83.97 o                         
 -16   3  17         69.00         -1.01        71.30 o                         
 -15   3  17         42.97         82.72        56.06 o                         
 -14   3  17          9.34          4.80        52.87 o                         
 -13   3  17        261.04        171.23        53.68 o                         
 -12   3  17          5.34       -105.41       105.41 o                         
 -11   3  17        608.86        875.78       191.29 o                         
 -10   3  17         50.37        -25.15        84.68 o                         
  -9   3  17       1518.66       1410.14       111.14 o                         
  -8   3  17          8.28         26.50        73.56 o                         
  -7   3  17        352.71        338.48        68.99 o                         
  -6   3  17        333.02        353.37        84.38 o                         
  -5   3  17        266.75        277.45        64.97 o                         
  -4   3  17        295.95        259.33        64.39 o                         
  -3   3  17          1.33         26.72        75.15 o                         
  -2   3  17        198.38        222.25        75.71 o                         
  -1   3  17        234.04        278.29        79.16 o                         
   0   3  17       1532.89       1654.58       123.09 o                         
   1   3  17          3.30         25.72        69.89 o                         
   2   3  17        239.26        246.30        68.21 o                         
   3   3  17        800.93        941.29        85.55 o                         
   4   3  17          1.55        -60.64        67.32 o                         
   5   3  17        126.49         -6.12        70.19 o                         
   6   3  17         61.84        -64.25        73.72 o                         
   7   3  17        155.92        247.39       133.16 o                         
   8   3  17        207.28        -10.01       269.89 o                         
   9   3  17       1402.91       1691.19       245.42 o                         
  10   3  17          0.75        -14.94        88.75 o                         
  11   3  17        259.53        336.32        74.69 o                         
  12   3  17        155.34        105.69       103.41 o                         
 -11   4  17        251.22        206.04       126.90 o                         
 -10   4  17        358.55        243.85       116.38 o                         
  -9   4  17        193.64          3.60       122.68 o                         
  -8   4  17        325.81        559.09       122.78 o                         
  -7   4  17        520.10        582.44       111.69 o                         
  -6   4  17       1114.24       1501.34       120.07 o                         
  -5   4  17         15.27         99.07        90.13 o                         
  -4   4  17         40.96         21.44       105.08 o                         
  -3   4  17        139.48        138.37        86.13 o                         
  -2   4  17        357.50        350.48        93.99 o                         
  -1   4  17         33.50         38.41        82.26 o                         
   0   4  17        336.26        360.76        78.64 o                         
   1   4  17         94.11        180.88       110.77 o                         
   2   4  17        725.35        926.96        96.54 o                         
   3   4  17        143.15        214.00        74.94 o                         
   4   4  17        118.97        -15.07       109.54 o                         
   5   4  17         11.76        -82.35        91.93 o                         
   6   4  17         12.66        -78.22        78.22 o                         
   7   4  17          3.22        174.97       116.49 o                         
   8   4  17         12.13       1541.47       331.54 o                         
   9   4  17         31.71       -296.46       296.46 o                         
  10   4  17        368.32        462.71       273.91 o                         
  11   4  17        148.60       -105.38       268.53 o                         
 -24   0  18        322.45        325.79       191.01 o                         
 -23   0  18       2047.28       1993.34       233.82 o                         
 -22   0  18        453.68       1194.46       215.47 o                         
 -21   0  18        365.39        316.87       119.87 o                         
 -20   0  18       1710.57       1710.33       255.71 o                         
 -19   0  18        328.57        287.69       108.19 o                         
 -18   0  18        296.28        340.16       102.84 o                         
 -17   0  18       4855.79       4780.10       494.36 o                         
 -16   0  18         76.30         93.41        86.21 o                         
 -15   0  18        897.72        790.26        98.77 o                         
 -14   0  18       3287.42       3015.64       214.88 o                         
 -13   0  18       2590.94       2357.10       110.53 o                         
 -12   0  18        920.72        955.40        66.97 o                         
 -11   0  18       1408.64       1430.75        74.29 o                         
 -10   0  18        495.49        455.23        68.06 o                         
  -9   0  18          5.64        -13.39        78.87 o                         
  -8   0  18      11940.22      12035.70       483.32 o                         
  -7   0  18        257.63        233.18        68.32 o                         
  -6   0  18       2627.42       2637.95       147.47 o                         
  -5   0  18       5016.80       4736.82       174.44 o                         
  -4   0  18       2422.29       2287.58        89.89 o                         
  -3   0  18         51.49         89.63        48.53 o                         
  -2   0  18       1397.57       1374.63        64.27 o                         
  -1   0  18        612.94        651.62        51.18 o                         
   0   0  18        248.40        207.26        46.50 o                         
   1   0  18       4738.39       4925.24       158.94 o                         
   2   0  18         24.38         -7.95        44.71 o                         
   3   0  18        155.68        190.58        46.97 o                         
   4   0  18       4079.30       4491.77       213.08 o                         
   5   0  18       1434.92       1551.53        90.83 o                         
   6   0  18         16.30         10.45        54.09 o                         
   7   0  18       1256.41       1219.90        98.29 o                         
   8   0  18        592.43        623.99        79.19 o                         
   9   0  18          1.05        -42.06        55.88 o                         
  10   0  18       3287.11       3749.25       251.52 o                         
  11   0  18       1750.19       1961.20       105.66 o                         
  12   0  18          3.58        -18.58        58.37 o                         
  13   0  18       1047.62       1198.83        89.73 o                         
  14   0  18        400.34        588.69        86.19 o                         
  15   0  18        514.18        688.05        90.25 o                         
  16   0  18        300.52        285.51        81.84 o                         
 -23   1  18        224.74        289.61       165.88 o                         
 -22   1  18        968.87       1236.82       108.74 o                         
 -21   1  18        141.52         94.45        73.99 o                         
 -20   1  18         67.81         37.00        69.84 o                         
 -19   1  18        554.04        701.87        66.57 o                         
 -18   1  18        109.21         -5.96        60.27 o                         
 -17   1  18         96.44        352.38        79.39 o                         
 -16   1  18        239.79        111.78        65.64 o                         
 -15   1  18       1950.77       1706.80       190.11 o                         
 -14   1  18         83.31        104.29        42.68 o                         
 -13   1  18        943.65        921.02        54.84 o                         
 -12   1  18        894.11        872.52        49.23 o                         
 -11   1  18        743.75        725.67        43.11 o                         
 -10   1  18        182.68        162.37        42.75 o                         
  -9   1  18        897.84        782.57        51.35 o                         
  -8   1  18         20.95          7.90        45.79 o                         
  -7   1  18        181.97        163.19        46.04 o                         
  -6   1  18       1023.77       1006.95        76.45 o                         
  -5   1  18          6.03         66.80        49.87 o                         
  -4   1  18        564.27        486.63        44.53 o                         
  -3   1  18       1566.01       1561.90        59.91 o                         
  -2   1  18        329.37        282.59        35.85 o                         
  -1   1  18        285.41        304.31        35.68 o                         
   0   1  18        583.43        549.82        37.98 o                         
   1   1  18        843.36        878.12        44.97 o                         
   2   1  18        642.93        707.20        42.09 o                         
   3   1  18        618.79        615.49        41.77 o                         
   4   1  18         67.22         46.87        39.24 o                         
   5   1  18        127.31        149.40        41.45 o                         
   6   1  18        666.16        710.36        48.34 o                         
   7   1  18        402.06        397.73        39.29 o                         
   8   1  18        523.18        638.12        47.83 o                         
   9   1  18         14.95         12.94        44.95 o                         
  10   1  18        285.05        377.18        55.19 o                         
  11   1  18         62.97         89.74        64.93 o                         
  12   1  18        263.70        201.87        61.46 o                         
  13   1  18        276.66        452.66        69.21 o                         
  14   1  18         79.81        122.94        60.85 o                         
  15   1  18        757.09        958.90        76.79 o                         
  16   1  18        217.54        223.29        89.17 o                         
  17   1  18        276.27        319.45       118.20 o                         
 -21   2  18        860.87        786.33       107.22 o                         
 -20   2  18         92.77        214.37        98.50 o                         
 -19   2  18          2.10       -110.73       110.73 o                         
 -18   2  18         99.60        119.36        60.87 o                         
 -17   2  18        765.82        758.65        67.07 o                         
 -16   2  18        173.85        154.65        60.66 o                         
 -15   2  18        338.66        214.09       103.08 o                         
 -14   2  18         17.12         86.96        85.81 o                         
 -13   2  18        813.39        735.44        69.72 o                         
 -12   2  18        160.77        148.36        52.75 o                         
 -11   2  18        117.35         88.87        47.83 o                         
 -10   2  18          8.13        -26.15        47.19 o                         
  -9   2  18       1043.73        996.06        62.03 o                         
  -8   2  18        366.45        350.48        39.19 o                         
  -7   2  18        295.77        242.92        43.94 o                         
  -6   2  18        154.55        127.05        41.89 o                         
  -5   2  18        317.61        306.46        46.90 o                         
  -4   2  18        551.18        516.28        49.29 o                         
  -3   2  18        288.99        281.62        45.20 o                         
  -2   2  18         74.18         95.03        42.18 o                         
  -1   2  18          1.91        -49.44        49.44 o                         
   0   2  18       1824.74       1649.37        89.95 o                         
   1   2  18        238.29        244.39        51.97 o                         
   2   2  18        314.11        297.89        54.20 o                         
   3   2  18          0.33        -38.98        43.36 o                         
   4   2  18        107.69        115.63        42.88 o                         
   5   2  18        214.64        339.26        62.99 o                         
   6   2  18        523.54        665.00        70.09 o                         
   7   2  18         23.55         25.40        50.40 o                         
   8   2  18          3.58         25.24        64.83 o                         
   9   2  18       1073.53       1065.56        92.12 o                         
  10   2  18         71.12         90.21        92.14 o                         
  11   2  18        157.23        189.51        93.60 o                         
  12   2  18          1.44         43.55        72.15 o                         
  13   2  18        110.15        190.97        82.08 o                         
  14   2  18        267.16        278.71        82.55 o                         
  15   2  18        310.40        189.98       145.10 o                         
  16   2  18         22.78       -109.06       143.33 o                         
 -19   3  18        544.99        349.30       111.72 o                         
 -18   3  18        664.89        510.26        89.45 o                         
 -17   3  18        207.83         53.82        82.21 o                         
 -16   3  18        213.24        255.56       146.28 o                         
 -15   3  18        291.82        292.03        97.36 o                         
 -14   3  18         77.79         43.61        90.41 o                         
 -13   3  18        118.69        145.91        74.15 o                         
 -12   3  18        130.47         78.29        72.23 o                         
 -11   3  18          1.13          0.80        72.43 o                         
 -10   3  18        221.84        159.07        84.43 o                         
  -9   3  18        973.79       1007.39       112.04 o                         
  -8   3  18        136.91        188.73        97.63 o                         
  -7   3  18       1388.66       1261.22       179.03 o                         
  -6   3  18         59.06        -93.82        93.82 o                         
  -5   3  18        173.28         28.90        67.32 o                         
  -4   3  18        253.58        240.66        84.15 o                         
  -3   3  18          7.84        -17.02        78.05 o                         
  -2   3  18         94.34        110.63        78.86 o                         
  -1   3  18        587.05        711.23        89.22 o                         
   0   3  18        111.49         54.84        79.34 o                         
   1   3  18          5.93       -105.48       158.88 o                         
   2   3  18       1149.11        994.02       171.17 o                         
   3   3  18         12.24       -109.54       109.54 o                         
   4   3  18         74.34        734.53       244.00 o                         
   5   3  18        625.17        567.11        92.81 o                         
   6   3  18         11.14        -79.43        79.43 o                         
   7   3  18         29.41        -75.14        93.52 o                         
   8   3  18        762.68       1232.25       157.11 o                         
   9   3  18         52.60        109.30       100.37 o                         
  10   3  18         64.16         86.92       104.72 o                         
  11   3  18        579.55        644.21       143.26 o                         
  12   3  18         39.92        310.75       143.18 o                         
 -10   4  18         73.89         96.98       122.47 o                         
  -9   4  18        278.52        208.84       129.48 o                         
  -8   4  18          0.28        -23.73       130.58 o                         
  -7   4  18       1044.81        865.50       816.83 o                         
  -6   4  18        833.56        864.65       117.27 o                         
  -5   4  18          5.65        -32.00       102.83 o                         
  -4   4  18        408.41        397.42       127.80 o                         
  -3   4  18       1157.86       1440.17       122.07 o                         
  -2   4  18         47.54         99.09        90.75 o                         
  -1   4  18          6.59        -39.13        90.06 o                         
   0   4  18        225.48        167.43        98.22 o                         
   1   4  18          1.67         -2.92        87.10 o                         
   2   4  18       1824.00       1627.56       331.31 o                         
   3   4  18        640.27        838.83       173.92 o                         
   4   4  18         84.45        809.98       286.81 o                         
   5   4  18          9.34        114.32       118.88 o                         
   6   4  18        330.85         79.09       495.57 o                         
   7   4  18         52.68        -61.11       118.45 o                         
   8   4  18         23.65        198.23       284.59 o                         
 -21   1  19         51.63         37.89       104.55 o                         
 -20   1  19        244.13        257.63        86.05 o                         
 -19   1  19          1.57         15.20        74.31 o                         
 -18   1  19         62.55         96.94        70.61 o                         
 -17   1  19         75.87         34.35        62.09 o                         
 -16   1  19          0.25        -68.45        68.45 o                         
 -15   1  19         82.64        299.46       111.33 o                         
 -14   1  19          0.65        -63.93        63.93 o                         
 -13   1  19        518.78        496.55        52.37 o                         
 -12   1  19         61.30        -20.86        52.19 o                         
 -11   1  19          1.79         50.13        52.90 o                         
 -10   1  19        265.81        302.91        47.86 o                         
  -9   1  19        815.06        748.26        51.86 o                         
  -8   1  19        394.08        385.82        48.46 o                         
  -7   1  19        227.13        216.97        44.94 o                         
  -6   1  19          3.66         -5.39        44.42 o                         
  -5   1  19        134.66         81.14        39.96 o                         
  -4   1  19        695.54        682.82        48.48 o                         
  -3   1  19        121.93         76.86        41.15 o                         
  -2   1  19        459.58        479.53        44.88 o                         
  -1   1  19        304.21        241.38        41.33 o                         
   0   1  19        606.39        587.87        45.98 o                         
   1   1  19        472.55        417.22        43.42 o                         
   2   1  19        146.89        113.75        38.74 o                         
   3   1  19        256.97        201.96        39.80 o                         
   4   1  19       1059.56       1051.38        56.14 o                         
   5   1  19        231.99        279.12        46.68 o                         
   6   1  19          6.78         59.11        39.20 o                         
   7   1  19        363.14        367.06        46.56 o                         
   8   1  19        359.65        338.27        46.85 o                         
   9   1  19          6.72         -5.36        44.44 o                         
  10   1  19         11.73        -45.37        70.68 o                         
  11   1  19          1.55        173.89       117.35 o                         
  12   1  19          2.92        -36.51        60.84 o                         
  13   1  19         56.14        133.39        61.63 o                         
  14   1  19        316.40        377.61        67.54 o                         
  15   1  19         54.85        -30.34        85.65 o                         
 -20   2  19        149.54        166.03       112.23 o                         
 -19   2  19         41.13         30.76        93.41 o                         
 -18   2  19        865.97        864.32       107.57 o                         
 -17   2  19         17.20          4.09        72.72 o                         
 -16   2  19        229.18        262.61        63.93 o                         
 -15   2  19          1.26        -32.83        58.97 o                         
 -14   2  19         22.48         -0.36        57.58 o                         
 -13   2  19        396.09        201.27        69.46 o                         
 -12   2  19         47.01         37.67        77.12 o                         
 -11   2  19         91.63         79.21        72.34 o                         
 -10   2  19          1.82        -70.11        72.48 o                         
  -9   2  19       1760.99       1498.47        93.26 o                         
  -8   2  19         17.51        -41.33        64.08 o                         
  -7   2  19        696.14        583.58        51.25 o                         
  -6   2  19         67.53         69.44        46.16 o                         
  -5   2  19         90.52         73.93        56.63 o                         
  -4   2  19         49.26          0.97        47.80 o                         
  -3   2  19          1.03         -5.40        46.77 o                         
  -2   2  19        195.21        174.21        47.38 o                         
  -1   2  19          1.78         25.48        46.95 o                         
   0   2  19       2441.35       2251.00        93.37 o                         
   1   2  19        328.82        286.17        55.14 o                         
   2   2  19        387.24        382.90        56.57 o                         
   3   2  19         92.89        129.00        49.71 o                         
   4   2  19         41.57         42.58        59.09 o                         
   5   2  19          0.43          6.46        64.74 o                         
   6   2  19        302.23        279.43        71.07 o                         
   7   2  19          0.65         -0.26        80.38 o                         
   8   2  19        478.14        828.00       125.35 o                         
   9   2  19        570.79        538.59        81.95 o                         
  10   2  19          5.29         54.04        70.94 o                         
  11   2  19         53.94         82.00        75.65 o                         
  12   2  19         85.02        121.17        79.66 o                         
  13   2  19         15.98         -1.84       138.24 o                         
  14   2  19         33.61        492.62       156.30 o                         
  15   2  19         40.55        -48.05       142.59 o                         
  16   2  19         71.35        -44.36       143.11 o                         
 -17   3  19         77.84        105.30       134.04 o                         
 -16   3  19        908.67        787.68       152.47 o                         
 -15   3  19          7.10        104.64       137.21 o                         
 -14   3  19        412.52        543.28       137.28 o                         
 -13   3  19        236.48        144.06        90.91 o                         
 -12   3  19        526.10        441.00        89.99 o                         
 -11   3  19          0.28        -62.91        75.79 o                         
 -10   3  19          0.23         96.25       120.12 o                         
  -9   3  19         83.59         39.80        78.17 o                         
  -8   3  19         22.27         20.89        80.62 o                         
  -7   3  19        125.78         45.73        72.33 o                         
  -6   3  19          3.93        -87.56        87.56 o                         
  -5   3  19          0.06        -99.33        99.33 o                         
  -4   3  19        344.66        366.23       102.65 o                         
  -3   3  19        552.32        562.97       228.69 o                         
  -2   3  19          0.06         49.70        92.51 o                         
  -1   3  19          1.04        -61.11        93.33 o                         
   0   3  19         77.53        -96.28        96.28 o                         
   1   3  19         62.83        -42.52       112.01 o                         
   2   3  19         23.28        -58.82        83.24 o                         
   3   3  19          2.04        -95.83        95.83 o                         
   4   3  19         24.14         44.68        70.86 o                         
   5   3  19        154.32        158.57        75.21 o                         
   6   3  19        466.21        644.55       115.26 o                         
   7   3  19         14.04         -6.56       116.95 o                         
   8   3  19         13.96       -102.06       122.92 o                         
   9   3  19        281.18        440.75       136.84 o                         
  10   3  19        105.32        393.95       144.95 o                         
  11   3  19         13.13        -87.03       133.09 o                         
  12   3  19          5.70       -136.92       136.92 o                         
 -10   4  19         40.93         59.69       120.12 o                         
  -9   4  19          0.22         11.13       120.78 o                         
  -8   4  19        649.65        509.35       139.79 o                         
  -7   4  19         96.54        -11.64       132.86 o                         
  -6   4  19         51.33         78.26       146.06 o                         
  -5   4  19        218.65        260.42       151.58 o                         
  -4   4  19         66.21       1085.39      1082.30 o                         
  -3   4  19          8.65       1153.16      1230.93 o                         
  -2   4  19         45.30       1082.00      1114.69 o                         
  -1   4  19          2.64       2206.09       389.16 o                         
   0   4  19        139.07        726.22       275.38 o                         
   1   4  19         94.78        -99.20       305.67 o                         
   2   4  19        564.86       -175.83       175.83 o                         
   3   4  19         61.55       -111.32       111.32 o                         
   4   4  19        689.93        881.87       144.83 o                         
   5   4  19          0.80        106.24       123.38 o                         
   6   4  19        124.91        265.39       125.14 o                         
 -20   0  20        555.68       1941.24       310.53 o                         
 -19   0  20        137.78       -195.72       255.78 o                         
 -18   0  20        945.73        937.05       249.81 o                         
 -17   0  20          8.70         44.71       104.04 o                         
 -16   0  20       1320.91       1246.39       141.97 o                         
 -15   0  20          6.03        -18.13       118.35 o                         
 -14   0  20          3.20        984.68      1049.36 o                         
 -13   0  20         23.81        -67.68       106.37 o                         
 -12   0  20          1.81         67.99        79.63 o                         
 -11   0  20        529.82        474.66        77.42 o                         
 -10   0  20          2.52          3.53        66.16 o                         
  -9   0  20         37.70        -27.90        64.20 o                         
  -8   0  20       1952.90       2096.71       106.62 o                         
  -7   0  20       1798.48       1883.86       171.25 o                         
  -6   0  20        282.91        299.70        61.71 o                         
  -5   0  20         25.11         38.84        60.43 o                         
  -4   0  20        247.80        209.22        62.48 o                         
  -3   0  20        533.89        503.13        66.68 o                         
  -2   0  20        233.98        230.29        61.92 o                         
  -1   0  20         51.59         17.08        61.09 o                         
   0   0  20        730.91        762.31        74.45 o                         
   1   0  20       1443.60       1489.44        95.58 o                         
   2   0  20       1329.66       1529.95       110.71 o                         
   3   0  20        543.96        598.75        71.11 o                         
   4   0  20       1074.15       1238.19        86.92 o                         
   5   0  20        452.32        423.34        69.31 o                         
   6   0  20       1273.30       1343.61        91.77 o                         
   7   0  20        150.28        130.73        75.76 o                         
   8   0  20       1088.82       1020.40       131.69 o                         
   9   0  20         79.64        246.39       129.70 o                         
  10   0  20       2472.67       2422.48       154.86 o                         
  11   0  20        954.22       1224.00        99.30 o                         
  12   0  20        539.41        532.28        75.74 o                         
  13   0  20        120.20        114.30        81.43 o                         
  14   0  20       1344.90       1385.24       156.59 o                         
 -20   1  20         30.91        -37.73       128.15 o                         
 -19   1  20        182.30        276.41       118.64 o                         
 -18   1  20         65.49         59.69        77.49 o                         
 -17   1  20        413.57        450.87        76.90 o                         
 -16   1  20        367.08        411.03        66.18 o                         
 -15   1  20         16.49        -10.70        78.81 o                         
 -14   1  20          7.49         16.42        78.69 o                         
 -13   1  20       2538.48       2485.49       153.88 o                         
 -12   1  20         56.70        -16.89        58.56 o                         
 -11   1  20        486.33        381.52        58.39 o                         
 -10   1  20        399.00        405.78        55.41 o                         
  -9   1  20        860.66        870.80        65.11 o                         
  -8   1  20         53.59         -1.78        50.27 o                         
  -7   1  20        210.11        215.57        50.52 o                         
  -6   1  20        113.07        121.36        48.56 o                         
  -5   1  20        148.58        119.65        44.48 o                         
  -4   1  20       1671.48       1605.82        70.73 o                         
  -3   1  20         89.49         82.74        44.00 o                         
  -2   1  20        448.61        454.30        48.86 o                         
  -1   1  20          4.43         -2.82        43.51 o                         
   0   1  20        544.31        555.25        49.44 o                         
   1   1  20         40.38         62.91        47.41 o                         
   2   1  20          2.84         -4.95        47.93 o                         
   3   1  20         18.20         26.39        48.40 o                         
   4   1  20         98.60         99.91        44.68 o                         
   5   1  20       1107.79       1184.49        61.85 o                         
   6   1  20        310.04        328.19        51.70 o                         
   7   1  20         47.06        -26.98        51.56 o                         
   8   1  20        591.72        927.14        84.69 o                         
   9   1  20        849.32        938.62        62.90 o                         
  10   1  20          1.24        -61.69        61.69 o                         
  11   1  20          7.12        -31.29        70.09 o                         
  12   1  20        161.83        215.30        74.30 o                         
  13   1  20        236.12        286.94        88.86 o                         
  14   1  20        521.31        857.69       172.29 o                         
 -19   2  20        103.71         69.86       119.23 o                         
 -17   2  20        133.12        195.50       157.33 o                         
 -16   2  20         89.78        -86.30       152.69 o                         
 -15   2  20        237.22        203.43       100.92 o                         
 -14   2  20         43.96         88.63        73.93 o                         
 -13   2  20        706.36        790.08        99.67 o                         
 -12   2  20        877.87        703.07        80.79 o                         
 -11   2  20        123.17         -6.05        71.32 o                         
 -10   2  20        164.25        168.52        77.48 o                         
  -9   2  20         80.45         97.65        78.94 o                         
  -8   2  20        492.59        334.75        83.18 o                         
  -7   2  20        142.55         61.55        59.09 o                         
  -6   2  20        310.70        291.15        54.41 o                         
  -5   2  20          1.20        -54.27        54.27 o                         
  -4   2  20         15.91         20.92        59.57 o                         
  -3   2  20        964.78        847.17        68.70 o                         
  -2   2  20        159.79        126.66        52.96 o                         
  -1   2  20        170.07         73.55        51.42 o                         
   0   2  20          2.74         -4.39        51.36 o                         
   1   2  20        865.22        712.35        62.88 o                         
   2   2  20         62.94        -21.25        47.75 o                         
   3   2  20         63.70         26.32        69.95 o                         
   4   2  20         12.86        237.61        94.63 o                         
   5   2  20         18.11         69.17        88.45 o                         
   6   2  20         49.70        -76.94        76.94 o                         
   7   2  20        378.04        382.55        77.92 o                         
   8   2  20         64.04         21.81        73.53 o                         
   9   2  20         85.41        101.61        76.04 o                         
  10   2  20        263.11        409.50       133.16 o                         
  11   2  20        179.45         70.30       138.61 o                         
  12   2  20          3.77        355.63       156.67 o                         
  13   2  20         56.95       -118.35       154.38 o                         
 -14   3  20        491.65        387.92       213.52 o                         
 -13   3  20         72.01        -49.51       163.59 o                         
 -12   3  20        182.91        203.20       119.73 o                         
 -11   3  20        567.73        338.21       188.94 o                         
 -10   3  20        300.14         68.27       163.47 o                         
  -9   3  20        175.95        104.13        83.75 o                         
  -8   3  20        509.25        440.08        88.10 o                         
  -7   3  20        154.76        208.19        80.61 o                         
  -6   3  20          2.46        113.75       110.04 o                         
  -5   3  20        724.87        828.94       109.65 o                         
  -4   3  20        435.75        413.48        95.30 o                         
  -3   3  20        226.08        225.87        88.94 o                         
  -2   3  20        449.10        531.97       108.02 o                         
  -1   3  20        252.89        233.71        84.85 o                         
   0   3  20        151.54        175.60        83.69 o                         
   1   3  20       1044.43       1322.86       177.31 o                         
   2   3  20        313.41        362.21        94.03 o                         
   3   3  20          0.00         66.02        83.72 o                         
   4   3  20        551.94        823.94       149.81 o                         
   5   3  20        586.29        667.20       139.64 o                         
   6   3  20         39.49       -131.10       131.10 o                         
   7   3  20        112.72        330.58       140.16 o                         
   8   3  20        143.23        280.03       141.12 o                         
   9   3  20        351.81        362.12       135.89 o                         
  10   3  20        101.82        119.16       136.84 o                         
  11   3  20          4.48         20.49       139.94 o                         
 -18   1  21         67.43       -314.73       314.73 o                         
 -17   1  21        310.35        763.54       667.12 o                         
 -16   1  21        178.93       -157.73       451.10 o                         
 -15   1  21        663.05        534.63       103.99 o                         
 -14   1  21       1831.44       1753.17       108.19 o                         
 -13   1  21        103.33         12.40        72.10 o                         
 -12   1  21        183.66        116.26        57.92 o                         
 -11   1  21        128.66         98.46        57.96 o                         
 -10   1  21         28.44        159.62        60.69 o                         
  -9   1  21         13.12        -26.78        66.57 o                         
  -8   1  21        511.79        440.07        73.79 o                         
  -7   1  21        504.36        447.78        64.41 o                         
  -6   1  21       1052.58       1016.84        99.64 o                         
  -5   1  21        732.51        693.07        62.03 o                         
  -4   1  21          4.55        -29.14        46.69 o                         
  -3   1  21        215.64        183.67        47.75 o                         
  -2   1  21        202.73        184.78        48.30 o                         
  -1   1  21        256.17        250.97        48.44 o                         
   0   1  21       1209.92       1121.78        62.38 o                         
   1   1  21         99.90        134.99        52.11 o                         
   2   1  21          0.18         -1.70        51.90 o                         
   3   1  21         65.30         43.72        53.75 o                         
   4   1  21        237.68        289.97        54.05 o                         
   5   1  21        182.41        411.12        63.21 o                         
   6   1  21        409.73        376.33        59.38 o                         
   7   1  21         84.15         64.26        52.82 o                         
   8   1  21         10.24         24.05        53.59 o                         
   9   1  21         45.43         57.65        58.43 o                         
  10   1  21        332.02        402.27        75.50 o                         
  11   1  21          0.02        -83.78        86.36 o                         
 -15   2  21       1344.54       3525.97       433.08 o                         
 -14   2  21        137.95       -108.72       220.41 o                         
 -13   2  21         76.13        -73.86       123.25 o                         
 -12   2  21        466.27        521.27        80.25 o                         
 -11   2  21        219.29        285.76        83.65 o                         
 -10   2  21        687.79        571.97        78.94 o                         
  -9   2  21        657.39        667.70        77.34 o                         
  -8   2  21        840.67        735.90        79.41 o                         
  -7   2  21         64.40         33.86        57.77 o                         
  -6   2  21        650.57        449.99        63.91 o                         
  -5   2  21        237.37        186.67        54.53 o                         
  -4   2  21          2.10        -59.66        59.66 o                         
  -3   2  21        479.44        397.17        61.81 o                         
  -2   2  21        137.69        -46.15        99.43 o                         
  -1   2  21       1189.51        960.62        71.62 o                         
   0   2  21        290.20        145.61        57.42 o                         
   1   2  21        158.64         35.08        67.49 o                         
   2   2  21        891.31        795.51        69.24 o                         
   3   2  21         63.32         62.10        55.39 o                         
   4   2  21        476.20        486.64        64.83 o                         
   5   2  21         72.97         82.39        66.73 o                         
   6   2  21        406.21        567.36        72.11 o                         
   7   2  21         40.54        214.96       125.20 o                         
   8   2  21        416.15        689.01       143.55 o                         
   9   2  21        524.47        695.57       156.52 o                         
  10   2  21        791.97       1454.66       192.92 o                         
 -10   3  21          4.49        -82.19       270.58 o                         
  -9   3  21        894.97        794.56       158.93 o                         
  -8   3  21        160.58        129.83       129.40 o                         
  -7   3  21        656.38        320.97       132.95 o                         
  -6   3  21         92.45       -157.03       157.03 o                         
  -5   3  21        691.90        663.18       144.69 o                         
  -4   3  21          0.01        -22.84       140.31 o                         
  -3   3  21        128.78        117.24       132.05 o                         
  -2   3  21          0.62        -57.41       116.28 o                         
  -1   3  21         11.45         84.74       140.38 o                         
   0   3  21         99.77       -102.36       142.67 o                         
   1   3  21          4.85       -144.21       144.21 o                         
   2   3  21        312.33        181.65       146.20 o                         
 -18   0  22        106.97         84.67       263.74 o                         
 -16   0  22       1658.76       2004.86       544.61 o                         
 -15   0  22         34.33          8.77       127.56 o                         
 -14   0  22         72.85         68.09       122.18 o                         
 -13   0  22       4468.09       4212.04       233.84 o                         
 -12   0  22        697.23        565.81        99.70 o                         
 -11   0  22          0.67         49.70        82.91 o                         
 -10   0  22        395.15        440.82        89.87 o                         
  -9   0  22         18.06         10.20        74.09 o                         
  -8   0  22       2289.85       2110.80       201.14 o                         
  -7   0  22       4778.60       4616.65       230.45 o                         
  -6   0  22        226.04        293.19        86.47 o                         
  -5   0  22         88.80         59.95        78.81 o                         
  -4   0  22       3046.12       3225.84       158.48 o                         
  -3   0  22        165.28        121.81        79.12 o                         
  -2   0  22       1514.15       1625.07       108.22 o                         
  -1   0  22        239.10        283.00        83.66 o                         
   0   0  22        143.71        182.37        85.71 o                         
   1   0  22       1434.78       1585.79       132.01 o                         
   2   0  22        289.26        508.93        89.80 o                         
   3   0  22        113.58        102.86        79.78 o                         
   4   0  22        594.65        491.41        82.76 o                         
   5   0  22       3282.14       3529.76       195.74 o                         
   6   0  22        413.78        400.70        94.95 o                         
   7   0  22         46.49          4.54        90.34 o                         
   8   0  22        664.02        626.48       125.05 o                         
   9   0  22        119.33        195.50       116.95 o                         
  10   0  22         91.71        110.76       116.58 o                         
  11   0  22        805.90        673.54       133.90 o                         
 -17   1  22        176.44       -310.83       310.83 o                         
 -16   1  22        247.70       -316.43       316.43 o                         
 -15   1  22        266.23       3038.20       381.72 o                         
 -14   1  22        104.87        108.47       142.30 o                         
 -13   1  22          5.20       -259.84       371.18 o                         
 -12   1  22         31.03         -6.18        77.61 o                         
 -11   1  22        498.26        515.85        64.25 o                         
 -10   1  22        129.80        223.91        60.80 o                         
  -9   1  22        787.70        775.93        75.50 o                         
  -8   1  22       1285.63       1190.98        85.20 o                         
  -7   1  22       1598.39       1406.27        79.62 o                         
  -6   1  22         53.37         24.96        53.76 o                         
  -5   1  22          1.34          2.96        54.65 o                         
  -4   1  22        866.03        941.19        96.28 o                         
  -3   1  22        160.32        122.77        55.09 o                         
  -2   1  22        249.48        296.40        68.15 o                         
  -1   1  22        119.32        208.74        84.59 o                         
   0   1  22        202.91        159.38        54.26 o                         
   1   1  22       1791.10       1591.46       134.30 o                         
   2   1  22        252.70        211.40        58.03 o                         
   3   1  22        197.84        197.80        56.37 o                         
   4   1  22          6.36        -16.30        50.17 o                         
   5   1  22        355.98        396.47        54.82 o                         
   6   1  22          0.12         14.89        52.15 o                         
   7   1  22         72.66        151.33        62.99 o                         
 -14   2  22        111.52       -348.19       348.19 o                         
 -13   2  22        387.43         40.46       360.94 o                         
 -12   2  22        583.17       2939.75      1428.35 o                         
 -11   2  22         31.19        851.91       591.26 o                         
 -10   2  22         86.14        -43.50       124.96 o                         
  -9   2  22        538.52        457.30        90.33 o                         
  -8   2  22       1346.69       1348.12       125.59 o                         
  -7   2  22         10.86         -1.85        70.33 o                         
  -6   2  22          0.50         -9.56        58.61 o                         
  -5   2  22         47.23         31.81        59.96 o                         
  -4   2  22        151.85        141.36        58.92 o                         
  -3   2  22        272.28        181.16        59.62 o                         
  -2   2  22         55.57         44.16        63.74 o                         
  -1   2  22          2.19         -5.10        55.02 o                         
   0   2  22         78.29        135.77        67.53 o                         
   1   2  22        204.02        239.08        61.94 o                         
   2   2  22          3.55         37.45        67.64 o                         
   3   2  22        227.82        252.74        75.17 o                         
   4   2  22        170.01        153.15        89.32 o                         
   5   2  22         23.42          2.21       124.54 o                         
   6   2  22         68.85         11.20       131.98 o                         
  -8   3  22        443.75        -91.89       351.80 o                         
  -7   3  22         34.17       -362.19       362.19 o                         
  -6   3  22        568.51       -359.83       359.83 o                         
  -1   3  22          1.07        -18.94       121.88 o                         
   0   3  22        153.90         70.23       122.62 o                         
 -11   1  23        164.02        204.35       112.60 o                         
 -10   1  23        157.17        132.66       101.21 o                         
  -9   1  23        213.44        228.53        82.28 o                         
  -8   1  23         47.70         87.50        66.81 o                         
  -7   1  23         10.23         55.75        57.78 o                         
  -6   1  23         42.79         72.48        53.46 o                         
  -5   1  23          9.65          1.74        53.36 o                         
  -4   1  23          0.16        -11.32        52.36 o                         
  -3   1  23          3.50         -6.90        52.49 o                         
  -2   1  23        159.70        131.84        52.82 o                         
  -1   1  23         75.39         24.91        53.68 o                         
   0   1  23          3.43         20.77        52.96 o                         
   1   1  23        292.11        286.57        61.60 o                         
   2   1  23         55.87         20.27        59.10 o                         
   3   1  23          5.27         37.68        77.77 o                         
   4   1  23        470.44        477.42        94.28 o                         
   5   1  23         71.99         60.46        84.39 o                         
 -13   2  23        169.28       -359.83       359.83 o                         
 -12   2  23          3.98       -355.78       355.78 o                         
 -11   2  23         61.77        -10.46       314.66 o                         
 -10   2  23         22.11       -116.14       313.11 o                         
  -9   2  23         89.10         68.09       314.14 o                         
  -8   2  23         37.88        484.59       316.43 o                         
  -7   2  23          6.75        100.98       118.83 o                         
  -6   2  23          2.19          5.79       115.92 o                         
  -5   2  23         77.63          4.71        90.69 o                         
  -4   2  23          4.84         13.92        82.40 o                         
  -3   2  23        153.46        101.63        70.77 o                         
  -2   2  23         56.71         53.15        68.51 o                         
  -1   2  23         16.85          5.06        95.66 o                         
   0   2  23        144.93        131.98       137.07 o                         
   1   2  23         44.72        147.90       143.33 o                         
   2   2  23        217.86        424.53       152.02 o                         
   3   2  23         31.46        186.59       146.72 o                         
  -7   0  24        281.26        201.84       209.43 o                         
  -6   0  24        122.56         26.82       195.50 o                         
  -5   0  24        247.16         88.28       184.74 o                         
  -4   0  24        123.09         40.60       174.72 o                         
  -3   0  24        867.73        912.81       196.83 o                         
  -2   0  24          7.67       -144.73       175.90 o                         
  -1   0  24       2112.18       1662.47       224.98 o                         
   0   0  24        346.50        263.59       175.31 o                         
   1   0  24          4.83        -52.17       170.59 o                         
   2   0  24        167.49        -31.91       173.25 o                         
 -10   1  24        136.94         84.82       119.60 o                         
  -9   1  24       1120.62       1095.85       132.35 o                         
  -8   1  24        304.37        329.20       111.11 o                         
  -7   1  24        123.76         50.99       111.54 o                         
  -6   1  24         96.86         97.64       111.58 o                         
  -5   1  24        584.53        526.70       100.82 o                         
  -4   1  24        144.38         35.51       134.28 o                         
  -3   1  24        252.89        257.68        88.54 o                         
  -2   1  24         47.89        -60.05        84.63 o                         
  -1   1  24         47.72        -19.71        83.95 o                         
   0   1  24        792.45        766.71        99.41 o                         
   1   1  24        253.65        241.27        94.55 o                         
   2   1  24        266.81        211.68        95.51 o                         
   3   1  24         79.15         26.68       111.20 o                         
   4   1  24        624.41        581.27       132.50 o                         
  -2   2  24         27.32        -47.60       137.58 o                         
  -1   2  24          8.66        -17.32       131.76 o                         
   0   2  24         65.81          8.77       135.15 o                         
   1   2  24        584.41        560.79       152.61 o                         
  -8   1  25          0.34       -133.60       248.56 o                         
  -7   1  25        409.62        193.73       237.95 o                         
  -6   1  25         45.40        198.23       230.95 o                         
  -5   1  25        187.53         93.96       232.42 o                         
  -3   1  25        150.97        150.85       166.62 o                         
  -2   1  25        273.42        292.48       168.90 o                         
  -1   1  25        215.71         55.64       160.57 o                         
                                                                                
